# Supplementary material for: Genetic impacts on DNA methylation help elucidate regulatory genomic processes
Source: Genome Biol. 2023 Jul 31;24:176. doi: 10.1186/s13059-023-03011-x (PMC10391992; doi:10.1186/s13059-023-03011-x)
Supplement: Supplementary file 2 — Additional file 2. Summary statistics of meQTL replication results for selected CpG sites using MeDIP-seq. TSV file with the following fields: (1) SNP: meQTL SNP ID in the format of chr:pos_A1_A2. (2) bin: MeDIP-seq bin ID in the format of chr.pos1.pos2. (3) CpG: CpG ID included within the bin. (4) type: type of association, can be cis or trans. (5) beta: association coefficient estimate. (6) t-stat: t-statistic value. (7) p-value: raw P-value of the association. (8) R2: coefficient of determination of the association. [file 13059_2023_3011_MOESM2_ESM.txt]

SNP	bin	CpG	type	beta	t-stat	p-value	R2
8:10002754_C_A	chr8.8641001.8641500	cg00128506	trans	0.0985438500045205	2.88774505844543	0.00391611874260806	0.00358617443137692
8:10005883_C_T	chr8.8641001.8641500	cg00128506	trans	0.0981671210988065	2.86686204735029	0.00418307371589238	0.00353467710313727
8:10006311_CAA_C	chr8.8641001.8641500	cg00128506	trans	0.147825084200997	4.79091051188344	1.76525635838587e-06	0.00980909670572799
8:10006664_T_A	chr8.8641001.8641500	cg00128506	trans	0.101152904362571	2.91983106664496	0.00353601775842133	0.00366601603594988
8:10011028_CT_C	chr8.8641001.8641500	cg00128506	trans	0.15256263032805	5.1474346083777	2.86289874536866e-07	0.0113062203257743
8:10016969_T_C	chr8.8641001.8641500	cg00128506	trans	0.186277174469476	6.86568843352191	8.46705755844936e-12	0.0199386347552861
8:10018000_A_C	chr8.8641001.8641500	cg00128506	trans	0.185864894342653	4.15854810414635	3.31935126156926e-05	0.00740846091934665
8:10018154_C_G	chr8.8641001.8641500	cg00128506	trans	-0.187072893620724	-6.84449194923342	9.79145157996766e-12	0.019818147559887
8:10019467_A_G	chr8.8641001.8641500	cg00128506	trans	0.140650722611112	3.79564584589028	0.000151037907241465	0.00617949926209087
8:10020210_C_T	chr8.8641001.8641500	cg00128506	trans	-0.176026713165958	-6.07796954517457	1.41910168513233e-09	0.0156935550169416
8:10031748_C_T	chr8.8641001.8641500	cg00128506	trans	0.0931474290923427	3.33069390821527	0.000879886220644448	0.00476506712716591
8:10035997_G_A	chr8.8641001.8641500	cg00128506	trans	0.0936373238613874	3.35560312337803	0.000804692867036531	0.00483626054300558
8:10036035_T_C	chr8.8641001.8641500	cg00128506	trans	0.0842522807101019	3.09346160954761	0.00200196032955047	0.00411313941418505
8:10038474_A_G	chr8.8641001.8641500	cg00128506	trans	0.0896714367662366	3.20231384714404	0.0013817613939446	0.00440639929672862
8:10038518_A_G	chr8.8641001.8641500	cg00128506	trans	0.0909760185244234	3.25125680477512	0.00116543409880389	0.0045415036987535
8:10040205_T_C	chr8.8641001.8641500	cg00128506	trans	0.0853866529218686	3.05559926145377	0.0022717183143547	0.00401347186733015
8:10040977_A_C	chr8.8641001.8641500	cg00128506	trans	0.0890940298555914	3.23046589658791	0.00125318974614103	0.00448386564140686
8:10043145_A_T	chr8.8641001.8641500	cg00128506	trans	0.0831418973423406	2.98994745838931	0.00281962749304604	0.00384351557959133
8:10043355_C_T	chr8.8641001.8641500	cg00128506	trans	0.0830483058165695	2.98728374815479	0.00284421722009931	0.0038366966044651
8:10046250_T_C	chr8.8641001.8641500	cg00128506	trans	0.083355996464659	2.96838367693496	0.00302439500626549	0.00378848518245211
8:10049485_G_C	chr8.8641001.8641500	cg00128506	trans	0.0966348235312758	3.37229233635689	0.000757699746725599	0.00488425125581421
8:10056276_G_A	chr8.8641001.8641500	cg00128506	trans	0.102067327581668	3.4799758949016	0.000510726292322286	0.00519951012258703
8:10060012_A_C	chr8.8641001.8641500	cg00128506	trans	0.0936205369642467	3.30647305440339	0.000959206109861293	0.00469634012987168
8:10060253_A_T	chr8.8641001.8641500	cg00128506	trans	-0.181539788076382	-6.0598927432592	1.5853465362685e-09	0.015601798079099
8:10060683_C_T	chr8.8641001.8641500	cg00128506	trans	0.094347683113704	3.33316147408963	0.000872156399898027	0.00477209649776469
8:10061303_A_G	chr8.8641001.8641500	cg00128506	trans	0.0811058778862003	2.8808770747365	0.00400215540262099	0.00356919738231351
8:10062124_C_G	chr8.8641001.8641500	cg00128506	trans	0.0960274981670377	3.3916551013418	0.000706378568723841	0.00494022241938836
8:10063508_T_A	chr8.8641001.8641500	cg00128506	trans	0.140976535709046	4.00992014846828	6.26614192283861e-05	0.00689194683487921
8:10065961_A_G	chr8.8641001.8641500	cg00128506	trans	0.170900366708276	4.68608236229011	2.94624825755812e-06	0.00938852047088976
8:10070368_G_C	chr8.8641001.8641500	cg00128506	trans	0.136784633122812	4.30956634228123	1.70410199831035e-05	0.00795195317440474
8:10072791_G_A	chr8.8641001.8641500	cg00128506	trans	0.111998392930527	3.92080170442689	9.0817443922816e-05	0.00659100755967306
8:10073496_T_G	chr8.8641001.8641500	cg00128506	trans	0.209109708067458	5.29982471861004	1.26878847181777e-07	0.0119774355361587
8:10073934_TA_T	chr8.8641001.8641500	cg00128506	trans	0.207703151845851	5.27783688292565	1.42877654279452e-07	0.0118794362485499
8:10073962_T_G	chr8.8641001.8641500	cg00128506	trans	-0.119027028551254	-4.29259539612505	1.83863928803184e-05	0.00788994053943625
8:10074704_C_G	chr8.8641001.8641500	cg00128506	trans	0.20437801661694	5.23531519106121	1.79534306214843e-07	0.011691019229682
8:10074778_G_A	chr8.8641001.8641500	cg00128506	trans	0.20440829958947	5.23371523937262	1.81077737478649e-07	0.0116839580724192
8:10074851_C_G	chr8.8641001.8641500	cg00128506	trans	0.198186413477341	5.10091162100893	3.65444957011802e-07	0.0111050298955676
8:10075373_C_T	chr8.8641001.8641500	cg00128506	trans	-0.0912690790339193	-3.35707818149681	0.000800432879946691	0.00484049274480109
8:10075699_G_C	chr8.8641001.8641500	cg00128506	trans	0.171349014093103	4.66832064968847	3.21011242043262e-06	0.00931814643701099
8:10075745_C_G	chr8.8641001.8641500	cg00128506	trans	-0.0983941006846213	-3.61021823968926	0.000312432163246299	0.00559377140077419
8:10075816_T_C	chr8.8641001.8641500	cg00128506	trans	0.181935337148034	4.97693372314716	6.93505213617053e-07	0.0105774139506571
8:10077489_A_T	chr8.8641001.8641500	cg00128506	trans	0.185966115530234	5.08412785911151	3.98889770940994e-07	0.0110328762937763
8:10077627_A_G	chr8.8641001.8641500	cg00128506	trans	0.212546346735677	5.52781221965185	3.60627505423431e-08	0.0130163875626253
8:10078085_A_T	chr8.8641001.8641500	cg00128506	trans	0.212695922233583	5.53603703743468	3.44314816974661e-08	0.013054644442809
8:10078612_G_T	chr8.8641001.8641500	cg00128506	trans	0.213396423909805	5.55466078227891	3.09980339786759e-08	0.0131414700559035
8:10078955_C_T	chr8.8641001.8641500	cg00128506	trans	0.186828856984993	5.27532891640329	1.44822013543954e-07	0.0118682829522589
8:10079948_CAG_C	chr8.8641001.8641500	cg00128506	trans	0.21564975119547	5.76714578990122	9.13850288031525e-09	0.0141516134293954
8:10080799_T_A	chr8.8641001.8641500	cg00128506	trans	0.220055752112295	5.92626635895243	3.56181841108961e-09	0.014931476075313
8:10080944_G_A	chr8.8641001.8641500	cg00128506	trans	0.219567320361652	5.9269970986463	3.54624671294597e-09	0.0149351035625045
8:10081138_T_C	chr8.8641001.8641500	cg00128506	trans	0.222124175850948	6.04465910204537	1.740065113155e-09	0.015524671858108
8:10081543_G_C	chr8.8641001.8641500	cg00128506	trans	0.214488882240191	5.72697956368353	1.15491364320759e-08	0.0139579192791634
8:10084576_C_G	chr8.8641001.8641500	cg00128506	trans	0.221503736831551	5.88517597482953	4.55326347106036e-09	0.0147281750320179
8:10084774_G_A	chr8.8641001.8641500	cg00128506	trans	0.221066604549454	5.87843316898841	4.73978545218751e-09	0.0146949410804026
8:10085683_C_G	chr8.8641001.8641500	cg00128506	trans	-0.100821294830577	-3.6564146076432	0.000261462627996265	0.00573701661539846
8:10086748_G_GC	chr8.8641001.8641500	cg00128506	trans	-0.11645818969664	-4.26367955170837	2.09149026553195e-05	0.00778482660438716
8:10086946_G_A	chr8.8641001.8641500	cg00128506	trans	0.107279246002625	3.85152995170428	0.000120566280601353	0.00636163687840985
8:10087393_G_A	chr8.8641001.8641500	cg00128506	trans	0.217452421739221	5.54626938160645	3.25018065352867e-08	0.0131023143710137
8:10090097_C_G	chr8.8641001.8641500	cg00128506	trans	-0.118724304240403	-4.36965017938361	1.2993312944804e-05	0.0081734056831378
8:10090864_C_G	chr8.8641001.8641500	cg00128506	trans	-0.137098952834579	-5.0822642099118	4.02780794004835e-07	0.0110248784630333
8:10092329_A_G	chr8.8641001.8641500	cg00128506	trans	0.194795921708863	6.13217461073026	1.01615068986401e-09	0.0159702321053755
8:10092963_A_G	chr8.8641001.8641500	cg00128506	trans	0.197077199601253	6.15348910550319	8.90419592367535e-10	0.0160796569173583
8:10094075_G_A	chr8.8641001.8641500	cg00128506	trans	0.201173900706045	6.23595980588552	5.32005689270631e-10	0.0165063907932831
8:10094256_A_G	chr8.8641001.8641500	cg00128506	trans	0.206952448738631	6.48402027596195	1.0879423152302e-10	0.0178218572160341
8:10095707_A_G	chr8.8641001.8641500	cg00128506	trans	0.154889893792615	5.45841683612861	5.3159837225244e-08	0.0126957501876753
8:10096128_C_G	chr8.8641001.8641500	cg00128506	trans	0.186961696271366	6.08601808930149	1.35067291272256e-09	0.0157344914370467
8:10098293_G_A	chr8.8641001.8641500	cg00128506	trans	0.105030694485963	2.82163422816429	0.00481869164486008	0.00342440909562864
8:10099262_C_CA	chr8.8641001.8641500	cg00128506	trans	0.199989240754524	6.29557057045903	3.65200827910096e-10	0.0168181420177564
8:10099624_A_T	chr8.8641001.8641500	cg00128506	trans	0.200297991464168	6.30551477305813	3.42875754346812e-10	0.0168704173141103
8:10099921_G_T	chr8.8641001.8641500	cg00128506	trans	0.199302194306408	6.28161238196217	3.98949137057802e-10	0.0167448955865523
8:10104820_C_A	chr8.8641001.8641500	cg00128506	trans	0.19581698043995	6.21984084958882	5.88640333436903e-10	0.0164225679031695
8:10105427_C_A	chr8.8641001.8641500	cg00128506	trans	0.200443022471792	6.45543202267237	1.31011533211412e-10	0.0176678198379119
8:10105599_C_T	chr8.8641001.8641500	cg00128506	trans	0.195431304517255	6.20811067620516	6.33513481857055e-10	0.0163616952913141
8:10105661_G_A	chr8.8641001.8641500	cg00128506	trans	0.195947381835534	6.21883560212025	5.92360980908309e-10	0.0164173470612714
8:10106503_C_T	chr8.8641001.8641500	cg00128506	trans	0.189684516886636	6.03689002533501	1.82454367415457e-09	0.0154854079979517
8:10106801_T_C	chr8.8641001.8641500	cg00128506	trans	0.189663970265371	6.03749432352056	1.8178317828175e-09	0.015488460340151
8:10107022_C_T	chr8.8641001.8641500	cg00128506	trans	0.19300599698753	6.1626562966167	8.41137130837279e-10	0.0161268288985964
8:10107064_A_G	chr8.8641001.8641500	cg00128506	trans	0.190528032529674	6.06269557441634	1.55837949800531e-09	0.0156160083256742
8:10107068_C_T	chr8.8641001.8641500	cg00128506	trans	0.193769205448039	6.18678769398244	7.23788812272806e-10	0.0162513167938463
8:10107382_G_C	chr8.8641001.8641500	cg00128506	trans	0.193332203521693	6.17404744119285	7.83596881798964e-10	0.016185536290456
8:10108409_T_TA	chr8.8641001.8641500	cg00128506	trans	0.192515333180387	6.44605332910284	1.39223855465701e-10	0.0176174239561244
8:10108718_CTTTTT_CTTTT	chr8.8641001.8641500	cg00128506	trans	-0.165937747419264	-5.84235669652387	5.87130687813029e-09	0.0145177367066957
8:10108790_A_G	chr8.8641001.8641500	cg00128506	trans	0.183672528277357	6.09059535604142	1.31320392930269e-09	0.0157577949265354
8:10109343_T_G	chr8.8641001.8641500	cg00128506	trans	0.195113811406738	6.53764824276985	7.66177918807063e-11	0.018112516315075
8:10109379_G_T	chr8.8641001.8641500	cg00128506	trans	0.192671637516296	6.47762929293419	1.13416415870832e-10	0.0177873668592445
8:10109654_C_T	chr8.8641001.8641500	cg00128506	trans	0.192472177615043	6.47312340259881	1.16790127224084e-10	0.0177630688121781
8:10110188_C_T	chr8.8641001.8641500	cg00128506	trans	0.192614949831847	6.12239433652157	1.07948915038172e-09	0.0159201408845059
8:10113507_T_C	chr8.8641001.8641500	cg00128506	trans	0.19810601035795	6.31810819802195	3.16509224007786e-10	0.0169367296115343
8:10113556_T_C	chr8.8641001.8641500	cg00128506	trans	0.191281254789729	6.30647060533299	3.40801489855191e-10	0.0168754460453223
8:10114107_A_T	chr8.8641001.8641500	cg00128506	trans	0.198787576981126	6.33319859267616	2.87515772740939e-10	0.0170163524608406
8:10115695_G_A	chr8.8641001.8641500	cg00128506	trans	0.189280358738245	6.21570413742425	6.0409901304584e-10	0.0164010885752944
8:10115721_A_G	chr8.8641001.8641500	cg00128506	trans	0.15688035760057	5.19517626516511	2.22381897342294e-07	0.0115144936963533
8:10115960_T_C	chr8.8641001.8641500	cg00128506	trans	0.199047979935849	6.30678815425308	3.40115089578186e-10	0.0168771168599141
8:10116615_G_GA	chr8.8641001.8641500	cg00128506	trans	0.204403115120359	6.3432773060394	2.69614419365565e-10	0.0170696303048888
8:10117279_C_T	chr8.8641001.8641500	cg00128506	trans	0.191725083640645	5.90174214604781	4.12483935106996e-09	0.0148099786377164
8:10119709_T_G	chr8.8641001.8641500	cg00128506	trans	-0.170568079025313	-5.5651921929836	2.92061101090863e-08	0.0131906907459775
8:10133574_G_A	chr8.8641001.8641500	cg00128506	trans	-0.172585367006999	-5.80850354077355	7.16972004742983e-09	0.0143523876945993
8:10135193_T_C	chr8.8641001.8641500	cg00128506	trans	-0.170124603702071	-5.7707897370461	8.94578941334269e-09	0.0141692488829718
8:10135571_G_C	chr8.8641001.8641500	cg00128506	trans	-0.170266327467152	-5.79288065975007	7.85937681641422e-09	0.0142763862695027
8:10136047_T_C	chr8.8641001.8641500	cg00128506	trans	0.177347109568461	5.98809599675696	2.45417511609357e-09	0.0152398931133225
8:10136381_A_G	chr8.8641001.8641500	cg00128506	trans	0.0890224032697065	3.13842731804287	0.00171993926855488	0.00423307355023754
8:10136710_G_C	chr8.8641001.8641500	cg00128506	trans	-0.168576701788248	-5.72253613487022	1.18510609885642e-08	0.0139365701771789
8:10137567_C_G	chr8.8641001.8641500	cg00128506	trans	0.174885808497632	5.72522950202124	1.16671470144328e-08	0.0139495089849635
8:10142227_C_T	chr8.8641001.8641500	cg00128506	trans	-0.182653202115794	-6.20531218582435	6.44702723086778e-10	0.0163471886589621
8:10143553_G_A	chr8.8641001.8641500	cg00128506	trans	0.0869149163343935	2.87378279190961	0.00409282673844299	0.0035517027814796
8:10143661_T_C	chr8.8641001.8641500	cg00128506	trans	0.0877922723534803	2.89389307682503	0.0038405307855781	0.00360140558788567
8:10145925_T_G	chr8.8641001.8641500	cg00128506	trans	-0.114309087586414	-2.89143027654025	0.00387064944942142	0.003595300391023
8:10147256_C_T	chr8.8641001.8641500	cg00128506	trans	-0.123106311809412	-3.22787909927899	0.00126452540719308	0.0044767197348828
8:10147629_A_C	chr8.8641001.8641500	cg00128506	trans	-0.12173180166799	-3.30292841807041	0.000971355156777654	0.00468632346009241
8:10151141_C_T	chr8.8641001.8641500	cg00128506	trans	-0.0910330170884405	-3.01400840539088	0.00260615636763876	0.00390538162183099
8:10152322_C_T	chr8.8641001.8641500	cg00128506	trans	-0.180903714026457	-5.93891624048416	3.3014241388869e-09	0.0149943311031176
8:10153082_C_T	chr8.8641001.8641500	cg00128506	trans	-0.108031713678874	-3.58232344441229	0.000347570578200441	0.00550813772193889
8:10153460_C_T	chr8.8641001.8641500	cg00128506	trans	-0.179956301481854	-5.90937591834544	3.94088636003421e-09	0.0148477469464729
8:10157202_A_G	chr8.8641001.8641500	cg00128506	trans	-0.176844911710968	-5.83724652011897	6.0514874766455e-09	0.0144927190518176
8:10158416_T_C	chr8.8641001.8641500	cg00128506	trans	0.177292301843178	4.84075011712249	1.37871626501082e-06	0.010012191368496
8:10159818_C_T	chr8.8641001.8641500	cg00128506	trans	-0.178804510383376	-5.89097423854518	4.39860156376664e-09	0.0147567821946343
8:10161652_G_T	chr8.8641001.8641500	cg00128506	trans	-0.126442171015692	-3.36813979982409	0.000769147967761019	0.00487228860052843
8:10161877_T_A	chr8.8641001.8641500	cg00128506	trans	-0.126451194940652	-3.36889357490527	0.000767058003483989	0.00487445900729351
8:10162381_A_C	chr8.8641001.8641500	cg00128506	trans	-0.177578753000762	-5.85627880357622	5.40651195538012e-09	0.0145859991274718
8:10162528_C_T	chr8.8641001.8641500	cg00128506	trans	-0.12647713894127	-3.37113888553528	0.000760863736868743	0.00488092693727926
8:10163360_C_G	chr8.8641001.8641500	cg00128506	trans	-0.131359054125151	-3.5558772548872	0.000384270383249944	0.00542755100096708
8:10164158_A_G	chr8.8641001.8641500	cg00128506	trans	-0.126195396479894	-3.3745994729938	0.000751407770957808	0.00489090391573983
8:10166152_A_G	chr8.8641001.8641500	cg00128506	trans	-0.128798005362778	-3.51170059463091	0.000453763224676264	0.00529423922777695
8:10168189_T_A	chr8.8641001.8641500	cg00128506	trans	-0.115413992410984	-2.8594312433198	0.00428197973493363	0.00351644168654077
8:10168576_A_G	chr8.8641001.8641500	cg00128506	trans	-0.117107332316601	-2.90211866859072	0.00374147422233416	0.00362183367415931
8:10168583_C_T	chr8.8641001.8641500	cg00128506	trans	-0.185156303085331	-6.283930324136	3.93141145382015e-10	0.0167570486248213
8:10168722_A_C	chr8.8641001.8641500	cg00128506	trans	-0.121090789477654	-3.06463300223302	0.00220448862549656	0.00403714229482157
8:10169961_C_T	chr8.8641001.8641500	cg00128506	trans	-0.116947003762945	-2.88993718586176	0.00388901349219108	0.00359160156528546
8:10170037_G_T	chr8.8641001.8641500	cg00128506	trans	-0.116719077406036	-2.88409705682722	0.0039616064347161	0.00357715193214935
8:10170949_C_T	chr8.8641001.8641500	cg00128506	trans	-0.116652277434202	-2.88176536350239	0.00399093175968004	0.00357139091010823
8:10171312_G_A	chr8.8641001.8641500	cg00128506	trans	-0.182830814717894	-6.20798540330151	6.34010283429852e-10	0.0163610457790934
8:10171501_A_G	chr8.8641001.8641500	cg00128506	trans	-0.115280584262725	-2.85569940700694	0.00433244772996888	0.00350730124924111
8:10172841_T_G	chr8.8641001.8641500	cg00128506	trans	-0.114386427808463	-2.82491723256125	0.00476976619598036	0.00343235504420209
8:10173167_G_A	chr8.8641001.8641500	cg00128506	trans	-0.116810018814342	-2.88132323139088	0.00399651457641036	0.00357029903196365
8:10173455_C_T	chr8.8641001.8641500	cg00128506	trans	-0.122195518864026	-3.07501323029134	0.00212949401102321	0.00406442570154711
8:10173722_C_G	chr8.8641001.8641500	cg00128506	trans	-0.122144895714641	-3.07384493854085	0.00213781615752526	0.00406135042919515
8:10173799_T_C	chr8.8641001.8641500	cg00128506	trans	-0.122058565027536	-3.07223675097237	0.00214932064757663	0.00405711910780764
8:10174095_C_T	chr8.8641001.8641500	cg00128506	trans	-0.122023496134727	-3.07116130917654	0.00215704569709893	0.00405429071561486
8:10174718_G_A	chr8.8641001.8641500	cg00128506	trans	-0.119659940196412	-3.02451354336067	0.00251767705642042	0.00393254574680438
8:10174789_A_G	chr8.8641001.8641500	cg00128506	trans	-0.119634341033709	-3.02402830884736	0.00252170259347137	0.00393128898090623
8:10175137_C_A	chr8.8641001.8641500	cg00128506	trans	-0.121607748560536	-3.06074664103509	0.00223318434429728	0.00402695073007516
8:10175306_G_C	chr8.8641001.8641500	cg00128506	trans	-0.127617028928098	-3.47980720898642	0.000511046264218041	0.00519900868060303
8:10175393_T_A	chr8.8641001.8641500	cg00128506	trans	-0.127643165467621	-3.48072599555074	0.000509305725566778	0.00520174018772877
8:10175406_C_T	chr8.8641001.8641500	cg00128506	trans	-0.127655888232752	-3.48117306614571	0.000508460801619634	0.00520306956193529
8:10175492_T_C	chr8.8641001.8641500	cg00128506	trans	-0.127638149836806	-3.48143253957368	0.000507971019600718	0.00520384118852957
8:10176363_T_C	chr8.8641001.8641500	cg00128506	trans	-0.125885279931192	-3.44233997900397	0.000586937058084562	0.00508822209865844
8:10176506_A_T	chr8.8641001.8641500	cg00128506	trans	0.101382995599031	3.60821675228897	0.000314838151406492	0.00558760544733325
8:10178511_T_A	chr8.8641001.8641500	cg00128506	trans	0.173685113383031	5.79329297387425	7.84037298901217e-09	0.014278389595604
8:10178810_T_A	chr8.8641001.8641500	cg00128506	trans	0.173559836915645	5.79024549439431	7.98189614784671e-09	0.0142635858681961
8:10179230_C_A	chr8.8641001.8641500	cg00128506	trans	-0.174861233081548	-5.81655194778208	6.837789328289e-09	0.0143916164919842
8:10179639_A_G	chr8.8641001.8641500	cg00128506	trans	-0.126325661095866	-3.44718568639468	0.000576562549237345	0.0051024841958848
8:10179667_A_C	chr8.8641001.8641500	cg00128506	trans	0.173259265893227	5.78482493705771	8.23978997045909e-09	0.0142372726029085
8:10179684_T_A	chr8.8641001.8641500	cg00128506	trans	-0.170145677697697	-5.66347265570656	1.66714947093036e-08	0.0136542782073126
8:10179924_A_G	chr8.8641001.8641500	cg00128506	trans	-0.126533409497103	-3.45033269845865	0.000569916678560221	0.00511175714519542
8:10179963_G_C	chr8.8641001.8641500	cg00128506	trans	-0.126537472085842	-3.45003801649952	0.000570535946487946	0.00511088848701383
8:10180688_A_G	chr8.8641001.8641500	cg00128506	trans	-0.126758495229222	-3.45243243235184	0.000565522230413672	0.00511794880684358
8:10181176_T_G	chr8.8641001.8641500	cg00128506	trans	0.0824386817923905	3.0304427537464	0.00246896076359424	0.00394791853477451
8:10181568_T_G	chr8.8641001.8641500	cg00128506	trans	0.0836607256003667	3.07956704650091	0.00209733856663642	0.00407642359952144
8:10181842_T_G	chr8.8641001.8641500	cg00128506	trans	0.0815955896691054	2.99771707191463	0.00274900872889828	0.00386343961429145
8:10182144_T_C	chr8.8641001.8641500	cg00128506	trans	-0.18336206782245	-6.22655593748246	5.64365085287131e-10	0.0164574635306698
8:10184094_T_G	chr8.8641001.8641500	cg00128506	trans	-0.173150470593184	-5.91576479313232	3.79309529261608e-09	0.0148793913868415
8:10186789_T_C	chr8.8641001.8641500	cg00128506	trans	0.198327290610804	6.73138735583174	2.11146948275274e-11	0.0191810327645572
8:10192466_C_T	chr8.8641001.8641500	cg00128506	trans	-0.181118721971515	-6.05238654034744	1.65982730161612e-09	0.0155637722631292
8:10192519_CT_C	chr8.8641001.8641500	cg00128506	trans	-0.18112466146661	-6.05255122670161	1.65815716626573e-09	0.0155646060766818
8:10200082_G_A	chr8.8641001.8641500	cg00128506	trans	-0.177945285817388	-5.96881468115317	2.7575121305074e-09	0.0151433918353887
8:10200886_G_A	chr8.8641001.8641500	cg00128506	trans	-0.194912081440548	-6.25066923210347	4.84990180765667e-10	0.0165830605587847
8:10201114_G_T	chr8.8641001.8641500	cg00128506	trans	-0.194465262687522	-6.24199374684	5.12204344159888e-10	0.0165378210256676
8:10201364_G_T	chr8.8641001.8641500	cg00128506	trans	-0.17753688433021	-5.96125564137334	2.88614606372638e-09	0.0151056392885756
8:10202015_C_T	chr8.8641001.8641500	cg00128506	trans	-0.177352792333521	-5.96104272815419	2.88985263770695e-09	0.015104576574705
8:10202033_G_A	chr8.8641001.8641500	cg00128506	trans	-0.177333925113558	-5.96073145933737	2.89527981792778e-09	0.0151030230026653
8:10203555_GT_G	chr8.8641001.8641500	cg00128506	trans	-0.175695377406087	-5.90912356544717	3.94683762148653e-09	0.0148464976892638
8:10204387_C_T	chr8.8641001.8641500	cg00128506	trans	-0.17627355999317	-5.93604504816207	3.35884858790122e-09	0.014980053601843
8:10204562_C_T	chr8.8641001.8641500	cg00128506	trans	-0.17596799366351	-5.93103997918548	3.46128598815137e-09	0.0149551805483683
8:10204628_G_A	chr8.8641001.8641500	cg00128506	trans	-0.176234227643685	-5.93846234987312	3.31043796857731e-09	0.0149920736215111
8:10206154_A_G	chr8.8641001.8641500	cg00128506	trans	-0.177831165074542	-5.97855435246907	2.59998212218363e-09	0.0151921014924716
8:10207289_G_A	chr8.8641001.8641500	cg00128506	trans	-0.198844347414558	-6.2493071190065	4.89167552400049e-10	0.0165759537466637
8:10224998_A_T	chr8.8641001.8641500	cg00128506	trans	0.124389989243137	4.67281637157791	3.14125839746928e-06	0.00933593470911928
8:10230044_T_A	chr8.8641001.8641500	cg00128506	trans	-0.13469954889196	-3.96543577182769	7.54833709608112e-05	0.00674090731302682
8:10236815_A_G	chr8.8641001.8641500	cg00128506	trans	0.126391691354275	4.79426238504732	1.73628474545643e-06	0.009822692149723
8:10245788_A_G	chr8.8641001.8641500	cg00128506	trans	-0.203902684226239	-6.43584116816838	1.48738717438378e-10	0.0175626269437504
8:10258889_C_T	chr8.8641001.8641500	cg00128506	trans	-0.201119337232509	-7.52911514224301	7.27234197709967e-14	0.0238816495592638
8:10258932_G_T	chr8.8641001.8641500	cg00128506	trans	-0.199090800241306	-7.45062046983175	1.30395038961872e-13	0.0233978801131105
8:10260553_A_G	chr8.8641001.8641500	cg00128506	trans	-0.198039906851023	-7.46540697632	1.16863352177747e-13	0.0234886595892142
8:10261010_C_T	chr8.8641001.8641500	cg00128506	trans	-0.197915500254176	-7.45176374933541	1.29296006251993e-13	0.0234048932827945
8:10261068_T_C	chr8.8641001.8641500	cg00128506	trans	0.194370015108891	7.23273530582404	6.40232845304474e-13	0.0220791731302602
8:10274273_T_G	chr8.8641001.8641500	cg00128506	trans	-0.133000371068829	-3.18491652379507	0.00146719107021444	0.00435885987311662
8:10277978_A_G	chr8.8641001.8641500	cg00128506	trans	-0.136118088950415	-4.12822024167898	3.78519087509976e-05	0.00730158278481364
8:10279626_C_G	chr8.8641001.8641500	cg00128506	trans	0.163734789640843	4.39793018402835	1.1422960133724e-05	0.00827866452895398
8:10280217_A_T	chr8.8641001.8641500	cg00128506	trans	0.172534267307226	4.91357612997676	9.56808538457563e-07	0.0103125815079269
8:10280818_A_C	chr8.8641001.8641500	cg00128506	trans	0.164391463716037	4.75859309565917	2.06950391347647e-06	0.00967848366439953
8:10286511_G_A	chr8.8641001.8641500	cg00128506	trans	-0.113302701373685	-3.43089113516865	0.000612143434691315	0.00505460344134673
8:10288480_T_C	chr8.8641001.8641500	cg00128506	trans	0.148524133995275	4.04863891647623	5.32078783879873e-05	0.00702474369904966
8:10288546_C_G	chr8.8641001.8641500	cg00128506	trans	0.171522014164109	6.24915367662104	4.89640330749341e-10	0.0165751532531078
8:10288953_T_G	chr8.8641001.8641500	cg00128506	trans	-0.156088656984591	-4.83811370206628	1.39694036666402e-06	0.0100013975140646
8:10288992_C_A	chr8.8641001.8641500	cg00128506	trans	0.170620648335015	6.21762784421085	5.9686153880375e-10	0.0164110755061358
8:10289235_G_A	chr8.8641001.8641500	cg00128506	trans	0.199818316416081	6.31107550532791	3.30978908957142e-10	0.0168996828547977
8:10289663_T_C	chr8.8641001.8641500	cg00128506	trans	0.147522399081711	4.03097961526753	5.73383025474572e-05	0.00696402230313854
8:10289690_T_G	chr8.8641001.8641500	cg00128506	trans	0.146192183664182	3.99542629978103	6.65933756078539e-05	0.00684255531085218
8:10289693_TC_T	chr8.8641001.8641500	cg00128506	trans	0.147320893020927	4.02115669970132	5.97655400808117e-05	0.00693035795690806
8:10289706_A_G	chr8.8641001.8641500	cg00128506	trans	0.194863385830703	6.18793611427679	7.18622001441457e-10	0.0162572525499404
8:10289988_T_C	chr8.8641001.8641500	cg00128506	trans	0.146330463923044	4.00253045596074	6.46378062106214e-05	0.00686674281997503
8:10290064_A_G	chr8.8641001.8641500	cg00128506	trans	-0.141220596841705	-4.48590479203668	7.61515151711919e-06	0.00861030371965367
8:10290616_G_C	chr8.8641001.8641500	cg00128506	trans	-0.140099037817039	-4.48141215304421	7.77584624241451e-06	0.00859321402526562
8:10290623_G_T	chr8.8641001.8641500	cg00128506	trans	-0.145622369266504	-3.96825190238184	7.46030666096291e-05	0.00675042042896732
8:10290671_C_T	chr8.8641001.8641500	cg00128506	trans	-0.13996663068751	-4.47764882768953	7.91294661078724e-06	0.00857891131749983
8:10291055_G_A	chr8.8641001.8641500	cg00128506	trans	0.145213406181947	3.97507722406173	7.25096489871679e-05	0.00677350417751528
8:10291480_A_G	chr8.8641001.8641500	cg00128506	trans	-0.14527060792304	-4.595896856751	4.54030752474404e-06	0.00903385943828472
8:10291730_G_C	chr8.8641001.8641500	cg00128506	trans	-0.144788856675268	-4.57238014588378	5.07594665327593e-06	0.00894247001148341
8:10291932_G_A	chr8.8641001.8641500	cg00128506	trans	-0.152099154888168	-3.95310612474347	7.94545575380809e-05	0.00669933414630458
8:10292007_G_C	chr8.8641001.8641500	cg00128506	trans	0.189683356736832	6.05459226515744	1.63759387941209e-09	0.0155749417011898
8:10292078_T_A	chr8.8641001.8641500	cg00128506	trans	0.190218843869498	6.07012647851405	1.48903096565299e-09	0.0156537125404597
8:10292139_G_C	chr8.8641001.8641500	cg00128506	trans	0.190210205019416	6.06962861797627	1.49358160338342e-09	0.0156511850558135
8:10292435_G_T	chr8.8641001.8641500	cg00128506	trans	0.146170121794393	4.01546812770741	6.12153710752461e-05	0.00691089903204518
8:10292729_C_G	chr8.8641001.8641500	cg00128506	trans	0.144994090393072	3.97254011317134	7.32812374692084e-05	0.00676491897169926
8:10292876_C_T	chr8.8641001.8641500	cg00128506	trans	0.196500349227923	7.10224754784901	1.62615942819491e-12	0.0213065080075996
8:10292990_G_C	chr8.8641001.8641500	cg00128506	trans	0.191635361213173	6.0726049892548	1.46657688240418e-09	0.0156662980680156
8:10293362_G_A	chr8.8641001.8641500	cg00128506	trans	0.145376932696763	3.98409430186759	6.98291357902346e-05	0.00680405978198632
8:10293589_CA_C	chr8.8641001.8641500	cg00128506	trans	0.142377186820725	3.90202748835228	9.81097495165624e-05	0.00652844951760282
8:10293607_A_C	chr8.8641001.8641500	cg00128506	trans	0.142209778630837	3.89963797343749	9.90766138468919e-05	0.00652050833144499
8:10293792_C_T	chr8.8641001.8641500	cg00128506	trans	-0.141254849670493	-4.45146427697049	8.93290877126087e-06	0.00847971691349213
8:10294057_T_G	chr8.8641001.8641500	cg00128506	trans	0.189791934195266	6.06544984311714	1.53231570013106e-09	0.0156299783637617
8:10294330_C_T	chr8.8641001.8641500	cg00128506	trans	-0.142480692102402	-4.53862943900561	5.95158861807401e-06	0.00881209985095044
8:10294379_T_A	chr8.8641001.8641500	cg00128506	trans	0.143473179903971	3.93896502411115	8.42523635297695e-05	0.00665180824048233
8:10294818_C_T	chr8.8641001.8641500	cg00128506	trans	-0.141362397497891	-4.46506497067093	8.38837675581085e-06	0.00853117001196442
8:10294984_G_T	chr8.8641001.8641500	cg00128506	trans	-0.143658600165741	-4.52650163331854	6.30021934424663e-06	0.00876548087884334
8:10295112_G_C	chr8.8641001.8641500	cg00128506	trans	0.143117920491023	3.93074559277865	8.71656314272322e-05	0.00662426027338156
8:10295160_A_G	chr8.8641001.8641500	cg00128506	trans	0.187959440820184	5.99614695976556	2.33737273387587e-09	0.0152802739661626
8:10295310_T_A	chr8.8641001.8641500	cg00128506	trans	0.188300070241128	6.01027800362639	2.14532847708399e-09	0.0153512735630527
8:10295566_G_C	chr8.8641001.8641500	cg00128506	trans	0.187909669573856	5.99697033923759	2.32573724234704e-09	0.0152844066248221
8:10295664_C_G	chr8.8641001.8641500	cg00128506	trans	-0.143577238991245	-4.51043218817894	6.7923733307944e-06	0.0087038957624578
8:10295826_T_A	chr8.8641001.8641500	cg00128506	trans	-0.138297915996953	-4.43299011573329	9.72691730768498e-06	0.00841006979248136
8:10295874_C_T	chr8.8641001.8641500	cg00128506	trans	0.188257288076689	6.00178841306328	2.2587744500051e-09	0.0153085999018346
8:10295907_T_C	chr8.8641001.8641500	cg00128506	trans	0.188273272918058	6.00410953634168	2.22718933602033e-09	0.0153202616045874
8:10296039_TTTAA_T	chr8.8641001.8641500	cg00128506	trans	-0.145576152942793	-3.99587160006099	6.6469169473436e-05	0.00684407019631276
8:10296109_G_T	chr8.8641001.8641500	cg00128506	trans	0.189867947971272	6.03236365673047	1.87559176276155e-09	0.0154625541835602
8:10297043_C_T	chr8.8641001.8641500	cg00128506	trans	-0.144215100637267	-3.94808040307089	8.11292924470216e-05	0.00668242453749642
8:10297049_T_C	chr8.8641001.8641500	cg00128506	trans	0.201230527322712	6.75030860881222	1.85827902784121e-11	0.0192869335557384
8:10297436_G_GT	chr8.8641001.8641500	cg00128506	trans	-0.143208401104351	-4.59271791876373	4.60940958406459e-06	0.00902147919657523
8:10297727_A_C	chr8.8641001.8641500	cg00128506	trans	0.188588715823467	6.01316335898002	2.10805141674383e-09	0.0153657899423627
8:10298327_C_A	chr8.8641001.8641500	cg00128506	trans	-0.145554593459771	-4.00369060369659	6.43236635626306e-05	0.00687069674256121
8:10298408_G_T	chr8.8641001.8641500	cg00128506	trans	0.193280486325787	6.15802285720102	8.65704039066651e-10	0.0161029782130148
8:10298536_C_G	chr8.8641001.8641500	cg00128506	trans	-0.144347161484879	-4.62724696433161	3.90995381790086e-06	0.00915639324048498
8:10299294_A_T	chr8.8641001.8641500	cg00128506	trans	-0.142038342860887	-4.51398655644955	6.68044325418932e-06	0.00871749944433608
8:10300132_A_G	chr8.8641001.8641500	cg00128506	trans	0.179475144563407	5.81243553226066	7.00564448160876e-09	0.0143715462458913
8:10300301_T_C	chr8.8641001.8641500	cg00128506	trans	-0.142641040279601	-4.56567852087693	5.23935315754085e-06	0.00891650926724775
8:10300964_A_G	chr8.8641001.8641500	cg00128506	trans	-0.143564625870078	-4.5957687350155	4.54307325741674e-06	0.00903336031383446
8:10301983_A_G	chr8.8641001.8641500	cg00128506	trans	-0.114512366863896	-3.39130085937333	0.000707287733727474	0.00493919560542183
8:10302213_T_G	chr8.8641001.8641500	cg00128506	trans	0.13893709978077	4.18971498650043	2.89769233833491e-05	0.00751908665899301
8:10302424_G_C	chr8.8641001.8641500	cg00128506	trans	-0.150384805462811	-4.03191533021994	5.71120263452821e-05	0.00696723327943147
8:10302503_A_C	chr8.8641001.8641500	cg00128506	trans	0.133338486782349	4.85907764211524	1.25820566566496e-06	0.010087382828087
8:10303387_C_A	chr8.8641001.8641500	cg00128506	trans	-0.147061871980563	-4.07425489163952	4.77148043580556e-05	0.00711328252581432
8:10303871_A_G	chr8.8641001.8641500	cg00128506	trans	-0.14575735632014	-4.05114245114577	5.26456689715356e-05	0.00703337296693859
8:10306393_A_G	chr8.8641001.8641500	cg00128506	trans	-0.146047601377773	-4.06321435846536	5.00128908444016e-05	0.00707505558925225
8:10306432_T_C	chr8.8641001.8641500	cg00128506	trans	0.185457765357133	6.32764296751128	2.97874656911715e-10	0.0169870182085373
8:10306928_G_A	chr8.8641001.8641500	cg00128506	trans	-0.0904748548312911	-3.11648223480383	0.00185266363376753	0.00417432823371029
8:10307051_TAC_T	chr8.8641001.8641500	cg00128506	trans	0.178005226055749	6.3706757848568	2.26277399974491e-10	0.0172148623175591
8:10308429_A_C	chr8.8641001.8641500	cg00128506	trans	-0.149416688756826	-4.68839136767499	2.91351558792491e-06	0.00939768791987873
8:10308894_G_C	chr8.8641001.8641500	cg00128506	trans	-0.094050659961051	-3.25341530568824	0.00115665665408212	0.00454750845396772
8:10308941_C_A	chr8.8641001.8641500	cg00128506	trans	-0.147626632570658	-4.62955517928356	3.86702031549542e-06	0.00916544676020892
8:10309570_C_T	chr8.8641001.8641500	cg00128506	trans	-0.148523279490214	-4.68352690157059	2.982886248433e-06	0.00937837958689441
8:10309639_G_A	chr8.8641001.8641500	cg00128506	trans	-0.186556186970425	-6.0370700449914	1.82254168752435e-09	0.015486317256816
8:10309754_G_A	chr8.8641001.8641500	cg00128506	trans	-0.0935793677184784	-3.23630076899216	0.00122796450899348	0.00450000484446993
8:10309771_A_G	chr8.8641001.8641500	cg00128506	trans	-0.0935835779839642	-3.2365344877288	0.0012269639421485	0.00450065190408076
8:10309826_C_CT	chr8.8641001.8641500	cg00128506	trans	-0.145367288064342	-4.22824397903596	2.4466392260253e-05	0.00765695114916379
8:10309826_C_CTT	chr8.8641001.8641500	cg00128506	trans	-0.150711791944582	-4.04786433730185	5.3382972688493e-05	0.00702207490354447
8:10309969_T_A	chr8.8641001.8641500	cg00128506	trans	-0.143163648798679	-4.02729310811378	5.82380748925925e-05	0.00695137882666619
8:10310968_C_T	chr8.8641001.8641500	cg00128506	trans	-0.143161921461128	-4.03160662125612	5.71865851632087e-05	0.00696617384129988
8:10312602_T_C	chr8.8641001.8641500	cg00128506	trans	-0.142843563325718	-4.03505888531257	5.63580282668604e-05	0.00697802593081192
8:10312927_C_G	chr8.8641001.8641500	cg00128506	trans	-0.14822862744559	-4.66148386915097	3.31760430273833e-06	0.00929112686842586
8:10313636_TA_T	chr8.8641001.8641500	cg00128506	trans	0.18405221754038	5.96856405661628	2.76168608465833e-09	0.0151421394064743
8:10314011_A_G	chr8.8641001.8641500	cg00128506	trans	-0.133438068126173	-4.17598607769688	3.07673807359816e-05	0.00747025763750415
8:10315009_C_T	chr8.8641001.8641500	cg00128506	trans	0.183388669438584	5.9516704158919	3.05769077784028e-09	0.0150578318882807
8:10315541_G_A	chr8.8641001.8641500	cg00128506	trans	-0.138751631661746	-4.2590883515062	2.13456680633825e-05	0.00776820014160761
8:10316170_G_A	chr8.8641001.8641500	cg00128506	trans	0.183909946000221	5.96666607494534	2.79349594805321e-09	0.0151326563558173
8:10316403_A_G	chr8.8641001.8641500	cg00128506	trans	-0.141398437369831	-4.35722706584616	1.37464859135948e-05	0.00812737420284687
8:10316416_A_G	chr8.8641001.8641500	cg00128506	trans	-0.141034679888436	-3.98412571750649	6.98199629774322e-05	0.00680416635592213
8:10316688_A_G	chr8.8641001.8641500	cg00128506	trans	-0.141099941670269	-3.98373905908812	6.99329398404932e-05	0.00680285471866892
8:10316794_C_T	chr8.8641001.8641500	cg00128506	trans	-0.140979122129078	-3.97317369385513	7.30878276269581e-05	0.00676706241488452
8:10318014_C_T	chr8.8641001.8641500	cg00128506	trans	0.181730081842986	5.91323882178257	3.85087068801174e-09	0.0148668762708946
8:10318126_G_A	chr8.8641001.8641500	cg00128506	trans	0.133847842716316	4.20752798289843	2.68011989343134e-05	0.00758267304869349
8:10318179_A_C	chr8.8641001.8641500	cg00128506	trans	-0.139830321474022	-3.94789404404313	8.11920308241918e-05	0.00668179791403672
8:10318343_T_C	chr8.8641001.8641500	cg00128506	trans	-0.1634487851371	-6.00555391336866	2.20775244893468e-09	0.0153275205273828
8:10318815_C_A	chr8.8641001.8641500	cg00128506	trans	0.163112044179522	5.99993289406944	2.28433739185903e-09	0.0152992805156554
8:10319404_A_T	chr8.8641001.8641500	cg00128506	trans	0.178766413013187	5.82916965181647	6.34729948444013e-09	0.0144532195595388
8:10319842_A_G	chr8.8641001.8641500	cg00128506	trans	-0.13887686707015	-3.92464533596426	8.93890813008374e-05	0.00660385107677866
8:10320126_C_G	chr8.8641001.8641500	cg00128506	trans	0.134059329164871	4.20459922564409	2.71479144938653e-05	0.00757220040243618
8:10320944_T_C	chr8.8641001.8641500	cg00128506	trans	-0.134647641555643	-4.22751774894326	2.45448602841081e-05	0.0076543412378525
8:10321428_C_T	chr8.8641001.8641500	cg00128506	trans	0.179205323728774	5.85865109570717	5.33096853775711e-09	0.0145976461295376
8:10321656_G_A	chr8.8641001.8641500	cg00128506	trans	-0.139300580003092	-4.26431865187209	2.08556003661963e-05	0.00778714240257598
8:10321881_A_G	chr8.8641001.8641500	cg00128506	trans	0.224777718310265	7.88980336271003	4.62449878511484e-15	0.0261632965604044
8:10321949_C_G	chr8.8641001.8641500	cg00128506	trans	0.178492599394376	5.84509377070023	5.77695866179023e-09	0.0145311449546392
8:10322483_AT_A	chr8.8641001.8641500	cg00128506	trans	-0.132352423628958	-4.11474072097644	4.01160060857949e-05	0.00725432351653119
8:10322499_G_A	chr8.8641001.8641500	cg00128506	trans	0.133819132211803	4.18712813811972	2.93065255551454e-05	0.00750987424001084
8:10322581_C_T	chr8.8641001.8641500	cg00128506	trans	0.180015103886834	5.84096377301108	5.91989578589566e-09	0.0145109153909033
8:10322724_T_C	chr8.8641001.8641500	cg00128506	trans	0.131502630426804	4.10008673710881	4.27230564526218e-05	0.00720311684695227
8:10322758_G_A	chr8.8641001.8641500	cg00128506	trans	0.180309544992651	5.84448878268589	5.7976849790745e-09	0.0145281807590804
8:10322999_A_G	chr8.8641001.8641500	cg00128506	trans	0.181907347068699	5.89782837845026	4.22236641426858e-09	0.0147906329694395
8:10323484_G_A	chr8.8641001.8641500	cg00128506	trans	0.132112727997958	4.11524823261537	4.00284803179942e-05	0.00725610013616174
8:10323965_A_T	chr8.8641001.8641500	cg00128506	trans	-0.132185604924472	-4.11659025464389	3.97979073242031e-05	0.00726079910808573
8:10324217_A_C	chr8.8641001.8641500	cg00128506	trans	-0.141471584832438	-3.97616424810096	7.21814207776126e-05	0.00677718413703533
8:10324969_A_AG	chr8.8641001.8641500	cg00128506	trans	0.180976368758298	5.87084738772333	4.95852401119061e-09	0.0146575951363565
8:10325188_C_A	chr8.8641001.8641500	cg00128506	trans	-0.1348152057709	-4.21683067326069	2.57276487886646e-05	0.00761598449419571
8:10325905_G_A	chr8.8641001.8641500	cg00128506	trans	-0.149545848755647	-3.96567679990877	7.54076441906997e-05	0.00674172126816036
8:10326112_C_G	chr8.8641001.8641500	cg00128506	trans	0.183823377221399	5.9541692115199	3.01203637185356e-09	0.0150702879485799
8:10327069_C_G	chr8.8641001.8641500	cg00128506	trans	-0.181789636236453	-6.64427144079833	3.78565864929714e-11	0.0186969956818982
8:10327367_G_A	chr8.8641001.8641500	cg00128506	trans	-0.181674071316254	-6.63709259762304	3.97100239322365e-11	0.0186573683431444
8:10327590_A_C	chr8.8641001.8641500	cg00128506	trans	0.181238403491839	6.62313766993476	4.35706176765196e-11	0.0185804503414073
8:10327625_A_G	chr8.8641001.8641500	cg00128506	trans	-0.142639613494855	-3.99928397384966	6.55246230018159e-05	0.00685568434237891
8:10328825_G_A	chr8.8641001.8641500	cg00128506	trans	-0.132300989045342	-4.12806079706849	3.78779660747663e-05	0.00730102289420667
8:10328842_C_G	chr8.8641001.8641500	cg00128506	trans	0.17815229991855	5.70998919352157	1.27456328866203e-08	0.0138763710459197
8:10330616_A_C	chr8.8641001.8641500	cg00128506	trans	-0.13378278381952	-4.21097208417566	2.63988658441601e-05	0.00759499750821279
8:10330873_C_G	chr8.8641001.8641500	cg00128506	trans	-0.183867420339767	-6.74570648269542	1.91697647152004e-11	0.0192611505599268
8:10330994_C_G	chr8.8641001.8641500	cg00128506	trans	-0.183794707309042	-6.74439987403693	1.9339700258418e-11	0.0192538333608636
8:10331209_G_C	chr8.8641001.8641500	cg00128506	trans	-0.224465352958282	-7.8325659964687	7.21747818675131e-15	0.0257948214350405
8:10331536_T_A	chr8.8641001.8641500	cg00128506	trans	0.123433292131129	4.48137795832649	7.77708168490796e-06	0.00859308401428117
8:10331709_T_C	chr8.8641001.8641500	cg00128506	trans	0.180488097859205	5.83281118221629	6.2122276906503e-09	0.0144710218905351
8:10331713_C_A	chr8.8641001.8641500	cg00128506	trans	0.180512333073964	5.83355683712705	6.18491696600277e-09	0.0144746684618486
8:10331754_A_G	chr8.8641001.8641500	cg00128506	trans	0.160373747175061	5.87629136948244	4.80057450525407e-09	0.0146843920799378
8:10334536_AC_TC	chr8.8641001.8641500	cg00128506	trans	0.185813394154145	6.05016776369713	1.68248915961999e-09	0.0155525405830876
8:10334617_A_AT	chr8.8641001.8641500	cg00128506	trans	-0.144692787462607	-5.11022760885973	3.48067266614393e-07	0.0111451775133936
8:10334961_T_C	chr8.8641001.8641500	cg00128506	trans	0.145662840766639	4.68241765599011	2.99892542814844e-06	0.00937397940338113
8:10337534_A_G	chr8.8641001.8641500	cg00128506	trans	0.159713031446674	5.10609102432269	3.55682652802376e-07	0.0111273420989846
8:10338924_C_T	chr8.8641001.8641500	cg00128506	trans	0.161494616588297	5.1726456453596	2.5060417687429e-07	0.0114159750291287
8:10339479_C_T	chr8.8641001.8641500	cg00128506	trans	-0.16402232704513	-3.8023961897382	0.000147005063893799	0.00620136216881502
8:10339508_G_A	chr8.8641001.8641500	cg00128506	trans	0.162161129007429	5.19451343949576	2.23166440113281e-07	0.0115115895550055
8:10340499_TC_T	chr8.8641001.8641500	cg00128506	trans	-0.164399929015184	-3.77046205528232	0.000167021872096081	0.0060982687867258
8:10342241_A_AT	chr8.8641001.8641500	cg00128506	trans	0.163738423441484	5.23377894177647	1.81016040846561e-07	0.0116842391745135
8:10343887_G_T	chr8.8641001.8641500	cg00128506	trans	0.162307667405071	5.21268113560566	2.02601574898215e-07	0.0115913184289707
8:10344961_T_C	chr8.8641001.8641500	cg00128506	trans	0.157599826175674	5.07489296119744	4.18533094755141e-07	0.0109932722970448
8:10345138_C_T	chr8.8641001.8641500	cg00128506	trans	0.157750669716191	5.07698045488754	4.14012766917039e-07	0.0110022185236555
8:10345753_C_T	chr8.8641001.8641500	cg00128506	trans	0.157829394888515	5.08145379674096	4.04484226214604e-07	0.0110214014579623
8:10346583_A_C	chr8.8641001.8641500	cg00128506	trans	0.158980998291084	5.10212338431781	3.63138059469086e-07	0.0111102480771224
8:10346588_A_G	chr8.8641001.8641500	cg00128506	trans	0.158953990008512	5.10217718745742	3.63035958374577e-07	0.0111104797954996
8:10347231_A_G	chr8.8641001.8641500	cg00128506	trans	0.159716638466527	5.13715224017449	3.02212872894145e-07	0.0112616036541308
8:10347654_C_T	chr8.8641001.8641500	cg00128506	trans	0.160695859269171	5.17184787806312	2.51664417970409e-07	0.0114124941564936
8:10347924_C_G	chr8.8641001.8641500	cg00128506	trans	0.161494204563832	5.20057027045546	2.16095768021399e-07	0.0115381404343111
8:10348096_T_C	chr8.8641001.8641500	cg00128506	trans	0.161604629440264	5.20753022655024	2.08238162644438e-07	0.0115686867161775
8:10348396_G_T	chr8.8641001.8641500	cg00128506	trans	0.161620185576385	5.2083866210324	2.07290622116028e-07	0.0115724480048735
8:10348406_A_AAAAG	chr8.8641001.8641500	cg00128506	trans	0.161861241990251	5.1962228405801	2.21148562281719e-07	0.0115190799399319
8:10349448_C_T	chr8.8641001.8641500	cg00128506	trans	-0.0960542286871933	-3.47773116332968	0.000514999553855022	0.00519283929964206
8:10349672_C_G	chr8.8641001.8641500	cg00128506	trans	0.161033663634388	5.18592068284719	2.33582512902557e-07	0.0114739727690765
8:10352463_C_G	chr8.8641001.8641500	cg00128506	trans	0.161655919535094	5.21050393678784	2.04965823378149e-07	0.011581749797858
8:10352528_G_T	chr8.8641001.8641500	cg00128506	trans	0.16305426335917	5.25332029896401	1.63019499714324e-07	0.0117706240174194
8:10352622_G_C	chr8.8641001.8641500	cg00128506	trans	0.0921397318266944	3.35484196678952	0.000806899322737164	0.00483407736401361
8:10353111_C_G	chr8.8641001.8641500	cg00128506	trans	0.162527839730905	5.24449453702055	1.70922189670941e-07	0.0117315707149627
8:10354324_T_C	chr8.8641001.8641500	cg00128506	trans	0.0958111958514162	3.48777501953465	0.000496134942374523	0.00522272007723948
8:10354972_A_G	chr8.8641001.8641500	cg00128506	trans	0.094917488042961	3.4516973818704	0.000567056983143151	0.00511578088201598
8:10355179_C_G	chr8.8641001.8641500	cg00128506	trans	0.0951529089025259	3.47563463949974	0.000519020771485921	0.00518661272253787
8:10356172_G_T	chr8.8641001.8641500	cg00128506	trans	0.160619485747975	5.17718547121224	2.44652405619076e-07	0.011435793260443
8:10356358_A_G	chr8.8641001.8641500	cg00128506	trans	0.159129360067026	5.12316955294892	3.25244918180436e-07	0.0112010674786743
8:10356433_C_A	chr8.8641001.8641500	cg00128506	trans	0.159295436900489	5.11708120691815	3.35795258527966e-07	0.0111747580499213
8:10356449_G_A	chr8.8641001.8641500	cg00128506	trans	0.160735350944568	5.18132672241886	2.39342518313934e-07	0.0114538860169401
8:10357535_A_G	chr8.8641001.8641500	cg00128506	trans	0.161806611358741	5.21045887024467	2.05015042476765e-07	0.0115815517739363
8:10360765_G_A	chr8.8641001.8641500	cg00128506	trans	0.158682203812245	5.10753464843622	3.53006861759949e-07	0.0111335649017462
8:10361363_A_C	chr8.8641001.8641500	cg00128506	trans	0.156040734191569	5.02827598799615	5.32826757982698e-07	0.0107944058736474
8:10361514_C_T	chr8.8641001.8641500	cg00128506	trans	0.155399427887425	5.0105501006805	5.83748190432397e-07	0.0107192486023944
8:10365167_C_A	chr8.8641001.8641500	cg00128506	trans	0.150326501442339	4.7708751898797	1.94836740637744e-06	0.00972802249659301
8:10365181_C_T	chr8.8641001.8641500	cg00128506	trans	0.0993900878475144	3.64604223158945	0.000272176689492882	0.00570469910653334
8:10366310_T_G	chr8.8641001.8641500	cg00128506	trans	0.150578328005609	4.78022407375132	1.86076005881848e-06	0.00976581272316353
8:10366802_G_A	chr8.8641001.8641500	cg00128506	trans	0.149841551360032	4.75788635890015	2.07669025157483e-06	0.00967563683370755
8:10370826_C_G	chr8.8641001.8641500	cg00128506	trans	-0.145694120482869	-4.16047207011736	3.29171650771316e-05	0.0074152667586451
8:10375619_G_T	chr8.8641001.8641500	cg00128506	trans	0.140730675079755	4.46281170431179	8.4763419539016e-06	0.00852263514903536
8:10375655_G_A	chr8.8641001.8641500	cg00128506	trans	0.141175346871617	4.47279781051614	8.09308649091318e-06	0.00856049190135801
8:10375900_A_G	chr8.8641001.8641500	cg00128506	trans	0.141199566929492	4.47882546097907	7.86983453963491e-06	0.00858338192485157
8:10376148_A_T	chr8.8641001.8641500	cg00128506	trans	0.141072224286167	4.46199898301733	8.50828570360839e-06	0.00851955776587097
8:10377484_C_T	chr8.8641001.8641500	cg00128506	trans	0.145340245095295	4.55503417831828	5.50930090775304e-06	0.00887535071371449
8:10378405_T_C	chr8.8641001.8641500	cg00128506	trans	0.0975626919041387	3.59843559942819	0.000326847783476568	0.00555752087923851
8:10379024_G_A	chr8.8641001.8641500	cg00128506	trans	0.138973480211204	4.44528872349138	9.19116978303996e-06	0.00845640409387443
8:10383138_G_A	chr8.8641001.8641500	cg00128506	trans	0.131291812763392	3.97080948029165	7.38120102581373e-05	0.00675906582709798
8:10383226_C_G	chr8.8641001.8641500	cg00128506	trans	-0.128511188561683	-3.88962849410172	0.000103225405629886	0.00648729485416543
8:10384699_G_C	chr8.8641001.8641500	cg00128506	trans	0.190881898440251	6.64177911455649	3.8490249744289e-11	0.0186832335059903
8:10390972_C_T	chr8.8641001.8641500	cg00128506	trans	0.146475250918584	4.46494833476748	8.39290859333455e-06	0.00853072811944049
8:10391293_G_A	chr8.8641001.8641500	cg00128506	trans	0.147041719647914	4.48100876286762	7.79043254493726e-06	0.00859168036534934
8:10392993_G_A	chr8.8641001.8641500	cg00128506	trans	0.146687533402406	4.47225606732998	8.11344561184133e-06	0.00855843608779206
8:10393393_C_A	chr8.8641001.8641500	cg00128506	trans	0.147079718662956	4.48783344749879	7.54714567717575e-06	0.0086176452669437
8:10393682_G_A	chr8.8641001.8641500	cg00128506	trans	0.145780987254324	4.43263552249876	9.74279821095334e-06	0.00840873572253682
8:10394075_A_G	chr8.8641001.8641500	cg00128506	trans	0.144830087332081	4.34488368153998	1.45359826692637e-05	0.0080817637270876
8:10394195_T_C	chr8.8641001.8641500	cg00128506	trans	0.146025118300911	4.44250309897171	9.30998651198243e-06	0.00844589854746689
8:10394196_A_AC	chr8.8641001.8641500	cg00128506	trans	0.14716918382481	4.44771687055017	9.08878459685043e-06	0.0084655666602166
8:10394197_A_C	chr8.8641001.8641500	cg00128506	trans	0.147173451144075	4.44775174520791	9.08732204677725e-06	0.00846569829428249
8:10394786_G_A	chr8.8641001.8641500	cg00128506	trans	0.143842851978541	4.37166005079072	1.28752255864073e-05	0.0081808647929992
8:10395326_T_G	chr8.8641001.8641500	cg00128506	trans	0.0925770749739671	3.49420988374599	0.000484389818381045	0.0052419083373367
8:10397812_T_C	chr8.8641001.8641500	cg00128506	trans	0.147696340187112	4.47400106921109	8.04804177593552e-06	0.00856505890219735
8:10398194_C_T	chr8.8641001.8641500	cg00128506	trans	0.147270515091399	4.45830293724839	8.65501557144515e-06	0.00850556945447897
8:10399120_A_G	chr8.8641001.8641500	cg00128506	trans	0.149202497954965	4.52121313599224	6.45829194285138e-06	0.00874518971854505
8:10399129_A_G	chr8.8641001.8641500	cg00128506	trans	0.149179480683721	4.52160095053757	6.44657237632129e-06	0.0087466769262478
8:10399672_C_T	chr8.8641001.8641500	cg00128506	trans	0.149434918238454	4.52847641129896	6.24214880767082e-06	0.00877306367108185
8:10400223_C_CA	chr8.8641001.8641500	cg00128506	trans	0.144729542970136	4.3739164856743	1.27438726922371e-05	0.00818924291178181
8:10400978_C_CT	chr8.8641001.8641500	cg00128506	trans	-0.156783662732394	-4.78642786230558	1.80472906547555e-06	0.00979092902786786
8:10400990_CT_C	chr8.8641001.8641500	cg00128506	trans	-0.15675145127398	-4.78584585039997	1.8099158958946e-06	0.0097885713971669
8:10401111_G_C	chr8.8641001.8641500	cg00128506	trans	0.149526724457155	4.53246640611102	6.12637856315626e-06	0.00878839427137303
8:10403884_A_G	chr8.8641001.8641500	cg00128506	trans	-0.150014002830745	-4.56719799131753	5.20186770527779e-06	0.00892239217059522
8:10404620_A_C	chr8.8641001.8641500	cg00128506	trans	0.15110251863843	4.54911105842554	5.66523338725039e-06	0.00885248787043224
8:10405829_G_A	chr8.8641001.8641500	cg00128506	trans	0.150826128428667	4.51745559788171	6.57290414839194e-06	0.00873078652634136
8:10406658_A_G	chr8.8641001.8641500	cg00128506	trans	0.152268950144751	4.57388122801423	5.04002090004144e-06	0.00894828993409935
8:10407383_A_G	chr8.8641001.8641500	cg00128506	trans	0.152513480282366	4.57215686838005	5.08131132602875e-06	0.00894160448817689
8:10409518_G_A	chr8.8641001.8641500	cg00128506	trans	0.150115604588609	4.42428306180522	1.01241208189618e-05	0.00837734146669551
8:10416894_G_A	chr8.8641001.8641500	cg00128506	trans	0.163605596629665	4.49698258695199	7.23237970902734e-06	0.00865251354473659
8:10418039_C_T	chr8.8641001.8641500	cg00128506	trans	0.161528440206134	4.46619123082209	8.34473664638472e-06	0.00853543759021939
8:10418221_C_G	chr8.8641001.8641500	cg00128506	trans	-0.161163590487836	-5.17872696816984	2.42662736237787e-07	0.0114425263100382
8:10418419_T_C	chr8.8641001.8641500	cg00128506	trans	0.161937645233436	4.47482871218772	8.01719777906647e-06	0.00856820093208964
8:10418894_T_C	chr8.8641001.8641500	cg00128506	trans	0.164312821277259	4.50308753864823	7.02937637258933e-06	0.00867581825466075
8:10419192_C_G	chr8.8641001.8641500	cg00128506	trans	0.165494141666654	4.54307233353098	5.82855677041464e-06	0.00882920834145256
8:10419340_G_C	chr8.8641001.8641500	cg00128506	trans	0.166011547864532	4.5496279575113	5.65145885490342e-06	0.00885448192323815
8:10419570_C_A	chr8.8641001.8641500	cg00128506	trans	0.166219352554414	4.55427975481857	5.52893097289184e-06	0.00887243709529158
8:10419595_G_A	chr8.8641001.8641500	cg00128506	trans	0.162172800360173	4.42623849727154	1.00335892332502e-05	0.00838468619923201
8:10420033_TC_T	chr8.8641001.8641500	cg00128506	trans	-0.161855172585124	-5.18019705236792	2.40779819949178e-07	0.011448949220224
8:10420484_A_G	chr8.8641001.8641500	cg00128506	trans	0.163824274947084	4.51181610865237	6.74858074517918e-06	0.00870919123053388
8:10421385_G_A	chr8.8641001.8641500	cg00128506	trans	-0.153348331030909	-3.09262549728614	0.0020075851711985	0.00411092542466896
8:10421967_T_C	chr8.8641001.8641500	cg00128506	trans	-0.171041008396015	-5.39290351437918	7.636409418293e-08	0.0123965790015482
8:10431471_T_C	chr8.8641001.8641500	cg00128506	trans	0.149141947577901	5.13114040766735	3.11915522621942e-07	0.0112355569176418
8:10438044_T_C	chr8.8641001.8641500	cg00128506	trans	-0.160835076728311	-5.55782832346818	3.04481431270697e-08	0.0131562649163519
8:10444137_G_A	chr8.8641001.8641500	cg00128506	trans	0.160510993469508	3.94557243497607	8.19774646826363e-05	0.00667399402607018
8:10449196_G_A	chr8.8641001.8641500	cg00128506	trans	0.159307385069241	3.93750816922323	8.47619210447456e-05	0.00664692141073891
8:10451215_G_T	chr8.8641001.8641500	cg00128506	trans	0.161080332557382	4.01461033138452	6.1436865354231e-05	0.00690796708819782
8:10451257_G_A	chr8.8641001.8641500	cg00128506	trans	0.160980886574176	4.01680852743051	6.08707763658478e-05	0.00691548173155418
8:10451308_C_T	chr8.8641001.8641500	cg00128506	trans	0.161348424873516	4.0232907222622	5.92300875988317e-05	0.00693766472639213
8:10452892_G_A	chr8.8641001.8641500	cg00128506	trans	0.160811941731546	3.99585674040029	6.64733106889679e-05	0.00684401964196938
8:10453856_A_G	chr8.8641001.8641500	cg00128506	trans	0.169036675429609	4.21456966710689	2.59847439919458e-05	0.00760788163133919
8:10454996_G_T	chr8.8641001.8641500	cg00128506	trans	0.174456369912234	4.34449581019696	1.45614793091025e-05	0.00808033251893667
8:10455193_C_T	chr8.8641001.8641500	cg00128506	trans	0.174292735833599	4.33957718865148	1.48885283303664e-05	0.00806219400162203
8:10455768_A_T	chr8.8641001.8641500	cg00128506	trans	0.178160208076159	4.42066718554107	1.02935868639505e-05	0.00836376828229972
8:10457185_C_T	chr8.8641001.8641500	cg00128506	trans	0.17603010393605	4.40119367494108	1.12538777654252e-05	0.00829085357675509
8:10457721_C_T	chr8.8641001.8641500	cg00128506	trans	0.180231874528719	4.48951615347151	7.48828720086496e-06	0.00862405308103265
8:10457893_G_C	chr8.8641001.8641500	cg00128506	trans	0.181010173562406	4.5013413153331	7.08687849199778e-06	0.00866914920054042
8:10458376_G_A	chr8.8641001.8641500	cg00128506	trans	0.17951678133503	4.46337813143406	8.45414657808611e-06	0.00852478025521331
8:10461395_G_A	chr8.8641001.8641500	cg00128506	trans	0.170818437344973	4.34137712175094	1.47680423156383e-05	0.00806882935078132
8:10461880_C_A	chr8.8641001.8641500	cg00128506	trans	0.171139906335111	4.35075149691505	1.41554220181256e-05	0.0081034304874909
8:10463513_C_T	chr8.8641001.8641500	cg00128506	trans	0.16703298381906	4.2695519190975	2.03759943945062e-05	0.00780611795049561
8:10463944_A_C	chr8.8641001.8641500	cg00128506	trans	-0.198575581443294	-6.70176922298534	2.57710373886224e-11	0.0190158135389702
8:10464161_G_A	chr8.8641001.8641500	cg00128506	trans	0.170675213975933	4.33066045521855	1.54993686881307e-05	0.00802936225320072
8:10464179_C_G	chr8.8641001.8641500	cg00128506	trans	0.170153442673906	4.32435893105456	1.594539380232e-05	0.00800619922197955
8:10464206_G_A	chr8.8641001.8641500	cg00128506	trans	0.169953005209107	4.31656813805385	1.65137669508926e-05	0.00797760709887839
8:10464307_G_A	chr8.8641001.8641500	cg00128506	trans	0.130129468464936	4.64811073294178	3.53793475568658e-06	0.00923838527716193
8:10464755_C_T	chr8.8641001.8641500	cg00128506	trans	0.130092299422461	4.65332817322442	3.45035369082476e-06	0.00925894470022724
8:10464885_T_C	chr8.8641001.8641500	cg00128506	trans	0.18963179972343	7.10042459034556	1.64729192975252e-12	0.0212958046823504
8:10465097_C_T	chr8.8641001.8641500	cg00128506	trans	-0.19062403485669	-7.15462598435355	1.12067542095284e-12	0.0216151160421103
8:10465748_T_C	chr8.8641001.8641500	cg00128506	trans	0.188873523786979	7.04916472953812	2.36539562857351e-12	0.0209958668841659
8:10466482_G_A	chr8.8641001.8641500	cg00128506	trans	-0.198185077577982	-7.50753545477531	8.5434601298059e-14	0.0237481946505893
8:10467160_G_A	chr8.8641001.8641500	cg00128506	trans	0.174338244251089	4.46205315448158	8.50615293537652e-06	0.00851976287021258
8:10469030_G_A	chr8.8641001.8641500	cg00128506	trans	0.162752757427954	4.06289103445655	5.00817476356043e-05	0.00707393762554999
8:10469233_A_G	chr8.8641001.8641500	cg00128506	trans	-0.210403907936173	-7.8337486757157	7.15161331269089e-15	0.0258024107971051
8:10469340_G_A	chr8.8641001.8641500	cg00128506	trans	0.162575404648874	4.05477083429028	5.18408455673906e-05	0.00704588860200001
8:10470068_C_T	chr8.8641001.8641500	cg00128506	trans	-0.196024031565518	-7.26201164643415	5.1829750266735e-13	0.0222542912192762
8:10470915_A_G	chr8.8641001.8641500	cg00128506	trans	-0.199292255101871	-6.44474883647533	1.40405277474239e-10	0.0176104197335699
8:10471311_A_T	chr8.8641001.8641500	cg00128506	trans	0.142103556586983	3.76569084599513	0.000170224195938224	0.00608293866062063
8:10471850_C_T	chr8.8641001.8641500	cg00128506	trans	-0.164914374458821	-5.65761591532105	1.72422842432556e-08	0.0136264369581815
8:10472468_T_C	chr8.8641001.8641500	cg00128506	trans	-0.176834453446491	-5.63647809794736	1.94646175424843e-08	0.0135261804686859
8:10473180_G_A	chr8.8641001.8641500	cg00128506	trans	0.197060966074797	6.28343527946416	3.94374584734358e-10	0.0167544527398962
8:10501886_G_C	chr8.8641001.8641500	cg00128506	trans	-0.141243778629858	-4.51443867242215	6.6663329621943e-06	0.00871923057537292
8:10511364_G_A	chr8.8641001.8641500	cg00128506	trans	-0.175201844221964	-4.18281421198528	2.98641278911286e-05	0.00749452353790229
8:10514920_A_G	chr8.8641001.8641500	cg00128506	trans	-0.164822640915218	-3.91104344508131	9.45413144992946e-05	0.00655845532414242
8:10515278_G_A	chr8.8641001.8641500	cg00128506	trans	-0.192216413848981	-6.94024843154487	5.06167645728129e-12	0.0203651781494054
8:10515679_C_T	chr8.8641001.8641500	cg00128506	trans	-0.191868085732107	-6.93510260377878	5.2454966749654e-12	0.0203356038319506
8:10516057_C_G	chr8.8641001.8641500	cg00128506	trans	-0.167690113453856	-4.07099496085833	4.83827207752446e-05	0.00710198479822036
8:10516135_C_T	chr8.8641001.8641500	cg00128506	trans	-0.168504980840135	-4.10067987353716	4.26144807073374e-05	0.00720518604910281
8:10516185_G_A	chr8.8641001.8641500	cg00128506	trans	-0.191594087703438	-6.93233924610825	5.3468958010157e-12	0.0203197304631486
8:10516336_A_G	chr8.8641001.8641500	cg00128506	trans	-0.191269556928201	-6.91465495715488	6.04285908260481e-12	0.0202182854341295
8:10516880_G_C	chr8.8641001.8641500	cg00128506	trans	-0.190051260593693	-6.89707654997083	6.82246100149133e-12	0.0201176838397112
8:10518173_CCTGG_C	chr8.8641001.8641500	cg00128506	trans	-0.163688795774581	-4.04596928314319	5.38136575149417e-05	0.00701554762858796
8:10519149_G_A	chr8.8641001.8641500	cg00128506	trans	-0.161333760556273	-4.02140635479248	5.9702662463395e-05	0.00693121256678055
8:10526446_A_G	chr8.8641001.8641500	cg00128506	trans	-0.160983547500658	-4.0205703526989	5.99134630641672e-05	0.00692835099886567
8:10568424_G_T	chr8.8641001.8641500	cg00128506	trans	-0.113467968068631	-4.05212298953963	5.24270120372179e-05	0.00703675413268882
8:10571491_C_A	chr8.8641001.8641500	cg00128506	trans	-0.129586782314859	-4.65995722728354	3.34207451862019e-06	0.00928509865052542
8:10572531_C_A	chr8.8641001.8641500	cg00128506	trans	-0.126548940423997	-4.5314114736484	6.15678603678641e-06	0.00878433967897531
8:10577389_T_G	chr8.8641001.8641500	cg00128506	trans	-0.168556402693322	-5.9521489580162	3.04889566226444e-09	0.0150602169569004
8:10577418_A_T	chr8.8641001.8641500	cg00128506	trans	-0.106157871503172	-3.91845466399231	9.17002262136538e-05	0.00658317093575737
8:10577748_G_A	chr8.8641001.8641500	cg00128506	trans	-0.106090785686012	-3.92287873463534	9.00429246883472e-05	0.00659794644661255
8:10577978_A_AAAGAAAG	chr8.8641001.8641500	cg00128506	trans	-0.106192058134302	-3.92191795597292	9.04004172817124e-05	0.00659473625823094
8:10578041_A_G	chr8.8641001.8641500	cg00128506	trans	-0.106455945338289	-3.92691834976191	8.85544084866946e-05	0.00661145213076173
8:10578157_T_TAAA	chr8.8641001.8641500	cg00128506	trans	-0.106395134119369	-3.92246233290446	9.01976976915403e-05	0.00659655505610463
8:10578882_C_T	chr8.8641001.8641500	cg00128506	trans	-0.115671404338331	-4.06692327668634	4.92294159604319e-05	0.00708788617111942
8:10579392_A_G	chr8.8641001.8641500	cg00128506	trans	-0.118081677293403	-4.11121038930994	4.07298973547665e-05	0.00724197095542396
8:10580550_G_C	chr8.8641001.8641500	cg00128506	trans	-0.105246537837796	-3.87100128016608	0.000111386481294804	0.00642570734982896
8:10580650_C_A	chr8.8641001.8641500	cg00128506	trans	-0.105556975133888	-3.87832305261041	0.000108108521179814	0.00644988110710233
8:10581882_A_C	chr8.8641001.8641500	cg00128506	trans	-0.158581501829367	-5.20573145706041	2.10242032351405e-07	0.0115607884326083
8:10583203_A_G	chr8.8641001.8641500	cg00128506	trans	-0.167911398761776	-5.32411040277893	1.11223427286004e-07	0.0120861270571386
8:10584212_C_T	chr8.8641001.8641500	cg00128506	trans	-0.171091370506129	-5.80385818746393	7.36838498406499e-09	0.0143297690494653
8:10584288_C_T	chr8.8641001.8641500	cg00128506	trans	-0.170646427052555	-5.85493556510528	5.44974716582588e-09	0.0145794063353664
8:10584642_T_C	chr8.8641001.8641500	cg00128506	trans	-0.0859587328434859	-2.9036529178188	0.00372325726082008	0.00362565027345853
8:10585144_A_G	chr8.8641001.8641500	cg00128506	trans	-0.171515950302222	-5.88873009683157	4.4578448210103e-09	0.0147457070240422
8:10585596_G_A	chr8.8641001.8641500	cg00128506	trans	-0.175764770959123	-6.06018169799611	1.58254549546326e-09	0.0156032627837114
8:10585683_A_G	chr8.8641001.8641500	cg00128506	trans	-0.176875068631172	-5.94724912829227	3.14012748679965e-09	0.0150358045797302
8:10585814_A_T	chr8.8641001.8641500	cg00128506	trans	-0.104537612567076	-3.6913597908051	0.000228207162707467	0.00584655637737652
8:10586123_T_C	chr8.8641001.8641500	cg00128506	trans	-0.177086439804123	-5.95218801102871	3.04817899660442e-09	0.0150604116062656
8:10586860_G_C	chr8.8641001.8641500	cg00128506	trans	-0.176572996430258	-5.88993154878424	4.42603162280592e-09	0.0147516358728912
8:10592278_C_G	chr8.8641001.8641500	cg00128506	trans	-0.17238769833995	-5.85853137843334	5.33475607743814e-09	0.0145970582593616
8:10598344_A_G	chr8.8641001.8641500	cg00128506	trans	-0.0898378679852103	-2.94214932265312	0.00329177595860246	0.00372206454165122
8:10605234_G_A	chr8.8641001.8641500	cg00128506	trans	-0.116102249146784	-4.3248366436829	1.59111566770964e-05	0.00800795404593212
8:10609581_C_G	chr8.8641001.8641500	cg00128506	trans	-0.121134910901184	-4.51178045676857	6.74970550910693e-06	0.00870905479159366
8:10612925_G_A	chr8.8641001.8641500	cg00128506	trans	-0.100453768727917	-3.43286483860069	0.000607727331263052	0.00506039124333599
8:10613018_C_T	chr8.8641001.8641500	cg00128506	trans	-0.121701959100232	-4.52328629787632	6.39587808491904e-06	0.00875314139772326
8:10618176_C_A	chr8.8641001.8641500	cg00128506	trans	-0.10293578541395	-3.84032529576309	0.000126167594397885	0.00632491064859942
8:10620567_G_A	chr8.8641001.8641500	cg00128506	trans	-0.101141371682498	-3.77141687237742	0.000166387868981828	0.00610133893436854
8:10621300_C_T	chr8.8641001.8641500	cg00128506	trans	-0.100017197176053	-3.72167659187579	0.000202616414873623	0.00594241218657302
8:10621635_G_A	chr8.8641001.8641500	cg00128506	trans	-0.10000088398899	-3.72491909835229	0.00020004512975077	0.0059527096719421
8:10621960_C_T	chr8.8641001.8641500	cg00128506	trans	-0.0999762114348378	-3.72301588947664	0.000201550617774276	0.00594666443913736
8:10621981_G_A	chr8.8641001.8641500	cg00128506	trans	-0.0999912437036748	-3.72322999852399	0.000201380721739776	0.00594734437106588
8:10624999_C_A	chr8.8641001.8641500	cg00128506	trans	-0.104789342266076	-3.58590947043114	0.000342854693203401	0.00551911000964095
8:10625045_T_C	chr8.8641001.8641500	cg00128506	trans	-0.101516827877175	-3.48038147073574	0.000509957740384579	0.00520071584970569
8:10626333_T_C	chr8.8641001.8641500	cg00128506	trans	-0.105516715578127	-3.6179810030718	0.00030326255061719	0.00561771765801078
8:10627860_G_A	chr8.8641001.8641500	cg00128506	trans	-0.100612095782589	-3.74171643607368	0.000187208870772629	0.00600619443754561
8:10630815_A_G	chr8.8641001.8641500	cg00128506	trans	-0.0865108993324706	-3.20921305068016	0.0013491725542774	0.00442532231159367
8:10635317_G_A	chr8.8641001.8641500	cg00128506	trans	-0.0896215852005762	-3.3215266468517	0.000909163357292133	0.0047389970198722
8:10636165_C_T	chr8.8641001.8641500	cg00128506	trans	-0.105398028240922	-3.90468942291813	9.70431548963098e-05	0.00653730162701763
8:10639942_T_A	chr8.8641001.8641500	cg00128506	trans	-0.115834245555236	-3.75022044258172	0.00018100958673041	0.00603336177927051
8:10640041_T_C	chr8.8641001.8641500	cg00128506	trans	-0.105096607812526	-3.88829223244585	0.000103791523375076	0.00648286715840949
8:10640359_C_T	chr8.8641001.8641500	cg00128506	trans	-0.105310470052839	-3.89589610227055	0.000100608782901793	0.00650808231523358
8:10640755_T_C	chr8.8641001.8641500	cg00128506	trans	-0.103567403254537	-3.81307166214651	0.0001408337107429	0.00623601504671157
8:10641808_C_T	chr8.8641001.8641500	cg00128506	trans	-0.108396815860081	-3.96476600647116	7.56941773993746e-05	0.00673864575897633
8:10643759_A_G	chr8.8641001.8641500	cg00128506	trans	-0.121026057042357	-4.41495778484247	1.05667019456833e-05	0.00834235831947713
8:10645842_C_G	chr8.8641001.8641500	cg00128506	trans	-0.116787130683968	-4.25756226094817	2.14907142097686e-05	0.00776267743714956
8:10646517_T_C	chr8.8641001.8641500	cg00128506	trans	-0.115018436966639	-4.19396178533396	2.84434528084906e-05	0.00753422254628955
8:10675500_G_C	chr8.8641001.8641500	cg00128506	trans	-0.103170991930435	-3.44976130414005	0.000571118022445219	0.00511007286545841
8:10675832_A_G	chr8.8641001.8641500	cg00128506	trans	-0.104815552435778	-3.50529742984739	0.000464759176435913	0.00527505176092977
8:10676935_C_T	chr8.8641001.8641500	cg00128506	trans	-0.104829747304506	-3.50650267214368	0.000462670631065694	0.00527866072286946
8:10678333_A_T	chr8.8641001.8641500	cg00128506	trans	-0.105132652747295	-3.51549616584504	0.000447360393415587	0.00530562906500762
8:10697880_A_G	chr8.8641001.8641500	cg00128506	trans	-0.110475313436667	-3.72173090433197	0.000202573090797787	0.00594258459886259
8:10698227_A_T	chr8.8641001.8641500	cg00128506	trans	-0.110899151282866	-3.74293122218338	0.00018631124667372	0.00601007157150042
8:10716028_A_G	chr8.8641001.8641500	cg00128506	trans	-0.133232935959812	-4.85304313415663	1.29671924194177e-06	0.0100625952269522
8:10718061_T_C	chr8.8641001.8641500	cg00128506	trans	0.0996605056766591	3.42090405102036	0.000634951006637519	0.00502536674457641
8:10723908_G_A	chr8.8641001.8641500	cg00128506	trans	-0.0988152028689886	-3.653104637342	0.000264837879567266	0.00572669390061885
8:10729177_G_T	chr8.8641001.8641500	cg00128506	trans	-0.0954820597117816	-3.55462492064849	0.00038609508493091	0.00542374937834561
8:10731271_G_A	chr8.8641001.8641500	cg00128506	trans	-0.0953968414876508	-3.49347176875704	0.000485723753109826	0.00523970557813257
8:10736090_C_A	chr8.8641001.8641500	cg00128506	trans	-0.111211719561321	-2.93022037658562	0.00342033918247104	0.00369205471158406
8:10743009_A_G	chr8.8641001.8641500	cg00128506	trans	-0.121249314788545	-3.21508805440298	0.00132198249104486	0.00444146770534478
8:10744284_G_A	chr8.8641001.8641500	cg00128506	trans	-0.11112641582958	-2.94122023079128	0.00330162870027976	0.00371972289805083
8:10751709_C_T	chr8.8641001.8641500	cg00128506	trans	-0.129722406793389	-4.48615221774988	7.60639443093339e-06	0.0086112453906857
8:10752474_A_G	chr8.8641001.8641500	cg00128506	trans	-0.128272069432398	-4.4295707694475	9.88109363162939e-06	0.00839720963961293
8:10754286_T_A	chr8.8641001.8641500	cg00128506	trans	-0.12377539466325	-4.24906648884558	2.23155049336953e-05	0.00773196750487611
8:10764045_T_C	chr8.8641001.8641500	cg00128506	trans	-0.115251161743145	-3.1477270739285	0.00166638037745669	0.00425809053949665
8:10768865_G_A	chr8.8641001.8641500	cg00128506	trans	-0.126920191720442	-3.45994287878576	0.000550061057835208	0.00514012569162554
8:10768998_T_G	chr8.8641001.8641500	cg00128506	trans	-0.1217147782913	-3.31229760428887	0.000939548202718955	0.00471282242470473
8:10769060_T_G	chr8.8641001.8641500	cg00128506	trans	-0.124688966728861	-4.30454060438223	1.74293259524521e-05	0.00793356419932929
8:10769514_T_G	chr8.8641001.8641500	cg00128506	trans	0.140309408246571	4.43969557379942	9.43122235263057e-06	0.00843531684433374
8:10770365_G_A	chr8.8641001.8641500	cg00128506	trans	-0.123657069404922	-4.25824509042833	2.14256995081387e-05	0.00776514826275473
8:10770378_TAGAG_T	chr8.8641001.8641500	cg00128506	trans	-0.123667959218376	-4.25877467305884	2.13754050486388e-05	0.00776706482738686
8:10770552_G_GTA	chr8.8641001.8641500	cg00128506	trans	-0.122370515464543	-4.2199029002943	2.53821884395889e-05	0.00762700131553923
8:10770605_G_T	chr8.8641001.8641500	cg00128506	trans	-0.111432110181502	-2.98403186150668	0.00287450215836733	0.00382838003737618
8:10770796_C_T	chr8.8641001.8641500	cg00128506	trans	-0.122731866711147	-4.23578104290366	2.36660006046357e-05	0.00768406335782836
8:10771013_A_G	chr8.8641001.8641500	cg00128506	trans	-0.0915336719950079	-2.88909294209058	0.00389943215529989	0.0035895109579979
8:10771015_A_G	chr8.8641001.8641500	cg00128506	trans	-0.0915379761465117	-2.88919014528429	0.00389823129692622	0.00358975163233911
8:10771222_T_G	chr8.8641001.8641500	cg00128506	trans	-0.120430002964747	-4.16762056599455	3.19094329989819e-05	0.00744058061380628
8:10771237_A_G	chr8.8641001.8641500	cg00128506	trans	-0.122608709767136	-4.23140795696933	2.41273074817795e-05	0.00766832686126118
8:10771292_A_G	chr8.8641001.8641500	cg00128506	trans	-0.117322127044846	-3.20045362521684	0.00139067178079732	0.00440130396022161
8:10773025_T_C	chr8.8641001.8641500	cg00128506	trans	-0.128878903131745	-3.4046048361244	0.00067387939755577	0.00497783098325009
8:10776335_C_T	chr8.8641001.8641500	cg00128506	trans	-0.136423600080853	-3.55003916139434	0.000392846109134844	0.00540983989467787
8:10776639_C_G	chr8.8641001.8641500	cg00128506	trans	-0.129416849612279	-3.43353730913794	0.000606229486868051	0.00506236397966796
8:10776791_G_C	chr8.8641001.8641500	cg00128506	trans	-0.129478566260122	-3.43506700536203	0.000602835074471588	0.00506685285370437
8:10780010_G_T	chr8.8641001.8641500	cg00128506	trans	-0.137599503361213	-3.58012589457528	0.000350490447219683	0.00550141910835279
8:10781688_C_T	chr8.8641001.8641500	cg00128506	trans	-0.120393140373631	-4.20724966730501	2.68339647628371e-05	0.00758167754411316
8:10783691_G_A	chr8.8641001.8641500	cg00128506	trans	-0.125190497556754	-4.32907832336271	1.56102203621552e-05	0.00802354361150248
8:10786072_AG_TG	chr8.8641001.8641500	cg00128506	trans	-0.177739890793521	-6.61248166530854	4.6763747580093e-11	0.0185218165483497
8:10804843_G_A	chr8.8641001.8641500	cg00128506	trans	-0.185728841771386	-6.30159047991934	3.51521950026223e-10	0.0168497786571973
8:10804865_C_G	chr8.8641001.8641500	cg00128506	trans	-0.187776196807242	-6.36914549674241	2.28507086174213e-10	0.0172067352988668
8:10804906_T_C	chr8.8641001.8641500	cg00128506	trans	-0.18743593349852	-6.33540637327013	2.83497678283707e-10	0.0170280164230802
8:10808687_A_T	chr8.8641001.8641500	cg00128506	trans	-0.128865680827731	-3.67664618451607	0.000241693523011726	0.00580031081014517
8:10815631_C_T	chr8.8641001.8641500	cg00128506	trans	-0.140136566935829	-4.05891620097178	5.09356301200502e-05	0.00706020083070187
8:10817486_G_T	chr8.8641001.8641500	cg00128506	trans	-0.176776504431805	-6.08602681661086	1.35060048929831e-09	0.0157345358533487
8:10820197_G_A	chr8.8641001.8641500	cg00128506	trans	-0.168516209700108	-3.82508742316232	0.000134179886337303	0.00627513185029418
8:10822431_G_C	chr8.8641001.8641500	cg00128506	trans	-0.195149574141869	-6.95257751979414	4.64657401610193e-12	0.0204361183643246
8:10827321_G_C	chr8.8641001.8641500	cg00128506	trans	-0.172226976242928	-4.1354001650711	3.66960152991475e-05	0.00732681688106099
8:10828799_C_T	chr8.8641001.8641500	cg00128506	trans	-0.170840712823891	-4.10924284608304	4.10758948571577e-05	0.00723509102830163
8:10828931_G_A	chr8.8641001.8641500	cg00128506	trans	-0.151448781474097	-3.9528663135567	7.95337218323933e-05	0.00669852679880105
8:10848031_T_C	chr8.8641001.8641500	cg00128506	trans	-0.133898275873773	-3.63122720987471	0.000288195598139477	0.00565869510800701
8:10849486_T_C	chr8.8641001.8641500	cg00128506	trans	-0.154977704688532	-4.76590545179768	1.99653879066274e-06	0.00970796267633956
8:10852256_T_A	chr8.8641001.8641500	cg00128506	trans	-0.155995709754038	-4.82144362987734	1.51765275513616e-06	0.00993327860002175
8:10852995_CAT_CATAT	chr8.8641001.8641500	cg00128506	trans	-0.159090292201847	-4.8732034248435	1.17230919680061e-06	0.0101455220670761
8:10853040_A_T	chr8.8641001.8641500	cg00128506	trans	-0.149928432299218	-4.61612913347064	4.12323344468634e-06	0.00911284666953194
8:10853306_A_G	chr8.8641001.8641500	cg00128506	trans	-0.145905017307723	-4.57359539823037	5.04684289732874e-06	0.00894718158678892
8:10854635_C_G	chr8.8641001.8641500	cg00128506	trans	-0.15138898432937	-4.72953677246095	2.38557999011018e-06	0.00956177614136623
8:10855158_G_A	chr8.8641001.8641500	cg00128506	trans	-0.153875355751513	-4.77658041980708	1.89444426279294e-06	0.00975107582486952
8:10855370_C_T	chr8.8641001.8641500	cg00128506	trans	-0.150441786929507	-4.71195351800676	2.59885225833796e-06	0.00949148519605566
8:10856452_C_G	chr8.8641001.8641500	cg00128506	trans	-0.148640960105621	-4.64127637715345	3.65588895024509e-06	0.00921148797349733
8:10857591_T_C	chr8.8641001.8641500	cg00128506	trans	-0.150082428829633	-4.70243349135071	2.72184580443259e-06	0.00945353297083115
8:10858038_T_G	chr8.8641001.8641500	cg00128506	trans	-0.147600011843191	-4.6265714697805	3.92260445071298e-06	0.00915374456852204
8:10860837_T_A	chr8.8641001.8641500	cg00128506	trans	-0.141964816093822	-4.49400148597926	7.33353509672813e-06	0.00864114474331277
8:10861385_G_T	chr8.8641001.8641500	cg00128506	trans	-0.141427451461795	-4.53672731011126	6.0050189189039e-06	0.00880478015897335
8:10861410_C_G	chr8.8641001.8641500	cg00128506	trans	-0.137891749763365	-4.42710739326572	9.99361035659469e-06	0.0083879508310838
8:10861618_C_T	chr8.8641001.8641500	cg00128506	trans	-0.138057973244034	-4.42974973523064	9.87296657407149e-06	0.0083978824916485
8:10861986_A_AAAAT	chr8.8641001.8641500	cg00128506	trans	-0.141203352814894	-4.51910404774164	6.52238551244528e-06	0.00873710385245003
8:10862682_AC_A	chr8.8641001.8641500	cg00128506	trans	-0.13828292433272	-4.43866342971719	9.47617112584281e-06	0.00843142826648129
8:10862834_C_T	chr8.8641001.8641500	cg00128506	trans	-0.124596306918275	-4.03830799880702	5.55886328148811e-05	0.00698918958493074
8:10863542_C_T	chr8.8641001.8641500	cg00128506	trans	-0.126643765636661	-4.09559460360576	4.35539249114263e-05	0.00718745513089029
8:10864186_G_A	chr8.8641001.8641500	cg00128506	trans	-0.162104794064834	-5.69004207861806	1.43045592079032e-08	0.0137809234789441
8:10864318_C_T	chr8.8641001.8641500	cg00128506	trans	-0.16319191069519	-5.69812193586691	1.36519563408493e-08	0.0138195478264778
8:10865714_C_T	chr8.8641001.8641500	cg00128506	trans	-0.161614828045968	-5.66003445408629	1.70043115169053e-08	0.0136379306905176
8:10867349_C_T	chr8.8641001.8641500	cg00128506	trans	-0.164588759000855	-5.74142359305476	1.06184694576439e-08	0.0140274258023311
8:10876298_G_A	chr8.8641001.8641500	cg00128506	trans	-0.134357714093495	-4.35018853357428	1.41915168617065e-05	0.00810135053246715
8:10876308_A_G	chr8.8641001.8641500	cg00128506	trans	-0.134843040560065	-4.36986803696152	1.2980463217067e-05	0.00817421404399029
8:10894453_C_G	chr8.8641001.8641500	cg00128506	trans	-0.125810792575907	-3.6767602421972	0.0002415861596096	0.00580066860506024
8:10895354_C_G	chr8.8641001.8641500	cg00128506	trans	-0.11983583440975	-3.50315055207264	0.000468501285956845	0.00526862618637868
8:10896007_TTGTGTGTGTG_T	chr8.8641001.8641500	cg00128506	trans	-0.143821845767926	-4.43653699468355	9.56942150645713e-06	0.00842341972797294
8:10896389_G_C	chr8.8641001.8641500	cg00128506	trans	-0.16337748350671	-4.75671185840731	2.08868604857941e-06	0.00967090668685376
8:10898034_T_G	chr8.8641001.8641500	cg00128506	trans	-0.122090665335689	-3.5809859609673	0.000349344959411119	0.00550404812652779
8:10900621_G_A	chr8.8641001.8641500	cg00128506	trans	-0.138571262519686	-4.54279476834839	5.83617117701448e-06	0.00882813903350713
8:10900730_A_AG	chr8.8641001.8641500	cg00128506	trans	-0.124971672410011	-3.64315235352744	0.000275234309228178	0.00569571101000468
8:10901534_C_A	chr8.8641001.8641500	cg00128506	trans	-0.122604431453582	-3.5525304320102	0.00038916495854676	0.00541739421485065
8:10901931_C_T	chr8.8641001.8641500	cg00128506	trans	-0.136258096995455	-4.47255860394765	8.10207002349269e-06	0.00855958412774135
8:10902656_G_A	chr8.8641001.8641500	cg00128506	trans	-0.129429142052519	-3.73593740207651	0.000191535069449517	0.00598776678651442
8:10902726_G_T	chr8.8641001.8641500	cg00128506	trans	-0.129449809334137	-3.73524169269829	0.000192062173803626	0.00598555024740755
8:10903975_T_A	chr8.8641001.8641500	cg00128506	trans	-0.127034395730852	-3.64612277566821	0.000272091928346279	0.0057049497144213
8:10904798_C_T	chr8.8641001.8641500	cg00128506	trans	-0.126610997788484	-3.62571622320151	0.000294376787512959	0.0056416289611136
8:10905594_G_C	chr8.8641001.8641500	cg00128506	trans	-0.166420014363734	-5.04372007194879	4.91977425420503e-07	0.0108600953732692
8:10906206_C_G	chr8.8641001.8641500	cg00128506	trans	-0.163615819838658	-5.0067825073367	5.95160892908882e-07	0.0107033068449286
8:10909202_G_A	chr8.8641001.8641500	cg00128506	trans	-0.18151992908652	-6.16350391987122	8.36717175345328e-10	0.0161311938654199
8:10911489_G_T	chr8.8641001.8641500	cg00128506	trans	-0.182431556618626	-6.17700111931342	7.69315622660872e-10	0.0162007754368268
8:10912203_G_C	chr8.8641001.8641500	cg00128506	trans	-0.182409411426709	-6.1654626225185	8.26589997275269e-10	0.0161412826553652
8:10913310_G_A	chr8.8641001.8641500	cg00128506	trans	-0.180663970352001	-6.08807097014315	1.33374104928735e-09	0.0157449409032256
8:10915007_C_G	chr8.8641001.8641500	cg00128506	trans	-0.179333666092852	-6.08624082368726	1.34882574008282e-09	0.0157356250282032
8:10916704_C_T	chr8.8641001.8641500	cg00128506	trans	-0.170577085976157	-5.78020973669424	8.46574172515553e-09	0.014214887138234
8:10918228_C_A	chr8.8641001.8641500	cg00128506	trans	-0.178267519961	-5.99451736712973	2.36056863785784e-09	0.0152720963796529
8:10921761_A_G	chr8.8641001.8641500	cg00128506	trans	-0.180644984082307	-6.16400258711173	8.34127459981244e-10	0.0161337620917507
8:10924369_G_A	chr8.8641001.8641500	cg00128506	trans	-0.146343177979312	-4.62815168989639	3.89307144693615e-06	0.00915994133047348
8:10929725_A_G	chr8.8641001.8641500	cg00128506	trans	-0.170299008419547	-5.75834119744551	9.62095909311175e-09	0.0141090455984466
8:10932042_T_C	chr8.8641001.8641500	cg00128506	trans	-0.178225762222744	-6.00516970444251	2.2129065217027e-09	0.0153255894706116
8:10936929_C_T	chr8.8641001.8641500	cg00128506	trans	-0.178122380731985	-6.0923767670331	1.29889725394456e-09	0.0157668687705354
8:10937346_G_A	chr8.8641001.8641500	cg00128506	trans	-0.177448129284014	-6.06635412496789	1.52385150019274e-09	0.0156345663055487
8:10940241_A_G	chr8.8641001.8641500	cg00128506	trans	-0.171579379928982	-5.84264730436998	5.86121875204685e-09	0.0145191600418126
8:10942742_C_T	chr8.8641001.8641500	cg00128506	trans	-0.172643759058941	-5.66569036269047	1.64601891163034e-08	0.0136648276530289
8:10942929_T_C	chr8.8641001.8641500	cg00128506	trans	-0.175933637545212	-5.80189444189981	7.45396886595044e-09	0.0143202125248233
8:10943455_T_G	chr8.8641001.8641500	cg00128506	trans	-0.176308773641207	-5.85659618034076	5.39634533011006e-09	0.014587557062611
8:10943468_C_T	chr8.8641001.8641500	cg00128506	trans	-0.173383050267966	-5.74957024021383	1.01261681048694e-08	0.0140667014028496
8:10944616_C_G	chr8.8641001.8641500	cg00128506	trans	-0.174045000628722	-5.94962901931098	3.09548801225178e-09	0.0150476595292729
8:10945376_G_A	chr8.8641001.8641500	cg00128506	trans	-0.174775703589395	-5.96945468493117	2.74688124468029e-09	0.0151465903068037
8:10947050_G_C	chr8.8641001.8641500	cg00128506	trans	-0.178090089333038	-6.10775073849806	1.18158337496225e-09	0.015845281354519
8:10947654_T_A	chr8.8641001.8641500	cg00128506	trans	-0.171587827422846	-5.81834848965906	6.7657646105735e-09	0.0144003800183726
8:10951387_G_A	chr8.8641001.8641500	cg00128506	trans	-0.174527056457535	-5.93574694254998	3.36486622466142e-09	0.0149785715919588
8:10952251_T_C	chr8.8641001.8641500	cg00128506	trans	-0.172993281096634	-5.89285960649409	4.3494228493387e-09	0.0147660898330062
8:10952613_C_T	chr8.8641001.8641500	cg00128506	trans	-0.178238381881504	-5.8853607213266	4.54825489064436e-09	0.0147290861154947
8:10955383_GTT_GT	chr8.8641001.8641500	cg00128506	trans	-0.225870260164214	-8.25442650692662	2.53087988785107e-16	0.0285667440408065
8:10987199_T_C	chr8.8641001.8641500	cg00128506	trans	-0.211970900979148	-7.71623541051517	1.76729899551021e-14	0.0250533471653385
8:10987651_T_G	chr8.8641001.8641500	cg00128506	trans	-0.209425056623828	-7.63439453457749	3.29397698743429e-14	0.0245376891363555
8:10988275_A_G	chr8.8641001.8641500	cg00128506	trans	-0.209032402404621	-7.62387925088463	3.56674414489065e-14	0.0244717944054977
8:11002093_C_T	chr8.8641001.8641500	cg00128506	trans	-0.163367128459299	-5.70789647836946	1.29010925530238e-08	0.0138663425241367
8:11040216_T_C	chr8.8641001.8641500	cg00128506	trans	-0.212021936892418	-7.57115173216071	5.30719551320594e-14	0.0241426101337079
8:11041897_TACACACACACACAC_T	chr8.8641001.8641500	cg00128506	trans	-0.212738945818984	-7.47661764022355	1.07533744401911e-13	0.023557594412964
8:11042974_G_T	chr8.8641001.8641500	cg00128506	trans	-0.214392496495119	-7.65410607294567	2.83683406687752e-14	0.0246614334559879
8:11043138_T_C	chr8.8641001.8641500	cg00128506	trans	-0.211953687408895	-7.4425215423103	1.38447936825746e-13	0.0233482271449697
8:11044689_A_G	chr8.8641001.8641500	cg00128506	trans	-0.211949253300658	-7.43994200563664	1.41114033812678e-13	0.0233324227813321
8:11046209_T_C	chr8.8641001.8641500	cg00128506	trans	-0.217875383267702	-7.72139762116593	1.69888796802905e-14	0.0250860388682914
8:11046394_C_G	chr8.8641001.8641500	cg00128506	trans	-0.216503424021988	-7.72048515948623	1.71078751865933e-14	0.0250802589192913
8:11051256_C_G	chr8.8641001.8641500	cg00128506	trans	-0.20963800858475	-7.30426389535665	3.81548008462467e-13	0.0225081612149191
8:11053514_T_A	chr8.8641001.8641500	cg00128506	trans	-0.206806700106562	-7.15219736172772	1.14025183803091e-12	0.0216007610466957
8:11054487_TAG_T	chr8.8641001.8641500	cg00128506	trans	-0.209792489671311	-7.3307434023611	3.14642339805358e-13	0.0226679447730846
8:11055385_C_T	chr8.8641001.8641500	cg00128506	trans	-0.206139023543224	-7.19137206961743	8.61783137960895e-13	0.0218328562420626
8:11056025_GA_G	chr8.8641001.8641500	cg00128506	trans	-0.219879975038375	-7.49373089920836	9.46869459891386e-14	0.0236630051811749
8:11056175_A_G	chr8.8641001.8641500	cg00128506	trans	-0.211079891709491	-7.38551785881929	2.10730525968738e-13	0.0230001344860981
8:11056388_T_C	chr8.8641001.8641500	cg00128506	trans	-0.211539573779272	-7.39646171227914	1.94447179187216e-13	0.0230667746746441
8:11060638_C_A	chr8.8641001.8641500	cg00128506	trans	-0.21093130192414	-7.43638117824949	1.44877459733066e-13	0.0233106143850102
8:11071057_A_G	chr8.8641001.8641500	cg00128506	trans	-0.212672276662387	-7.62452022619498	3.54949914913565e-14	0.0244758087755389
8:11092252_G_C	chr8.8641001.8641500	cg00128506	trans	-0.169110045036864	-6.19212119355803	7.00095985546283e-10	0.0162788923799338
8:11092532_CA_CAA	chr8.8641001.8641500	cg00128506	trans	-0.205270159787204	-7.37901172825796	2.21038697797945e-13	0.022960559301045
8:11092685_GT_G	chr8.8641001.8641500	cg00128506	trans	-0.176047497540549	-6.39577307429564	1.92604233832033e-10	0.0173484077496799
8:11093337_C_G	chr8.8641001.8641500	cg00128506	trans	-0.164478165675173	-6.09251205901736	1.29781694483261e-09	0.0157675579990868
8:11094566_G_A	chr8.8641001.8641500	cg00128506	trans	-0.159412755788709	-5.98117566298691	2.55910521570305e-09	0.0152052238259845
8:11094751_A_G	chr8.8641001.8641500	cg00128506	trans	-0.158682309805916	-5.966030931401	2.80422036421619e-09	0.0151294835657203
8:11094885_G_A	chr8.8641001.8641500	cg00128506	trans	-0.158753401208952	-5.96472958103462	2.826319158459e-09	0.0151229838034583
8:11095346_C_A	chr8.8641001.8641500	cg00128506	trans	-0.158637203389343	-5.95222485088635	3.04750309521099e-09	0.0150605952258484
8:11096153_G_C	chr8.8641001.8641500	cg00128506	trans	-0.15953741907403	-5.94910881342908	3.10519237009983e-09	0.0150450678473702
8:11098765_G_A	chr8.8641001.8641500	cg00128506	trans	-0.139427154284202	-5.20021835563129	2.16500592689329e-07	0.011536596963897
8:11098975_G_A	chr8.8641001.8641500	cg00128506	trans	-0.143598155471368	-5.28307606466897	1.38897039661582e-07	0.0119027519518579
8:11100275_A_T	chr8.8641001.8641500	cg00128506	trans	-0.142400004777256	-5.30374582399903	1.24214184797352e-07	0.0119949525727724
8:11102682_G_C	chr8.8641001.8641500	cg00128506	trans	-0.143201385166585	-5.35504464032165	9.39722068996716e-08	0.012225259136092
8:11103895_A_G	chr8.8641001.8641500	cg00128506	trans	-0.17696539768392	-6.68904146045949	2.80682667193558e-11	0.0189450208754155
8:11104111_G_A	chr8.8641001.8641500	cg00128506	trans	-0.159207957503115	-5.89959762065212	4.17800372937976e-09	0.0147993767999023
8:11105077_C_T	chr8.8641001.8641500	cg00128506	trans	-0.182387773751883	-6.81887246348382	1.16651800921666e-11	0.0196729766303407
8:11105304_T_G	chr8.8641001.8641500	cg00128506	trans	-0.180009876595893	-6.7966794472115	1.35691548718385e-11	0.0195476270095403
8:11105529_A_G	chr8.8641001.8641500	cg00128506	trans	-0.161917605868847	-5.98915951193996	2.4384257539512e-09	0.0152452244181809
8:11106041_T_C	chr8.8641001.8641500	cg00128506	trans	-0.180965642554705	-6.8412886721812	1.00085116785427e-11	0.0197999690026364
8:11109484_A_T	chr8.8641001.8641500	cg00128506	trans	-0.105772381250843	-3.69993415175365	0.000220677298139491	0.00587358919004783
8:11110503_G_T	chr8.8641001.8641500	cg00128506	trans	-0.156011613728718	-4.41675810956402	1.04798427452361e-05	0.00834910655872847
8:11110975_C_CA	chr8.8641001.8641500	cg00128506	trans	-0.150675261209079	-4.39395070278756	1.16324227447778e-05	0.00826381310689421
8:11111242_G_A	chr8.8641001.8641500	cg00128506	trans	-0.199066454730723	-7.45615040486924	1.25163007793987e-13	0.0234318112028511
8:11111462_A_T	chr8.8641001.8641500	cg00128506	trans	-0.206517359156987	-7.68261613603735	2.28408467218136e-14	0.0248409215151735
8:11111793_G_A	chr8.8641001.8641500	cg00128506	trans	-0.150490232685994	-4.40378351893995	1.11214014156461e-05	0.00830053279327763
8:11113089_G_A	chr8.8641001.8641500	cg00128506	trans	-0.206727081803298	-7.70556150944433	1.91746711158998e-14	0.0249858129424251
8:11114566_G_A	chr8.8641001.8641500	cg00128506	trans	-0.0952752850439399	-3.28498944896737	0.00103505656473014	0.00463579202691636
8:11115749_C_T	chr8.8641001.8641500	cg00128506	trans	-0.192868447036271	-7.28369318539525	4.43000488322576e-13	0.0223843958892451
8:11118983_C_T	chr8.8641001.8641500	cg00128506	trans	-0.187851918682929	-6.94448432789695	4.91511492635697e-12	0.020389537990166
8:11119760_G_A	chr8.8641001.8641500	cg00128506	trans	-0.189820111285487	-6.9951074114516	3.45522003242461e-12	0.020681717591954
8:11121498_T_A	chr8.8641001.8641500	cg00128506	trans	-0.191869942302856	-7.05506418296799	2.26920053438983e-12	0.0210302851411909
8:11123029_G_T	chr8.8641001.8641500	cg00128506	trans	-0.192310099640834	-7.06562966772867	2.10642556620136e-12	0.0210919915922816
8:11124455_G_C	chr8.8641001.8641500	cg00128506	trans	-0.154996279186485	-5.54215854081372	3.32640948630224e-08	0.0130831529684727
8:11124517_AT_A	chr8.8641001.8641500	cg00128506	trans	-0.200456547908538	-7.14296931836293	1.21774581411828e-12	0.021546256940558
8:11125910_C_CT	chr8.8641001.8641500	cg00128506	trans	-0.168737036043895	-5.26341439810783	1.5441426716106e-07	0.0118153663175072
8:11126800_T_G	chr8.8641001.8641500	cg00128506	trans	-0.167427787375342	-5.26493898628739	1.53153375755376e-07	0.0118221311989158
8:11127001_C_A	chr8.8641001.8641500	cg00128506	trans	-0.198233167287418	-7.19207435240986	8.57457186149774e-13	0.0218370275595233
8:11132766_T_A	chr8.8641001.8641500	cg00128506	trans	-0.19121417203448	-6.90869423025163	6.29688961034473e-12	0.0201841456899789
8:11142970_C_G	chr8.8641001.8641500	cg00128506	trans	0.183863589057118	6.77463584567488	1.57607454922378e-11	0.0194234942403057
8:11143272_G_T	chr8.8641001.8641500	cg00128506	trans	0.183739773746041	6.76881019815855	1.63956505860021e-11	0.0193907507613548
8:11168329_AT_A	chr8.8641001.8641500	cg00128506	trans	0.183180229459308	6.72273946970023	2.23816006091316e-11	0.0191327225965262
8:11168499_A_G	chr8.8641001.8641500	cg00128506	trans	0.183723822222834	6.73379010142479	2.07753488486674e-11	0.01919446553523
8:11169075_A_G	chr8.8641001.8641500	cg00128506	trans	0.183172686709211	6.72006647382783	2.27880450804733e-11	0.0191178018936319
8:11169551_C_A	chr8.8641001.8641500	cg00128506	trans	0.183162395119174	6.71364412895897	2.37943862255999e-11	0.0190819746707894
8:11169854_C_T	chr8.8641001.8641500	cg00128506	trans	0.182977578176238	6.70408360771527	2.53735779893222e-11	0.0190286996621084
8:11170209_G_A	chr8.8641001.8641500	cg00128506	trans	0.183191361684174	6.71211459127891	2.40404004388569e-11	0.0190734467689933
8:11170721_T_G	chr8.8641001.8641500	cg00128506	trans	0.183258604534119	6.7067303978949	2.49263901941509e-11	0.0190434416040656
8:11171087_A_C	chr8.8641001.8641500	cg00128506	trans	0.183185757824698	6.7090185891654	2.45460184377208e-11	0.0190561905746885
8:11171300_A_G	chr8.8641001.8641500	cg00128506	trans	0.183189784034081	6.71024503344665	2.43444900567752e-11	0.0190630255304646
8:11175489_A_G	chr8.8641001.8641500	cg00128506	trans	0.183192700419854	6.72288935554929	2.23590210929109e-11	0.0191335594238243
8:11176159_G_A	chr8.8641001.8641500	cg00128506	trans	0.183599753831029	6.70238241227439	2.56651417953711e-11	0.0190192272783369
8:11177410_G_A	chr8.8641001.8641500	cg00128506	trans	0.18271272131078	6.6571388341747	3.47441506161103e-11	0.0187681230944993
8:11177447_C_T	chr8.8641001.8641500	cg00128506	trans	0.181370589371654	6.64036520038509	3.88543362684697e-11	0.0186754282509064
8:11182148_G_C	chr8.8641001.8641500	cg00128506	trans	0.152160638387035	5.59114186014877	2.52093210681709e-08	0.0133123486132301
8:11182455_A_G	chr8.8641001.8641500	cg00128506	trans	0.152573043874813	5.609820083037	2.26667300727607e-08	0.0134002479374856
8:11182704_G_A	chr8.8641001.8641500	cg00128506	trans	0.150645469689639	5.52840615251963	3.59424827411971e-08	0.0130191483731534
8:11183166_CTTTTT_CTTTTTT	chr8.8641001.8641500	cg00128506	trans	0.163951275215149	5.8142194633048	6.93241445350981e-09	0.0143802424444666
8:11183505_G_A	chr8.8641001.8641500	cg00128506	trans	0.149995155209543	5.51969441560448	3.77462259006543e-08	0.0129786813184072
8:11183765_CTTA_C	chr8.8641001.8641500	cg00128506	trans	0.149985898268081	5.52078011848747	3.75167317424599e-08	0.0129837212372861
8:11184390_A_C	chr8.8641001.8641500	cg00128506	trans	0.151688632331548	5.57488930952295	2.76453565755614e-08	0.0132360902851188
8:11184396_G_A	chr8.8641001.8641500	cg00128506	trans	0.151683638457439	5.57489683841164	2.76441768526712e-08	0.0132361255626251
8:11184478_CAA_C	chr8.8641001.8641500	cg00128506	trans	0.15923644064121	5.8307588082234	6.2880065258255e-09	0.0144609871721708
8:11184937_G_A	chr8.8641001.8641500	cg00128506	trans	0.151166537304626	5.57164287329491	2.81586311396922e-08	0.0132208829252326
8:11185096_G_C	chr8.8641001.8641500	cg00128506	trans	0.191701784331447	6.97788406517076	3.89641451704044e-12	0.0205820915683449
8:11185671_G_T	chr8.8641001.8641500	cg00128506	trans	0.151998148811907	5.595488632279	2.45939686739569e-08	0.01333277965568
8:11185673_AT_A	chr8.8641001.8641500	cg00128506	trans	0.184049291252564	6.70393632736617	2.53986911914628e-11	0.0190278795062629
8:11186215_A_C	chr8.8641001.8641500	cg00128506	trans	0.14978280068157	5.53658281646045	3.43258062408952e-08	0.013057184984319
8:11186453_T_C	chr8.8641001.8641500	cg00128506	trans	0.192720833683374	7.01615451004145	2.98221370486078e-12	0.0208037673855814
8:11186639_G_C	chr8.8641001.8641500	cg00128506	trans	0.192752938234755	7.01674214565088	2.9699634219881e-12	0.0208071798438779
8:11186674_A_G	chr8.8641001.8641500	cg00128506	trans	0.184115494464016	6.70849060579713	2.46332786093045e-11	0.0190532484865835
8:11187078_G_T	chr8.8641001.8641500	cg00128506	trans	0.151016779149536	5.57926199084115	2.69683553156008e-08	0.0132565866015651
8:11187434_T_C	chr8.8641001.8641500	cg00128506	trans	0.183885660775897	6.69793062608058	2.64437416683869e-11	0.0189944499105149
8:11187651_G_A	chr8.8641001.8641500	cg00128506	trans	0.150856039749017	5.58198452258803	2.65550002245806e-08	0.0132693557657556
8:11187675_C_T	chr8.8641001.8641500	cg00128506	trans	0.150951921875683	5.58461131524411	2.61620159399436e-08	0.0132816814876432
8:11187770_C_G	chr8.8641001.8641500	cg00128506	trans	0.150689548607097	5.5697940704465	2.84550567663451e-08	0.0132122262826929
8:11188532_G_C	chr8.8641001.8641500	cg00128506	trans	0.192666886246273	7.0242011512535	2.8186936904777e-12	0.0208505177978541
8:11188540_A_G	chr8.8641001.8641500	cg00128506	trans	0.150530375009802	5.58055474809063	2.67713061758052e-08	0.0132626491303676
8:11188586_C_T	chr8.8641001.8641500	cg00128506	trans	0.151070622740572	5.5964683324092	2.44573049751379e-08	0.0133373865954646
8:11188752_G_A	chr8.8641001.8641500	cg00128506	trans	0.150443831198763	5.58010778919118	2.68392754545837e-08	0.0132605529164984
8:11189488_T_C	chr8.8641001.8641500	cg00128506	trans	0.185390263576477	6.72760019642756	2.16606195438112e-11	0.0191598692873309
8:11189535_T_C	chr8.8641001.8641500	cg00128506	trans	0.14851685041075	5.51832597448738	3.80374260966502e-08	0.0129723302449816
8:11190647_G_C	chr8.8641001.8641500	cg00128506	trans	0.14864313191003	5.53930417488585	3.38035687161298e-08	0.0130698561518055
8:11191537_T_C	chr8.8641001.8641500	cg00128506	trans	0.14844920804455	5.5397838865978	3.37123135286809e-08	0.0130720903934723
8:11192551_G_C	chr8.8641001.8641500	cg00128506	trans	0.148788066062835	5.54160924565608	3.33672578387278e-08	0.0130805936200915
8:11192593_G_A	chr8.8641001.8641500	cg00128506	trans	0.190361072568948	6.96622858269914	4.22586704199713e-12	0.0205147999422164
8:11193530_C_T	chr8.8641001.8641500	cg00128506	trans	0.149313478309673	5.5609825823349	2.99099736322172e-08	0.0131710056782974
8:11193736_T_G	chr8.8641001.8641500	cg00128506	trans	0.149261520935878	5.55632307987583	3.07082648901536e-08	0.0131492332714087
8:11194457_G_A	chr8.8641001.8641500	cg00128506	trans	0.149712356819916	5.57006759538822	2.84110112845251e-08	0.0132135068359778
8:11194911_A_G	chr8.8641001.8641500	cg00128506	trans	0.149803588768268	5.56935331199455	2.85261712386888e-08	0.0132101629227581
8:11196295_C_G	chr8.8641001.8641500	cg00128506	trans	0.149739525552154	5.55096106937813	3.16525221305532e-08	0.0131241996609051
8:11196970_C_T	chr8.8641001.8641500	cg00128506	trans	0.191315811867314	6.9839329726282	3.73550670425516e-12	0.0206170549496579
8:11197301_G_C	chr8.8641001.8641500	cg00128506	trans	0.151324426530357	5.61910938620412	2.1496771248553e-08	0.0134440665046054
8:11197323_T_G	chr8.8641001.8641500	cg00128506	trans	0.151343232313529	5.61969271481513	2.14252937365626e-08	0.0134468204129493
8:11197598_T_C	chr8.8641001.8641500	cg00128506	trans	0.151425146570649	5.62160901477714	2.11921033280897e-08	0.0134558692148362
8:11198579_CTTTT_C	chr8.8641001.8641500	cg00128506	trans	0.156809242604549	5.77938218206274	8.50688969725177e-09	0.0142108749673626
8:11198792_A_G	chr8.8641001.8641500	cg00128506	trans	0.191981328246162	6.97932429151142	3.8574968773654e-12	0.0205904137208261
8:11199584_A_G	chr8.8641001.8641500	cg00128506	trans	0.198122575098547	7.16448923394654	1.04450678382292e-12	0.0216734610552594
8:11199938_C_A	chr8.8641001.8641500	cg00128506	trans	0.192129918630635	7.02139247046069	2.87474524911828e-12	0.020834193982002
8:11200454_AAT_A	chr8.8641001.8641500	cg00128506	trans	0.151962324475942	5.65797793252061	1.72064586272266e-08	0.0136281570934944
8:11201504_T_G	chr8.8641001.8641500	cg00128506	trans	0.153320978182766	5.60715716727132	2.30133688417532e-08	0.0133876993523377
8:11201605_ATT_A	chr8.8641001.8641500	cg00128506	trans	0.169187094977204	6.22592514019881	5.66603187895417e-10	0.016454184032344
8:11202154_G_A	chr8.8641001.8641500	cg00128506	trans	0.151979162386197	5.67538138551423	1.55669587567617e-08	0.0137109728391733
8:11202960_G_A	chr8.8641001.8641500	cg00128506	trans	0.152003455996828	5.6674831775941	1.62912723882465e-08	0.0136733587768038
8:11203107_A_T	chr8.8641001.8641500	cg00128506	trans	0.152111808389053	5.66175801886533	1.68366718899738e-08	0.0136461245004449
8:11204165_C_T	chr8.8641001.8641500	cg00128506	trans	0.179764714154469	6.59591673987315	5.21875188440931e-11	0.0184308429934712
8:11204184_G_A	chr8.8641001.8641500	cg00128506	trans	0.151975232177699	5.65518401001962	1.74848341451798e-08	0.0136148843866576
8:11204411_C_G	chr8.8641001.8641500	cg00128506	trans	0.151774401262384	5.64667461372933	1.83599081378849e-08	0.0135744981498148
8:11204503_G_C	chr8.8641001.8641500	cg00128506	trans	0.151829140570771	5.649272557715	1.80883289415783e-08	0.0135868220893489
8:11204532_A_G	chr8.8641001.8641500	cg00128506	trans	0.151814793264473	5.64823420609529	1.81964027253949e-08	0.0135818957886101
8:11204755_T_C	chr8.8641001.8641500	cg00128506	trans	0.179784578534536	6.59934530245813	5.10166229474697e-11	0.0184496551052406
8:11205593_T_C	chr8.8641001.8641500	cg00128506	trans	0.151313288791608	5.6132983827105	2.22215812454281e-08	0.0134166473879116
8:11205602_T_C	chr8.8641001.8641500	cg00128506	trans	0.179092300951957	6.56383748293438	6.44978782174488e-11	0.0182552668408851
8:11205654_T_A	chr8.8641001.8641500	cg00128506	trans	0.151399414632589	5.61743834875577	2.1702814519086e-08	0.0134361789941495
8:11205665_G_C	chr8.8641001.8641500	cg00128506	trans	0.151390885635848	5.61687542693852	2.17726552350804e-08	0.0134335224310464
8:11205817_TA_T	chr8.8641001.8641500	cg00128506	trans	0.150508777558648	5.52314086773904	3.70223837616884e-08	0.0129946832657471
8:11206220_C_G	chr8.8641001.8641500	cg00128506	trans	0.151427259835501	5.61951559687194	2.14469722408166e-08	0.0134459842063003
8:11206262_T_C	chr8.8641001.8641500	cg00128506	trans	0.151707289370747	5.6171216532606	2.17420795497043e-08	0.0134346844011346
8:11206363_C_G	chr8.8641001.8641500	cg00128506	trans	0.152260553803403	5.64630402733877	1.83989692817508e-08	0.013572740625687
8:11206543_A_G	chr8.8641001.8641500	cg00128506	trans	0.152853832391976	5.66771840163179	1.62692352832829e-08	0.013674478281576
8:11206627_C_G	chr8.8641001.8641500	cg00128506	trans	0.151397994566994	5.6146656572179	2.20489341062701e-08	0.0134230964331423
8:11207326_C_A	chr8.8641001.8641500	cg00128506	trans	0.15089491539839	5.59298175300856	2.49470523698285e-08	0.0133209947885778
8:11207367_C_A	chr8.8641001.8641500	cg00128506	trans	0.178203279655903	6.53838781828738	7.62467842089647e-11	0.0181165402807747
8:11207431_C_T	chr8.8641001.8641500	cg00128506	trans	0.15085400207071	5.59116161328283	2.52064911774606e-08	0.0133124414244748
8:11207508_T_C	chr8.8641001.8641500	cg00128506	trans	0.15081892493082	5.58900308551605	2.55175602040218e-08	0.0133023012932658
8:11207672_C_G	chr8.8641001.8641500	cg00128506	trans	0.151077175970606	5.59569692567365	2.45648507600972e-08	0.0133337590701811
8:11208903_G_A	chr8.8641001.8641500	cg00128506	trans	0.188120757420319	6.85108572387376	9.35907131507074e-12	0.0198555918106906
8:11209499_T_C	chr8.8641001.8641500	cg00128506	trans	0.149272377103752	5.52912729081638	3.5796979785127e-08	0.0130225008575596
8:11210823_T_G	chr8.8641001.8641500	cg00128506	trans	0.186707818625757	6.81642321210094	1.18617183738404e-11	0.0196591243914226
8:11210824_T_G	chr8.8641001.8641500	cg00128506	trans	0.186010911981381	6.78570664676649	1.46199057735621e-11	0.0194857900805851
8:11210828_C_T	chr8.8641001.8641500	cg00128506	trans	0.149361165411338	5.52229505279173	3.71987688664251e-08	0.0129907552529409
8:11210983_A_G	chr8.8641001.8641500	cg00128506	trans	0.149286012921678	5.51950274444687	3.77868822799768e-08	0.0129777916632932
8:11211068_T_C	chr8.8641001.8641500	cg00128506	trans	0.149288053480938	5.51940310516398	3.78080340775096e-08	0.0129773291921478
8:11211302_T_G	chr8.8641001.8641500	cg00128506	trans	0.188017392062875	6.81650753981981	1.18548979265936e-11	0.0196596012477595
8:11212081_A_G	chr8.8641001.8641500	cg00128506	trans	0.150141357254584	5.56186064028505	2.9761812807788e-08	0.0131751105062333
8:11212599_C_T	chr8.8641001.8641500	cg00128506	trans	0.152556918821248	5.65937352123339	1.70690253510782e-08	0.0136347892479201
8:11212650_A_AT	chr8.8641001.8641500	cg00128506	trans	0.152497048510584	5.65536903978359	1.74662639733967e-08	0.013615763190679
8:11212778_C_T	chr8.8641001.8641500	cg00128506	trans	0.152621495612036	5.64504013587437	1.85327962511786e-08	0.0135667473788999
8:11212811_C_A	chr8.8641001.8641500	cg00128506	trans	0.152570863013353	5.64329108678598	1.87195551580711e-08	0.0135584556562486
8:11212812_C_G	chr8.8641001.8641500	cg00128506	trans	0.152549086878222	5.64256617062705	1.8797494674005e-08	0.013555019756201
8:11212875_G_C	chr8.8641001.8641500	cg00128506	trans	0.152160159528569	5.64835703603507	1.81835856853736e-08	0.0135824784918489
8:11213092_A_G	chr8.8641001.8641500	cg00128506	trans	0.151970930632627	5.64294432461257	1.87567981126118e-08	0.0135568120483499
8:11213250_C_T	chr8.8641001.8641500	cg00128506	trans	0.152409092940824	5.64878462342216	1.81390362451326e-08	0.0135845070529319
8:11213363_C_T	chr8.8641001.8641500	cg00128506	trans	0.151811497920479	5.63129627296014	2.00505084187294e-08	0.0135016572894208
8:11213389_C_T	chr8.8641001.8641500	cg00128506	trans	0.151772497988457	5.63067531626769	2.01218569958657e-08	0.0134987200204409
8:11213589_T_G	chr8.8641001.8641500	cg00128506	trans	0.191330727999611	7.00000835194143	3.33890009202091e-12	0.0207101075679095
8:11213881_G_C	chr8.8641001.8641500	cg00128506	trans	0.150763436563065	5.60223388351349	2.36678542069412e-08	0.0133645139780524
8:11214455_A_G	chr8.8641001.8641500	cg00128506	trans	0.184702406964146	6.77118624254437	1.61337281838361e-11	0.0194041023555156
8:11214972_A_G	chr8.8641001.8641500	cg00128506	trans	0.183289986973989	6.73534280415798	2.05589048108205e-11	0.019203148417107
8:11215617_C_G	chr8.8641001.8641500	cg00128506	trans	0.189598711231099	6.94270279078075	4.97624162802548e-12	0.0203792910429192
8:11215868_AT_A	chr8.8641001.8641500	cg00128506	trans	0.16029891984617	5.81213160638626	7.01819540376783e-09	0.0143700649372754
8:11216761_T_G	chr8.8641001.8641500	cg00128506	trans	0.149853459852923	5.59311541353243	2.49281032304694e-08	0.0133216230019992
8:11217284_T_C	chr8.8641001.8641500	cg00128506	trans	0.189045930208537	6.92381603595551	5.67190987418442e-12	0.0202708077746953
8:11217441_A_G	chr8.8641001.8641500	cg00128506	trans	0.151503785940801	5.6049611201743	2.330310302523e-08	0.0133773550574668
8:11218893_A_G	chr8.8641001.8641500	cg00128506	trans	0.150764229212665	5.53772415225464	3.41058336942133e-08	0.0130624985444871
8:11219334_G_A	chr8.8641001.8641500	cg00128506	trans	0.189281489774586	6.9082932922448	6.31434751593956e-12	0.0201818503104666
8:11219386_G_T	chr8.8641001.8641500	cg00128506	trans	0.15062369300788	5.54278960130473	3.31459576855185e-08	0.0130860935854086
8:11219781_C_T	chr8.8641001.8641500	cg00128506	trans	0.189226655811736	6.90415572551378	6.49730349080484e-12	0.0201581697966635
8:11223022_C_A	chr8.8641001.8641500	cg00128506	trans	0.150592049788954	5.57308194499983	2.79299765396383e-08	0.0132276229684864
8:11223793_T_G	chr8.8641001.8641500	cg00128506	trans	-0.153553337058079	-5.64104105768239	1.89624983073977e-08	0.0135477925099922
8:11224313_C_T	chr8.8641001.8641500	cg00128506	trans	0.153356172742626	5.63104926150634	2.00788608070706e-08	0.0135004888313306
8:11227885_C_T	chr8.8641001.8641500	cg00128506	trans	-0.193710100404772	-6.96346747231536	4.30782979694419e-12	0.0204988741078927
8:11229319_C_G	chr8.8641001.8641500	cg00128506	trans	-0.199854260290915	-7.16392129549448	1.04875125897611e-12	0.0216700994832602
8:11230206_G_T	chr8.8641001.8641500	cg00128506	trans	-0.196744319343239	-7.06203157234209	2.16052879892714e-12	0.0210709678511035
8:11230259_A_T	chr8.8641001.8641500	cg00128506	trans	-0.196621539388836	-7.05582984443434	2.25700080286987e-12	0.0210347540533515
8:11230574_G_A	chr8.8641001.8641500	cg00128506	trans	-0.197070759993449	-7.06600194771738	2.10090422927511e-12	0.0210941673912355
8:11231886_A_G	chr8.8641001.8641500	cg00128506	trans	-0.196020737588372	-7.05417288210163	2.28348368813285e-12	0.0210250834729869
8:11232343_C_G	chr8.8641001.8641500	cg00128506	trans	-0.195047737826745	-7.02266040727041	2.84930747229856e-12	0.0208415623828151
8:11232788_G_A	chr8.8641001.8641500	cg00128506	trans	-0.19846767450267	-7.11135460582876	1.52450829610179e-12	0.0213600168897788
8:11232860_G_A	chr8.8641001.8641500	cg00128506	trans	-0.195843449679175	-7.04350491488762	2.46143978285439e-12	0.0209628715041928
8:11233917_C_T	chr8.8641001.8641500	cg00128506	trans	-0.196893055764199	-7.07745523891286	1.9378094547897e-12	0.021161157696971
8:11233958_A_G	chr8.8641001.8641500	cg00128506	trans	-0.196830074074222	-7.07570954220649	1.96184014985244e-12	0.0211509407004784
8:11234298_C_T	chr8.8641001.8641500	cg00128506	trans	-0.196336960049476	-7.06311898204236	2.14403559626508e-12	0.0210773205731425
8:11234367_T_G	chr8.8641001.8641500	cg00128506	trans	-0.196525040095995	-7.06420253192569	2.12772387508559e-12	0.0210836516367483
8:11234520_A_G	chr8.8641001.8641500	cg00128506	trans	-0.196516104845921	-7.06859382474737	2.0628555022659e-12	0.0211093185853498
8:11234613_T_A	chr8.8641001.8641500	cg00128506	trans	-0.196365387536151	-7.06522786422356	2.11240075195314e-12	0.0210896433602398
8:11234626_T_C	chr8.8641001.8641500	cg00128506	trans	-0.196382591886626	-7.06607551201245	2.0998148688767e-12	0.0210945973518695
8:11234780_C_G	chr8.8641001.8641500	cg00128506	trans	-0.196371950632512	-7.0671750047723	2.0835991900143e-12	0.0211010240366178
8:11234844_G_A	chr8.8641001.8641500	cg00128506	trans	-0.196418886273333	-7.06874129039835	2.0607111627176e-12	0.0211101807702196
8:11234885_C_G	chr8.8641001.8641500	cg00128506	trans	-0.196399642350624	-7.06842369287679	2.06533215872922e-12	0.0211083238987455
8:11235136_C_G	chr8.8641001.8641500	cg00128506	trans	-0.196076110949215	-7.06355819286535	2.137408993087e-12	0.0210798867268273
8:11235150_C_A	chr8.8641001.8641500	cg00128506	trans	-0.196332419158012	-7.07231810279221	2.00936467843888e-12	0.0211310983010295
8:11235360_A_C	chr8.8641001.8641500	cg00128506	trans	-0.196620946198047	-7.07109323836916	2.02680507566158e-12	0.0211239340894995
8:11235393_A_G	chr8.8641001.8641500	cg00128506	trans	-0.196480410133079	-7.06562542781183	2.10648853095852e-12	0.0210919668125947
8:11235497_G_A	chr8.8641001.8641500	cg00128506	trans	-0.196436205991451	-7.07210239039103	2.01242540552253e-12	0.0211298365203862
8:11235579_T_G	chr8.8641001.8641500	cg00128506	trans	-0.196365607540253	-7.07494484984846	1.97245856018134e-12	0.0211464659308539
8:11235605_T_G	chr8.8641001.8641500	cg00128506	trans	-0.196371021504457	-7.07037808205664	2.03705653541812e-12	0.0211197516774695
8:11235735_T_C	chr8.8641001.8641500	cg00128506	trans	-0.195243238962419	-6.99658016826146	3.41985366213039e-12	0.0206902470030512
8:11235910_G_A	chr8.8641001.8641500	cg00128506	trans	-0.204410077053575	-7.31609141185062	3.5009293327967e-13	0.0225794662264167
8:11236392_T_C	chr8.8641001.8641500	cg00128506	trans	-0.196498167850482	-7.07778329227986	1.9333259386555e-12	0.0211630779444131
8:11236413_C_T	chr8.8641001.8641500	cg00128506	trans	-0.196499645864512	-7.07819166673639	1.92775889665635e-12	0.0211654684620173
8:11236419_T_C	chr8.8641001.8641500	cg00128506	trans	-0.196513075681584	-7.07882891491398	1.91910322194706e-12	0.0211691989989231
8:11236572_T_A	chr8.8641001.8641500	cg00128506	trans	-0.196627906234254	-7.08318810042983	1.86090741755062e-12	0.0211947265031845
8:11236681_T_G	chr8.8641001.8641500	cg00128506	trans	-0.196517624386408	-7.08042770579752	1.89755458036081e-12	0.0211785598898057
8:11236685_C_T	chr8.8641001.8641500	cg00128506	trans	-0.196517233970242	-7.08060912182524	1.89512449451669e-12	0.0211796221995072
8:11236809_T_C	chr8.8641001.8641500	cg00128506	trans	-0.196505679067711	-7.08022729544275	1.90024265297337e-12	0.0211773863848364
8:11236850_C_T	chr8.8641001.8641500	cg00128506	trans	-0.19652860484296	-7.08128274921202	1.88612788927262e-12	0.021183566947192
8:11236964_C_T	chr8.8641001.8641500	cg00128506	trans	-0.197542673500144	-7.09919202078907	1.6617329253267e-12	0.0212885691892745
8:11236975_A_G	chr8.8641001.8641500	cg00128506	trans	-0.196451243203316	-7.07554719701879	1.96408975046355e-12	0.0211499906640175
8:11237477_A_G	chr8.8641001.8641500	cg00128506	trans	-0.196734863737471	-7.08991732948818	1.77445602075437e-12	0.0212341612810803
8:11237480_A_G	chr8.8641001.8641500	cg00128506	trans	-0.196616613407513	-7.08666541193999	1.81572999101112e-12	0.0212151000427063
8:11253599_T_G	chr8.8641001.8641500	cg00128506	trans	-0.173301112755287	-6.14763716557746	9.23341184128567e-10	0.0160495787163145
8:11273925_AAATTGATGTATAAT_A	chr8.8641001.8641500	cg00128506	trans	-0.091991597193468	-2.83819814973457	0.00457640324762082	0.00346459221809069
8:11274310_T_C	chr8.8641001.8641500	cg00128506	trans	-0.152967185900625	-4.35933537123302	1.36157960674942e-05	0.00813517719414358
8:11276641_G_A	chr8.8641001.8641500	cg00128506	trans	-0.15819836083127	-4.45493045444637	8.79100905503731e-06	0.00849281549205957
8:11277560_T_A	chr8.8641001.8641500	cg00128506	trans	-0.200675192952399	-7.33568807371416	3.03494268528627e-13	0.022697840344378
8:11278146_T_G	chr8.8641001.8641500	cg00128506	trans	-0.202599476929921	-7.3955667842105	1.95730936474738e-13	0.0230613218439314
8:11278541_A_G	chr8.8641001.8641500	cg00128506	trans	-0.159563451889731	-4.48659181430525	7.5908596432461e-06	0.00861291856338365
8:11279385_G_GA	chr8.8641001.8641500	cg00128506	trans	-0.158109606789357	-4.4407490914365	9.38555301414289e-06	0.00843928684747527
8:11282893_C_T	chr8.8641001.8641500	cg00128506	trans	-0.160427803364011	-4.45387590114032	8.83395103419889e-06	0.00848882932496482
8:11284553_T_C	chr8.8641001.8641500	cg00128506	trans	-0.173949591818761	-4.78086475935551	1.85489700135436e-06	0.00976840511700075
8:11288040_A_C	chr8.8641001.8641500	cg00128506	trans	-0.154387261108677	-4.18156868250603	3.00269883542336e-05	0.00749009429350973
8:11290955_A_G	chr8.8641001.8641500	cg00128506	trans	-0.191171058383501	-4.68111076439704	3.01792872052286e-06	0.00936879647988529
8:11290966_C_T	chr8.8641001.8641500	cg00128506	trans	-0.177570828347731	-4.59287419227537	4.60598916107758e-06	0.00902208760428693
8:11291341_G_C	chr8.8641001.8641500	cg00128506	trans	-0.190787689501675	-4.69909495872767	2.76628699594359e-06	0.00944024117721056
8:11291773_C_G	chr8.8641001.8641500	cg00128506	trans	-0.148804410253906	-4.33796813368635	1.49970306046797e-05	0.00805626456790476
8:11293035_A_C	chr8.8641001.8641500	cg00128506	trans	-0.188096209477445	-4.74830413368048	2.17652423872876e-06	0.00963707846171268
8:11293390_C_T	chr8.8641001.8641500	cg00128506	trans	-0.123519327885951	-3.65306530578547	0.000264878231481541	0.00572657129327532
8:11295084_T_C	chr8.8641001.8641500	cg00128506	trans	-0.154573082273511	-4.5296366201978	6.20827094888942e-06	0.00877752015283122
8:11295925_T_C	chr8.8641001.8641500	cg00128506	trans	-0.154577652463591	-4.53337411423652	6.10032984754589e-06	0.00879188374156019
8:11296049_T_A	chr8.8641001.8641500	cg00128506	trans	-0.154520198487228	-4.53209463214715	6.13707816494683e-06	0.00878696526851049
8:11296600_T_C	chr8.8641001.8641500	cg00128506	trans	0.0876934621878507	3.19838526116198	0.00140064139328561	0.00439564191633217
8:11297327_C_T	chr8.8641001.8641500	cg00128506	trans	-0.15470777434321	-4.54265119426249	5.84011356229318e-06	0.00882758594523929
8:11297549_C_G	chr8.8641001.8641500	cg00128506	trans	-0.155058813436081	-4.55391248395677	5.53851157510018e-06	0.0088710188467103
8:11297707_T_C	chr8.8641001.8641500	cg00128506	trans	-0.135262245923443	-3.88711571131694	0.000104292391842018	0.00647896998880889
8:11297991_A_G	chr8.8641001.8641500	cg00128506	trans	-0.188362491403654	-4.75922933941256	2.06305482135191e-06	0.00968104688746069
8:11298606_A_G	chr8.8641001.8641500	cg00128506	trans	-0.187974146664371	-4.74788416487253	2.18100360773678e-06	0.0096353902387454
8:11299445_G_C	chr8.8641001.8641500	cg00128506	trans	-0.132641462425181	-3.8263612439799	0.000133492141382089	0.00627928575451375
8:11300047_C_G	chr8.8641001.8641500	cg00128506	trans	-0.129909062969994	-3.72271906306563	0.000201786373122885	0.00594572189029295
8:11300293_A_G	chr8.8641001.8641500	cg00128506	trans	-0.157451794425875	-4.58940632527673	4.68246687508861e-06	0.00900859111483605
8:11301601_G_C	chr8.8641001.8641500	cg00128506	trans	-0.153338946581352	-4.53639226673736	6.01447765554248e-06	0.00880349116586074
8:11302501_A_G	chr8.8641001.8641500	cg00128506	trans	-0.153738637378892	-4.54989566039663	5.64433761714448e-06	0.00885551473236043
8:11302630_C_A	chr8.8641001.8641500	cg00128506	trans	-0.127979734436398	-3.72882673075811	0.00019698716517575	0.00596513108239386
8:11302709_G_A	chr8.8641001.8641500	cg00128506	trans	-0.153195483307693	-4.55838360734192	5.4229522459472e-06	0.00888829198404273
8:11302996_G_A	chr8.8641001.8641500	cg00128506	trans	-0.153109759577302	-4.55904537320596	5.40604592457486e-06	0.00889084995028381
8:11303336_A_G	chr8.8641001.8641500	cg00128506	trans	-0.153063189068215	-4.55676907080046	5.46441206472093e-06	0.00888205271462375
8:11303445_G_A	chr8.8641001.8641500	cg00128506	trans	-0.152966471758291	-4.55235698104363	5.57926491093161e-06	0.00886501335911029
8:11303525_CAAAAA_C	chr8.8641001.8641500	cg00128506	trans	-0.152886090518168	-4.54824627708247	5.68835035761679e-06	0.00884915227336456
8:11303726_G_C	chr8.8641001.8641500	cg00128506	trans	-0.152764648146481	-4.54514238511213	5.77206866754374e-06	0.00883718511399924
8:11303786_A_C	chr8.8641001.8641500	cg00128506	trans	-0.181755027631626	-4.64183929010397	3.64603279322919e-06	0.00921370193427449
8:11304050_C_A	chr8.8641001.8641500	cg00128506	trans	-0.152717144141855	-4.5431415090662	5.82666056932711e-06	0.00882947484704217
8:11304944_A_G	chr8.8641001.8641500	cg00128506	trans	-0.15331661632115	-4.5594519021752	5.3956852619501e-06	0.00889242151047879
8:11305843_AG_A	chr8.8641001.8641500	cg00128506	trans	-0.152987190468683	-4.54921399233093	5.66248780186639e-06	0.00885288494336333
8:11306003_C_A	chr8.8641001.8641500	cg00128506	trans	-0.150974278773473	-4.47716214707913	7.9308446536678e-06	0.00857706251062143
8:11306444_G_A	chr8.8641001.8641500	cg00128506	trans	0.0811916906672103	3.05903896242283	0.00224590131031012	0.00402247655022741
8:11306460_G_A	chr8.8641001.8641500	cg00128506	trans	-0.187039711390993	-4.77640044340628	1.89612317992951e-06	0.00975034818327977
8:11307311_G_A	chr8.8641001.8641500	cg00128506	trans	-0.150731115458794	-4.46486481202885	8.39615527186393e-06	0.00853041168793313
8:11307454_A_G	chr8.8641001.8641500	cg00128506	trans	0.081498073168835	3.06623305686694	0.00219277288801171	0.00404134196380052
8:11307572_A_G	chr8.8641001.8641500	cg00128506	trans	0.0816454372813469	3.06949935826303	0.00216903383266638	0.00404992173122785
8:11307682_A_C	chr8.8641001.8641500	cg00128506	trans	0.0816926334628467	3.06962101742485	0.00216815420082163	0.00405024147341109
8:11307683_C_G	chr8.8641001.8641500	cg00128506	trans	0.0816543235379035	3.06889024482683	0.00217344282819889	0.00404832105891288
8:11308506_T_A	chr8.8641001.8641500	cg00128506	trans	-0.142743733544892	-3.83408527396675	0.000129392539374425	0.0063045025366938
8:11308793_C_G	chr8.8641001.8641500	cg00128506	trans	-0.189802818234499	-4.94483338389253	8.16716102588359e-07	0.0104428293632797
8:11309507_T_G	chr8.8641001.8641500	cg00128506	trans	-0.182668857333983	-4.6401755073733	3.67523822543743e-06	0.00920715895285914
8:11309849_T_C	chr8.8641001.8641500	cg00128506	trans	-0.161370977567299	-4.45183568564434	8.91759977184532e-06	0.00848111998435145
8:11310290_T_C	chr8.8641001.8641500	cg00128506	trans	-0.168930289861623	-4.36318382868286	1.33802897933913e-05	0.0081494300313483
8:11310319_C_T	chr8.8641001.8641500	cg00128506	trans	-0.157414089996297	-4.62794929827149	3.89684203594528e-06	0.00915914754700798
8:11311146_G_A	chr8.8641001.8641500	cg00128506	trans	-0.121442461410043	-3.4059688916361	0.000670538317447142	0.0049818006448926
8:11311149_C_T	chr8.8641001.8641500	cg00128506	trans	-0.119473654195238	-3.35282595776775	0.000812770542902747	0.00482829731520138
8:11312648_C_CGT	chr8.8641001.8641500	cg00128506	trans	-0.113131069528048	-3.03387680469956	0.00244114172625799	0.0039568356214076
8:11314991_C_T	chr8.8641001.8641500	cg00128506	trans	-0.169752526002847	-4.17963091918785	3.02820428511214e-05	0.00748320593088198
8:11315048_G_A	chr8.8641001.8641500	cg00128506	trans	-0.169440507515042	-4.17281612972716	3.11954884544167e-05	0.00745900531281015
8:11315592_C_CAGA	chr8.8641001.8641500	cg00128506	trans	-0.162697842500407	-4.00410835785113	6.42108993859374e-05	0.00687212077169776
8:11318062_T_C	chr8.8641001.8641500	cg00128506	trans	-0.111777836329577	-3.31766963910432	0.000921749252269553	0.00472804942447584
8:11323281_G_C	chr8.8641001.8641500	cg00128506	trans	-0.172893606226505	-4.00854009875245	6.30261143425895e-05	0.00688723646787867
8:11323532_C_G	chr8.8641001.8641500	cg00128506	trans	-0.102979790023241	-3.11399540791988	0.00186828365029397	0.00416769675484634
8:11324025_G_C	chr8.8641001.8641500	cg00128506	trans	-0.169155456740428	-3.92495445931764	8.92751328779186e-05	0.00660488454657738
8:11324464_A_G	chr8.8641001.8641500	cg00128506	trans	-0.168329511230306	-3.90023500004643	9.88342002200499e-05	0.00652249201379668
8:11324482_C_T	chr8.8641001.8641500	cg00128506	trans	-0.168369590358218	-3.90096283524722	9.85394316254311e-05	0.00652491072120506
8:11324704_A_G	chr8.8641001.8641500	cg00128506	trans	-0.171078714963426	-3.98098552910715	7.07425063980938e-05	0.00679351767163128
8:11325750_C_G	chr8.8641001.8641500	cg00128506	trans	-0.171014034190158	-3.95994881018591	7.72268677706659e-05	0.00672239079036299
8:11326103_TTCTGACCA_T	chr8.8641001.8641500	cg00128506	trans	-0.112675627423007	-3.4032019589205	0.000677331715672218	0.00497374996871621
8:11327821_T_C	chr8.8641001.8641500	cg00128506	trans	-0.152749491316835	-3.11319808330709	0.00187331729969456	0.00416557167699959
8:11327904_A_G	chr8.8641001.8641500	cg00128506	trans	-0.154125813597908	-3.433416418277	0.00060649850249159	0.00506200931050387
8:11328537_A_G	chr8.8641001.8641500	cg00128506	trans	-0.120568694238617	-3.61592670391979	0.000305664300138387	0.00561137574703193
8:11328835_A_G	chr8.8641001.8641500	cg00128506	trans	-0.138256112656363	-3.09806315658803	0.00197126216471558	0.00412533464805937
8:11329245_T_G	chr8.8641001.8641500	cg00128506	trans	-0.126071639666548	-2.83617890953636	0.0046053367554363	0.00345968124279737
8:11332247_A_G	chr8.8641001.8641500	cg00128506	trans	-0.14246676815793	-3.14357517455716	0.00169009926546875	0.00424691265073196
8:11336001_AT_A	chr8.8641001.8641500	cg00128506	trans	-0.162799529448389	-5.61540631084353	2.19559558110968e-08	0.0134265905064212
8:11336283_A_C	chr8.8641001.8641500	cg00128506	trans	-0.172446456018216	-5.8322504276547	6.23284345579763e-09	0.0144682798502952
8:11336467_T_G	chr8.8641001.8641500	cg00128506	trans	-0.120002021302033	-3.17449929767779	0.00152064964990481	0.00433051586193837
8:11338594_C_T	chr8.8641001.8641500	cg00128506	trans	-0.169234281054715	-5.66543469454172	1.6484416087966e-08	0.0136636112620191
8:11340181_T_C	chr8.8641001.8641500	cg00128506	trans	-0.118893182278421	-3.20638052726964	0.00136246535045534	0.00441754847525999
8:11341487_A_G	chr8.8641001.8641500	cg00128506	trans	-0.112099366049935	-3.01954730483493	0.00255915666385259	0.003919692481466
8:11342986_C_G	chr8.8641001.8641500	cg00128506	trans	-0.121298346402848	-3.24496928912913	0.0011913542443761	0.00452403469600283
8:11343680_A_G	chr8.8641001.8641500	cg00128506	trans	-0.120356207026151	-3.21829181176152	0.00130736926681895	0.00445028433360708
8:11347289_T_G	chr8.8641001.8641500	cg00128506	trans	-0.232544940791996	-8.35766622776118	1.08775404613579e-16	0.029264749632937
8:11347625_T_C	chr8.8641001.8641500	cg00128506	trans	-0.228262189196922	-8.20736287036286	3.70741920254835e-16	0.0282510956967926
8:11347660_C_T	chr8.8641001.8641500	cg00128506	trans	-0.126632122020531	-3.33570019431951	0.000864269473102911	0.0047793338956401
8:11348053_C_CA	chr8.8641001.8641500	cg00128506	trans	-0.22859254836533	-8.21363862089232	3.52381468486492e-16	0.0282930936985315
8:11349147_T_C	chr8.8641001.8641500	cg00128506	trans	-0.229606378092921	-8.21949250231894	3.36065040272338e-16	0.0283322941678377
8:11349243_G_T	chr8.8641001.8641500	cg00128506	trans	-0.179702050586663	-5.79637252422773	7.69984166814033e-09	0.014293356574242
8:11349250_C_T	chr8.8641001.8641500	cg00128506	trans	-0.12761926784654	-3.3631145742325	0.000783216985697918	0.00485783122433777
8:11349576_C_A	chr8.8641001.8641500	cg00128506	trans	-0.126335628019777	-3.33353115569185	0.000871003787995587	0.00477315005192026
8:11350678_T_C	chr8.8641001.8641500	cg00128506	trans	-0.126955436940768	-3.34269447393349	0.000842881661750311	0.00479930118424536
8:11350721_C_G	chr8.8641001.8641500	cg00128506	trans	-0.124047012087628	-3.26167792277758	0.00112361900206863	0.00457053046509894
8:11350899_T_C	chr8.8641001.8641500	cg00128506	trans	-0.228605172464346	-8.17873884965719	4.67182317975087e-16	0.0280599018948568
8:11351220_A_G	chr8.8641001.8641500	cg00128506	trans	-0.227917794522387	-8.15333734541647	5.73227698785253e-16	0.0278907295442774
8:11352056_A_G	chr8.8641001.8641500	cg00128506	trans	-0.125049830914403	-3.28704881536369	0.0010275519963943	0.00464157923617738
8:11352261_G_T	chr8.8641001.8641500	cg00128506	trans	-0.232191117463482	-8.27540677333121	2.13344099110198e-16	0.0287079705517664
8:11352827_C_CAG	chr8.8641001.8641500	cg00128506	trans	-0.128385657463464	-3.36522199524952	0.000777288030151943	0.00486389161465375
8:11353052_A_G	chr8.8641001.8641500	cg00128506	trans	-0.129331469925805	-3.38442960775068	0.000725139525980495	0.0049192992347398
8:11353335_G_C	chr8.8641001.8641500	cg00128506	trans	-0.128911937990345	-3.37783450661801	0.000742666992547133	0.0049002396918843
8:11354107_T_C	chr8.8641001.8641500	cg00128506	trans	-0.129896608488006	-3.39670975982546	0.000693523561354986	0.00495488542173808
8:11354570_G_A	chr8.8641001.8641500	cg00128506	trans	-0.125285062773467	-3.2640465950861	0.0011143102707975	0.00457714083540452
8:11354933_A_G	chr8.8641001.8641500	cg00128506	trans	-0.161305692857933	-5.30985086624894	1.20172911071187e-07	0.0120222506179262
8:11355821_A_G	chr8.8641001.8641500	cg00128506	trans	-0.139726882427547	-3.68002284672766	0.000238533934642754	0.00581090787076829
8:11355980_C_T	chr8.8641001.8641500	cg00128506	trans	-0.143043415648448	-4.13598899872592	3.66027219903666e-05	0.00732888824646346
8:11356002_C_A	chr8.8641001.8641500	cg00128506	trans	-0.148479316045702	-3.80014888369315	0.000148336264458528	0.00619407942275871
8:11358864_CT_C	chr8.8641001.8641500	cg00128506	trans	-0.120080305111402	-3.23038926916826	0.00125352418302375	0.00448365388094693
8:11359380_G_A	chr8.8641001.8641500	cg00128506	trans	-0.13076079738284	-3.48932233649901	0.000493286708428264	0.00522733089267868
8:11367038_C_T	chr8.8641001.8641500	cg00128506	trans	-0.130956436359162	-3.56909843624415	0.000365492394443613	0.00546776552233944
8:11368219_A_G	chr8.8641001.8641500	cg00128506	trans	-0.133372590323146	-3.64427304806305	0.000274044760444517	0.00569919576657926
8:11368731_T_C	chr8.8641001.8641500	cg00128506	trans	-0.133994706345448	-3.67669116012777	0.000241651181763103	0.00580045189575498
8:11368950_T_TA	chr8.8641001.8641500	cg00128506	trans	-0.11838410841684	-3.22263157263939	0.00128781224687327	0.00446224095807532
8:11369068_A_G	chr8.8641001.8641500	cg00128506	trans	-0.13335767516099	-3.65612186028845	0.000261759514396942	0.00573610326393013
8:11369177_A_G	chr8.8641001.8641500	cg00128506	trans	-0.131974856160476	-3.61992553703878	0.0003010054331175	0.005623723952236
8:11369236_G_C	chr8.8641001.8641500	cg00128506	trans	-0.14414409914956	-5.0517154384214	4.72034386386654e-07	0.0108941783784545
8:11369777_T_C	chr8.8641001.8641500	cg00128506	trans	-0.133017704621186	-3.6588025898786	0.000259052654794959	0.0057444696230906
8:11369821_T_C	chr8.8641001.8641500	cg00128506	trans	-0.100431278231595	-3.05798567337948	0.00225377815313865	0.00401971811976357
8:11369989_G_T	chr8.8641001.8641500	cg00128506	trans	-0.125537102797353	-3.46427572151551	0.000541321527570442	0.00515294120172576
8:11370163_TTTTG_T	chr8.8641001.8641500	cg00128506	trans	-0.138105683856039	-4.80204071456343	1.67080457968706e-06	0.00985427681985387
8:11370163_TTTTG_TTTTGTTTGTTTG	chr8.8641001.8641500	cg00128506	trans	0.179523879907618	5.23430094874876	1.80511235569702e-07	0.0116865427780072
8:11370451_C_T	chr8.8641001.8641500	cg00128506	trans	-0.130583858193379	-3.60084929920543	0.000323844918925822	0.00556493744194587
8:11370733_G_C	chr8.8641001.8641500	cg00128506	trans	-0.130765850953863	-3.60408561137665	0.000319859183072667	0.00557488927187224
8:11370878_A_G	chr8.8641001.8641500	cg00128506	trans	-0.131520122356122	-3.6397824369714	0.000278840507857252	0.0056852386941004
8:11378740_A_G	chr8.8641001.8641500	cg00128506	trans	0.146198162407497	3.68642818140586	0.000232646650217843	0.00583103599451844
8:11383200_T_A	chr8.8641001.8641500	cg00128506	trans	0.148524429720604	3.7421101510557	0.000186917504154612	0.00600745089107329
8:11388167_A_G	chr8.8641001.8641500	cg00128506	trans	-0.14187630712215	-3.74074424665927	0.000187930165061965	0.00600309246457751
8:11388517_G_A	chr8.8641001.8641500	cg00128506	trans	-0.148012517216581	-3.31727084910049	0.00092305972742448	0.00472691822476711
8:11389426_G_A	chr8.8641001.8641500	cg00128506	trans	0.136084250055649	3.5320064717752	0.000420478269642563	0.00535531368368724
8:11396974_T_A	chr8.8641001.8641500	cg00128506	trans	0.135149679251582	3.50645217495843	0.000462757960674339	0.00527850949037507
8:11408935_A_G	chr8.8641001.8641500	cg00128506	trans	-0.122092709705255	-4.05275529559033	5.22864668143275e-05	0.00703893491941185
8:11410513_C_A	chr8.8641001.8641500	cg00128506	trans	0.180835298343465	5.95890835194068	2.92726691038471e-09	0.0150939252322746
8:11411005_G_C	chr8.8641001.8641500	cg00128506	trans	-0.202005552897784	-7.19701398432867	8.2762661602516e-13	0.0218663777713345
8:11411543_A_T	chr8.8641001.8641500	cg00128506	trans	-0.167336184813865	-5.45501302927739	5.41750680583725e-08	0.0126801219854075
8:11411823_G_A	chr8.8641001.8641500	cg00128506	trans	-0.168831058599274	-5.52527497574939	3.65809396363164e-08	0.0130045967197592
8:11414440_CA_C	chr8.8641001.8641500	cg00128506	trans	-0.179648459097435	-5.82048171804049	6.68120039304694e-09	0.0144107892127838
8:11415184_C_G	chr8.8641001.8641500	cg00128506	trans	-0.193834279852703	-6.66263194883811	3.34930889575117e-11	0.0187985262893155
8:11415572_A_G	chr8.8641001.8641500	cg00128506	trans	-0.195196084999371	-6.69486332127037	2.69936147701124e-11	0.0189773870212769
8:11415597_C_T	chr8.8641001.8641500	cg00128506	trans	-0.193781322030047	-6.64491664776793	3.76942169564678e-11	0.0187005591768209
8:11415794_T_A	chr8.8641001.8641500	cg00128506	trans	-0.193926103266112	-6.64391731699951	3.79459943908038e-11	0.0186950399829973
8:11415812_C_T	chr8.8641001.8641500	cg00128506	trans	-0.222543476038123	-8.0258900556843	1.58578491274797e-15	0.0270490080848003
8:11416171_T_C	chr8.8641001.8641500	cg00128506	trans	-0.192987663488817	-6.60895930319472	4.78687820587267e-11	0.0185024542625565
8:11416428_C_T	chr8.8641001.8641500	cg00128506	trans	-0.194398391031523	-6.62664146611576	4.25680913515435e-11	0.0185997487861044
8:11416635_G_A	chr8.8641001.8641500	cg00128506	trans	-0.194192087083437	-6.65713071713852	3.47460327167397e-11	0.0187680781856311
8:11416885_C_T	chr8.8641001.8641500	cg00128506	trans	-0.225717295244717	-8.14733641181503	6.0155899567589e-16	0.0278508319842537
8:11417016_ACT_A	chr8.8641001.8641500	cg00128506	trans	-0.227375332514351	-8.1797810088758	4.63272029328273e-16	0.0280668525851813
8:11417144_T_C	chr8.8641001.8641500	cg00128506	trans	-0.227337177727479	-8.20777572459606	3.69505603061939e-16	0.0282538576870792
8:11417150_G_T	chr8.8641001.8641500	cg00128506	trans	-0.227543314158758	-8.22698098584982	3.1627486634711e-16	0.028382476835245
8:11417257_A_G	chr8.8641001.8641500	cg00128506	trans	-0.227221619934702	-8.20490653692122	3.78182349963111e-16	0.0282346654008258
8:11417493_T_C	chr8.8641001.8641500	cg00128506	trans	0.230613444537144	8.21738034409138	3.41864442465971e-16	0.028318147261712
8:11417582_T_C	chr8.8641001.8641500	cg00128506	trans	0.192212568048118	6.51065758832	9.14353019792209e-11	0.0179659514817887
8:11417790_G_T	chr8.8641001.8641500	cg00128506	trans	-0.181661849949147	-5.52848588580244	3.5926366900827e-08	0.0130195190231254
8:11418385_G_A	chr8.8641001.8641500	cg00128506	trans	0.191148498021609	6.39588981290031	1.92459676236653e-10	0.0173490300704831
8:11418773_C_T	chr8.8641001.8641500	cg00128506	trans	0.191129977728095	6.36730092046992	2.31223257022422e-10	0.01719694158238
8:11419852_T_C	chr8.8641001.8641500	cg00128506	trans	0.186073208267595	6.23664199902823	5.29730019054514e-10	0.0165099428499794
8:11419861_T_G	chr8.8641001.8641500	cg00128506	trans	0.186029720720734	6.23496797521003	5.35331290758702e-10	0.0165012271571507
8:11420104_C_G	chr8.8641001.8641500	cg00128506	trans	0.187832487397484	6.29981486137663	3.55503728602575e-10	0.0168404442550928
8:11420221_G_A	chr8.8641001.8641500	cg00128506	trans	0.18477799494686	6.20272347489342	6.55224841292252e-10	0.016333774910624
8:11420295_T_C	chr8.8641001.8641500	cg00128506	trans	0.185350307188688	6.22249784051008	5.78915724965281e-10	0.0164363710170715
8:11421016_G_A	chr8.8641001.8641500	cg00128506	trans	0.184963646969776	6.21193275636296	6.18537408893444e-10	0.0163815178168002
8:11421358_C_A	chr8.8641001.8641500	cg00128506	trans	0.182894438359242	6.14974465847047	9.11350336393941e-10	0.0160604078669518
8:11421384_C_T	chr8.8641001.8641500	cg00128506	trans	0.18755488936088	6.2972290366033	3.61381290206956e-10	0.0168268549980651
8:11421793_C_T	chr8.8641001.8641500	cg00128506	trans	0.183551002251883	6.15775699493929	8.67134709391176e-10	0.016101610192928
8:11422045_G_A	chr8.8641001.8641500	cg00128506	trans	-0.221848803592539	-8.01443662998068	1.73638410371982e-15	0.0269739429940449
8:11422130_T_C	chr8.8641001.8641500	cg00128506	trans	-0.22183642142172	-8.01568104846469	1.71936195215072e-15	0.0269820942106318
8:11422170_A_G	chr8.8641001.8641500	cg00128506	trans	-0.183019514489623	-6.14184845518732	9.57074505478372e-10	0.0160198518556921
8:11422289_G_C	chr8.8641001.8641500	cg00128506	trans	0.18324851856443	6.17657653447259	7.71352776809739e-10	0.0161985844229961
8:11422442_C_A	chr8.8641001.8641500	cg00128506	trans	-0.222100389151592	-8.02274422213242	1.62581664608626e-15	0.0270283809491744
8:11422491_C_A	chr8.8641001.8641500	cg00128506	trans	-0.221858472293497	-8.01977624104996	1.66449751500805e-15	0.0270089265991765
8:11422492_C_G	chr8.8641001.8641500	cg00128506	trans	-0.2218536318321	-8.01981835703074	1.66394233640873e-15	0.0270092026136531
8:11422494_AT_A	chr8.8641001.8641500	cg00128506	trans	0.227685539486235	8.19269259624894	4.17422635661694e-16	0.0281530317303019
8:11422521_G_GA	chr8.8641001.8641500	cg00128506	trans	-0.176313650232114	-5.96558285680121	2.81181023994319e-09	0.0151272454489634
8:11422861_C_G	chr8.8641001.8641500	cg00128506	trans	0.229295768755851	8.24302710969094	2.77657910838541e-16	0.0284901433037932
8:11422936_C_T	chr8.8641001.8641500	cg00128506	trans	0.227693923733339	8.166703411181	5.14767870989655e-16	0.0279796884073373
8:11423072_A_G	chr8.8641001.8641500	cg00128506	trans	0.228275511996074	8.21872757764464	3.3815401772742e-16	0.0283271704494144
8:11423083_A_C	chr8.8641001.8641500	cg00128506	trans	-0.221849026349745	-8.01794672363692	1.68879148800386e-15	0.0269969377834822
8:11423142_A_G	chr8.8641001.8641500	cg00128506	trans	0.181864167625602	6.1509504686497	9.04558213461477e-10	0.0160666053693514
8:11423434_A_G	chr8.8641001.8641500	cg00128506	trans	0.188470050038477	6.28937999691097	3.79809526673118e-10	0.0167856378958692
8:11423537_G_A	chr8.8641001.8641500	cg00128506	trans	0.188303270457923	6.29136157213175	3.7507230181565e-10	0.0167960390756622
8:11423781_C_G	chr8.8641001.8641500	cg00128506	trans	-0.17851187707072	-6.08940440759616	1.32285415277813e-09	0.0157517300655329
8:11425077_C_T	chr8.8641001.8641500	cg00128506	trans	0.183256529272665	6.22924974434297	5.54904069584237e-10	0.0164714720538721
8:11425105_G_T	chr8.8641001.8641500	cg00128506	trans	-0.220669290580225	-8.00464480255955	1.87624803803768e-15	0.0269098437547279
8:11425809_T_G	chr8.8641001.8641500	cg00128506	trans	-0.218862032858629	-7.9732992095215	2.40291897473972e-15	0.0267051197020202
8:11426400_T_G	chr8.8641001.8641500	cg00128506	trans	0.178228034740792	6.0002525146247	2.27991405965309e-09	0.0153008856242736
8:11426790_G_C	chr8.8641001.8641500	cg00128506	trans	-0.218329930961058	-7.94663657447479	2.96367756228023e-15	0.0265315457037793
8:11427133_G_T	chr8.8641001.8641500	cg00128506	trans	-0.218002810672808	-7.94544998692811	2.99142675887848e-15	0.0265238330847398
8:11427341_T_G	chr8.8641001.8641500	cg00128506	trans	0.185708812465625	6.2425143977231	5.1052987578909e-10	0.0165405343776816
8:11427637_A_T	chr8.8641001.8641500	cg00128506	trans	-0.21859086958828	-7.94626844443413	2.97225929823756e-15	0.0265291528104137
8:11428395_C_T	chr8.8641001.8641500	cg00128506	trans	-0.218260123039983	-7.95389818802826	2.79930151583908e-15	0.0265787673939546
8:11439013_G_C	chr8.8641001.8641500	cg00128506	trans	-0.221310750013124	-7.17827779498049	9.46481632003553e-13	0.0217551488668834
8:11439225_G_A	chr8.8641001.8641500	cg00128506	trans	0.210387347899269	7.10961990489951	1.54337725846266e-12	0.021349819750035
8:11439961_C_G	chr8.8641001.8641500	cg00128506	trans	0.227320848571256	7.50856275692377	8.4782761556413e-14	0.0237545399210758
8:11443204_G_A	chr8.8641001.8641500	cg00128506	trans	0.220577035448724	7.31485663430388	3.53253841052798e-13	0.022572017167919
8:11444516_G_A	chr8.8641001.8641500	cg00128506	trans	0.241723329432605	8.97043403897229	5.94680352961241e-19	0.0335640199552978
8:11444837_C_T	chr8.8641001.8641500	cg00128506	trans	0.241165230182679	8.9936430227474	4.84994637823318e-19	0.0337320572427155
8:11446421_G_A	chr8.8641001.8641500	cg00128506	trans	-0.22867660653153	-8.28479755342539	1.97613630491151e-16	0.0287712864345258
8:11446637_G_A	chr8.8641001.8641500	cg00128506	trans	-0.229508130656962	-8.30409821319938	1.68788277972704e-16	0.028901617619505
8:11446652_A_G	chr8.8641001.8641500	cg00128506	trans	-0.23285040262291	-8.45310757917434	4.9406592141286e-17	0.0299168403486978
8:11446680_T_C	chr8.8641001.8641500	cg00128506	trans	-0.229460964484789	-8.30411579006275	1.68764018120081e-16	0.0289017364327025
8:11446800_C_T	chr8.8641001.8641500	cg00128506	trans	-0.22952104582144	-8.29710081523906	1.78724629076882e-16	0.0288543354274232
8:11446868_T_C	chr8.8641001.8641500	cg00128506	trans	-0.229693433262813	-8.31144127250544	1.58947019465816e-16	0.0289512733874279
8:11446955_G_A	chr8.8641001.8641500	cg00128506	trans	-0.229826792180135	-8.30787805797863	1.63649667500973e-16	0.0289271731126722
8:11447093_G_A	chr8.8641001.8641500	cg00128506	trans	-0.240215365623122	-8.90496834901856	1.05420687178469e-18	0.0330920636881355
8:11447119_C_T	chr8.8641001.8641500	cg00128506	trans	-0.229441647164374	-8.30522657251841	1.67237856802009e-16	0.028909245368861
8:11447679_G_C	chr8.8641001.8641500	cg00128506	trans	-0.230618584525106	-8.36331767918676	1.03832795266207e-16	0.0293031805016317
8:11448328_G_C	chr8.8641001.8641500	cg00128506	trans	0.218282880269657	7.48572754489963	1.0049524427731e-13	0.0236136805832636
8:11448529_G_T	chr8.8641001.8641500	cg00128506	trans	0.218930298941651	7.53863182806061	6.77272326423391e-14	0.0239406135319322
8:11448659_G_C	chr8.8641001.8641500	cg00128506	trans	-0.228121565436076	-8.03019648464051	1.53255533968599e-15	0.027077256902388
8:11448754_C_T	chr8.8641001.8641500	cg00128506	trans	0.223404035697623	7.56161659370584	5.70110280955706e-14	0.0240833014265028
8:11449325_G_T	chr8.8641001.8641500	cg00128506	trans	0.22029312125938	7.57000407457465	5.35315069991205e-14	0.0241354681111857
8:11450133_G_A	chr8.8641001.8641500	cg00128506	trans	0.227012436289537	8.40763196419545	7.20342823638127e-17	0.0296053199147602
8:11450213_C_G	chr8.8641001.8641500	cg00128506	trans	0.218725201665987	7.54144460947271	6.63163041062181e-14	0.0239580540032359
8:11450472_G_A	chr8.8641001.8641500	cg00128506	trans	0.218003782102546	7.50925783185267	8.43445024011261e-14	0.0237588335909136
8:11450587_T_G	chr8.8641001.8641500	cg00128506	trans	0.22533932920741	8.3977822192219	7.81449694772938e-17	0.0295380416013545
8:11450737_C_G	chr8.8641001.8641500	cg00128506	trans	0.219721280183177	7.55986874074267	5.77636540330947e-14	0.0240724370790349
8:11455262_G_A	chr8.8641001.8641500	cg00128506	trans	0.2411742440244	7.63158757964078	3.36471287926563e-14	0.0245200911499025
8:11457248_T_C	chr8.8641001.8641500	cg00128506	trans	0.237370471450411	8.21509274843197	3.4825691235105e-16	0.028302828939865
8:11459018_G_T	chr8.8641001.8641500	cg00128506	trans	0.236090319368097	7.61412030373333	3.83971500832108e-14	0.0244107126173427
8:11460909_T_TA	chr8.8641001.8641500	cg00128506	trans	0.237100391824807	8.14383583719747	6.18718716243327e-16	0.027827570262821
8:11485820_C_T	chr8.8641001.8641500	cg00128506	trans	0.135806764458423	4.91680708551899	9.41318453718472e-07	0.0103260080940908
8:11491263_G_A	chr8.8641001.8641500	cg00128506	trans	0.144545414689102	5.13569672586001	3.04534855047763e-07	0.0112552948517918
8:11492153_T_C	chr8.8641001.8641500	cg00128506	trans	0.153516955075971	5.39489261419745	7.55333509267776e-08	0.0124056118447897
8:11493638_A_G	chr8.8641001.8641500	cg00128506	trans	0.150532825600925	5.29336918562174	1.31386816045182e-07	0.011948623139589
8:11494657_A_G	chr8.8641001.8641500	cg00128506	trans	0.188225410744621	6.41541394047854	1.69717668510866e-10	0.0174532597584707
8:11494935_G_T	chr8.8641001.8641500	cg00128506	trans	-0.110364377132502	-3.71271326076913	0.000209886858336996	0.0059139921754962
8:11494981_AGT_A	chr8.8641001.8641500	cg00128506	trans	0.193061383789957	6.55639808425797	6.7735585233894e-11	0.018214662865699
8:11495318_G_A	chr8.8641001.8641500	cg00128506	trans	0.187427822228933	6.44342249701233	1.41616535377036e-10	0.0176032995596625
8:11495319_T_G	chr8.8641001.8641500	cg00128506	trans	0.187374118558389	6.44229204664021	1.42656962183895e-10	0.0175972320504255
8:11495497_T_A	chr8.8641001.8641500	cg00128506	trans	0.171246052265499	5.90012440943684	4.1648827460721e-09	0.0148019807368926
8:11517578_G_A	chr8.8641001.8641500	cg00128506	trans	0.159161106381473	5.43771796205221	5.96310242959435e-08	0.0126008565908004
8:11517977_T_C	chr8.8641001.8641500	cg00128506	trans	0.219167177838455	7.49987413818684	9.04537759993093e-14	0.0237008982761356
8:11521079_A_T	chr8.8641001.8641500	cg00128506	trans	0.242260059545033	8.84235334543706	1.81630926997276e-18	0.0326434661438827
8:11522784_C_T	chr8.8641001.8641500	cg00128506	trans	0.22231301543689	8.19799523668037	3.9991644235931e-16	0.0281884594549421
8:11523947_TCA_T	chr8.8641001.8641500	cg00128506	trans	0.223920715591815	8.29064428074414	1.88403668519275e-16	0.0288107391867005
8:11524768_C_T	chr8.8641001.8641500	cg00128506	trans	0.158795300714687	4.93373591317278	8.64025804478983e-07	0.0103964959665958
8:11525435_G_A	chr8.8641001.8641500	cg00128506	trans	0.232651092147253	8.52080301243794	2.80881904451875e-17	0.0303833109692146
8:11526349_T_C	chr8.8641001.8641500	cg00128506	trans	0.223194329794542	8.29590215144505	1.80483693915855e-16	0.0288462394606614
8:11526552_G_C	chr8.8641001.8641500	cg00128506	trans	0.160918286787198	5.02468360851597	5.42787447107782e-07	0.0107791537634689
8:11527364_G_T	chr8.8641001.8641500	cg00128506	trans	0.163378599740839	5.03452717121011	5.15912895255088e-07	0.0108209712905262
8:11527910_A_G	chr8.8641001.8641500	cg00128506	trans	0.221762404430214	8.28334002466271	1.99977886952033e-16	0.0287614551058528
8:11534882_A_G	chr8.8641001.8641500	cg00128506	trans	0.170197712812336	5.35969679110951	9.16131653538368e-08	0.012246249310536
8:11536877_G_A	chr8.8641001.8641500	cg00128506	trans	0.156661790260167	5.13114768140469	3.11903603485282e-07	0.0112355884140804
8:11537200_G_C	chr8.8641001.8641500	cg00128506	trans	-0.151600845385962	-5.06287045845692	4.45509155581641e-07	0.0109418167630632
8:11537295_A_T	chr8.8641001.8641500	cg00128506	trans	-0.151240220023597	-5.06578165256796	4.38827040628502e-07	0.0109542657783334
8:11539715_A_C	chr8.8641001.8641500	cg00128506	trans	-0.182289328162432	-6.37553324856287	2.19339860524488e-10	0.0172406712667236
8:11540227_A_G	chr8.8641001.8641500	cg00128506	trans	-0.20117195056843	-7.0095811491696	3.12267183326748e-12	0.0207656130864037
8:11542996_T_C	chr8.8641001.8641500	cg00128506	trans	-0.175908117300478	-6.17309703182737	7.88246967728716e-10	0.0161806342174653
8:11543725_GT_G	chr8.8641001.8641500	cg00128506	trans	0.157349765630975	4.97324928116696	7.0667991469564e-07	0.0105619241012487
8:11543849_A_G	chr8.8641001.8641500	cg00128506	trans	-0.176448290859345	-6.19917916195781	6.69903433188364e-10	0.0163154180687155
8:11545900_T_C	chr8.8641001.8641500	cg00128506	trans	-0.162755155750169	-5.88720266946232	4.49861113805969e-09	0.014738171215686
8:11546043_A_T	chr8.8641001.8641500	cg00128506	trans	0.161841490024264	4.78809801461012	1.78992407294477e-06	0.00979769605867331
8:11551470_A_G	chr8.8641001.8641500	cg00128506	trans	0.163826296225961	5.35333277955594	9.48549920659337e-08	0.0122175397048931
8:11551982_G_A	chr8.8641001.8641500	cg00128506	trans	0.161001499736833	5.23288330705573	1.81885344962865e-07	0.0116802872715105
8:11552875_T_A	chr8.8641001.8641500	cg00128506	trans	0.161736779030537	5.25520258045181	1.61380421394907e-07	0.0117789610608999
8:11558753_GAAAA_G	chr8.8641001.8641500	cg00128506	trans	-0.141585581054626	-4.23944151510126	2.32863342995273e-05	0.00769724763584805
8:11581448_A_G	chr8.8641001.8641500	cg00128506	trans	-0.154157578547341	-5.1981316500463	2.18916139406033e-07	0.0115274468861216
8:11583841_C_T	chr8.8641001.8641500	cg00128506	trans	-0.186120794348882	-6.76034899777851	1.73626470423821e-11	0.0193432402433971
8:11584503_T_A	chr8.8641001.8641500	cg00128506	trans	-0.185391361592057	-6.7679787340282	1.64882872832333e-11	0.0193860795751332
8:11587455_G_GAGA	chr8.8641001.8641500	cg00128506	trans	-0.233170861146136	-8.59815579968575	1.46584252115014e-17	0.0309203265010088
8:11589042_A_G	chr8.8641001.8641500	cg00128506	trans	-0.237453628503442	-8.99314950922349	4.87104283937703e-19	0.0337284802051548
8:11589383_G_T	chr8.8641001.8641500	cg00128506	trans	-0.196139869260451	-7.42286929410645	1.60077219036065e-13	0.0232279465668072
8:11591136_C_A	chr8.8641001.8641500	cg00128506	trans	-0.155017650121961	-5.92627241060176	3.56168918036134e-09	0.014931506114763
8:11591876_C_T	chr8.8641001.8641500	cg00128506	trans	-0.195205863568389	-7.41042562785645	1.75456164172311e-13	0.023151934910088
8:11591916_A_T	chr8.8641001.8641500	cg00128506	trans	-0.199932982531227	-7.60013052033992	4.26722013989017e-14	0.0243232729499502
8:11592717_G_A	chr8.8641001.8641500	cg00128506	trans	-0.233363736893927	-8.8118051917062	2.36540478209812e-18	0.0324256064486308
8:11593033_T_G	chr8.8641001.8641500	cg00128506	trans	-0.232184854442191	-8.82651501434752	2.08310749646921e-18	0.0325304303466163
8:11593222_C_T	chr8.8641001.8641500	cg00128506	trans	-0.233738870096897	-8.82647407235269	2.0838450352398e-18	0.0325301383781311
8:11593504_C_T	chr8.8641001.8641500	cg00128506	trans	-0.194378025703903	-7.07042217663617	2.03642298891423e-12	0.021120009542337
8:11594597_G_A	chr8.8641001.8641500	cg00128506	trans	-0.229431897721144	-8.70564090207839	5.88523472447582e-18	0.0316735865038324
8:11594970_C_A	chr8.8641001.8641500	cg00128506	trans	-0.23007502069778	-8.52793971607146	2.64583827362568e-17	0.030432678571761
8:11595829_C_T	chr8.8641001.8641500	cg00128506	trans	-0.184884259342633	-6.74441926026926	1.93371681602244e-11	0.0192539419170308
8:11595969_G_A	chr8.8641001.8641500	cg00128506	trans	-0.227042769950045	-8.55924943221456	2.03440097951682e-17	0.0306496899206631
8:11596437_A_C	chr8.8641001.8641500	cg00128506	trans	-0.229744157211665	-8.71034623722714	5.65342316304357e-18	0.0317067485490832
8:11596549_A_C	chr8.8641001.8641500	cg00128506	trans	-0.184169875156047	-6.69184151075429	2.75462779112774e-11	0.0189605842716241
8:11597275_CGGA_C	chr8.8641001.8641500	cg00128506	trans	-0.200434643882982	-7.51825912760844	7.88663336413168e-14	0.023814469566478
8:11599893_G_T	chr8.8641001.8641500	cg00128506	trans	-0.193268980118735	-7.16748874443016	1.02236828696174e-12	0.0216912189005899
8:11600233_G_C	chr8.8641001.8641500	cg00128506	trans	-0.19650761915267	-6.39293535057211	1.96151024114064e-10	0.0173332834048109
8:11601075_G_A	chr8.8641001.8641500	cg00128506	trans	0.154195028831855	4.521268423575	6.4566199332625e-06	0.00874540173019374
8:11602920_CAAAAAA_C	chr8.8641001.8641500	cg00128506	trans	0.0919240165626779	3.16110933884283	0.00159200050684502	0.00429421743735071
8:11606312_T_C	chr8.8641001.8641500	cg00128506	trans	0.133193234317069	4.48509928098842	7.64372766856778e-06	0.00860723839367307
8:11608126_C_A	chr8.8641001.8641500	cg00128506	trans	0.131973591129566	4.46685545163594	8.31910142987577e-06	0.0085379549155124
8:11608336_G_T	chr8.8641001.8641500	cg00128506	trans	0.110185570542098	3.47355782409409	0.00052303304375106	0.00518044830374231
8:11608456_CA_C	chr8.8641001.8641500	cg00128506	trans	0.131335381449705	4.43979279227824	9.42699911053465e-06	0.00843568315761898
8:11609169_T_C	chr8.8641001.8641500	cg00128506	trans	0.0812975324960634	2.83641407695794	0.00460195855514692	0.00346025301395885
8:11609995_C_T	chr8.8641001.8641500	cg00128506	trans	-0.132718865283037	-4.48652270575523	7.59329983960279e-06	0.00861265551503254
8:11610674_C_T	chr8.8641001.8641500	cg00128506	trans	-0.139729942652451	-4.81267636851011	1.58510366752933e-06	0.00989754353534467
8:11610686_C_T	chr8.8641001.8641500	cg00128506	trans	-0.139817819233754	-4.85173715812344	1.30520237249705e-06	0.0100572346355993
8:11610874_C_T	chr8.8641001.8641500	cg00128506	trans	-0.140946668639418	-4.8754499649342	1.15917958042627e-06	0.0101547833555018
8:11611043_G_A	chr8.8641001.8641500	cg00128506	trans	0.141927895376218	4.91812213160443	9.35083186440214e-07	0.0103314753335163
8:11611206_A_G	chr8.8641001.8641500	cg00128506	trans	0.142155487504203	4.92575819978001	8.99655766922995e-07	0.0103632496093709
8:11611500_C_G	chr8.8641001.8641500	cg00128506	trans	0.101375693741137	3.55040998225985	0.00039229612219575	0.00541096401235241
8:11611723_G_C	chr8.8641001.8641500	cg00128506	trans	-0.143270253888983	-4.99660529737361	6.27075659926678e-07	0.0106603015629504
8:11611743_G_T	chr8.8641001.8641500	cg00128506	trans	0.112169034977725	4.1059099435143	4.16683703849188e-05	0.0072234441333054
8:11614305_A_T	chr8.8641001.8641500	cg00128506	trans	-0.176039605480892	-4.42067892199959	1.02930324490964e-05	0.00836381232096825
8:11614313_A_G	chr8.8641001.8641500	cg00128506	trans	-0.177781528706563	-4.46434901298239	8.41623193471221e-06	0.0085284576752648
8:11615182_A_G	chr8.8641001.8641500	cg00128506	trans	0.120871028913852	4.24577675712984	2.26429064446947e-05	0.00772009197449271
8:11615465_T_C	chr8.8641001.8641500	cg00128506	trans	-0.114651699224716	-4.00486043078642	6.40083645037876e-05	0.00687468478192721
8:11616410_C_T	chr8.8641001.8641500	cg00128506	trans	-0.0824167614565473	-2.99374855882938	0.002784874378986	0.00385325658355408
8:11616516_T_C	chr8.8641001.8641500	cg00128506	trans	-0.1165062359526	-4.09761554246872	4.31782501634723e-05	0.00719449902253844
8:11617142_C_T	chr8.8641001.8641500	cg00128506	trans	-0.167298101218657	-4.34450116886584	1.45611267676113e-05	0.00808035229106995
8:11617505_C_G	chr8.8641001.8641500	cg00128506	trans	0.117696942700393	3.95456118553739	7.89758219542838e-05	0.00670423377089484
8:11618179_T_C	chr8.8641001.8641500	cg00128506	trans	0.121959182939842	4.32735178955863	1.57320523893244e-05	0.00801719624774784
8:11618311_C_T	chr8.8641001.8641500	cg00128506	trans	0.122010778585887	4.33125986511075	1.54575676551651e-05	0.00803156725387037
8:11619163_A_G	chr8.8641001.8641500	cg00128506	trans	0.122251280953603	4.35927872394141	1.36192919684632e-05	0.00813496749066258
8:11619205_C_G	chr8.8641001.8641500	cg00128506	trans	-0.162783546471642	-3.95303621350226	7.94776283022362e-05	0.00669909877844173
8:11619504_T_A	chr8.8641001.8641500	cg00128506	trans	0.121741650928584	4.33466051508778	1.52224450079751e-05	0.0080440825410133
8:11621686_A_C	chr8.8641001.8641500	cg00128506	trans	0.128332505552945	4.32316079580323	1.60315722101313e-05	0.00800179883149908
8:11623212_C_A	chr8.8641001.8641500	cg00128506	trans	-0.166670124484153	-5.16910765189418	2.55339332877197e-07	0.0114005417176093
8:11623236_A_G	chr8.8641001.8641500	cg00128506	trans	-0.153337642325156	-5.09224043103412	3.82370706600946e-07	0.0110677239639986
8:11624047_C_A	chr8.8641001.8641500	cg00128506	trans	-0.183126996288644	-5.1060647712589	3.55731494366881e-07	0.0111272289496044
8:11624050_C_A	chr8.8641001.8641500	cg00128506	trans	-0.172456078983067	-5.20383572754316	2.12374096586351e-07	0.0115524672203852
8:11624533_GAGGGAGGAAGGAAGGA_G	chr8.8641001.8641500	cg00128506	trans	-0.176527482361068	-5.32622405915481	1.09953049544381e-07	0.0120956091804002
8:11624586_A_G	chr8.8641001.8641500	cg00128506	trans	-0.163969594684351	-5.23786800035313	1.7709799581803e-07	0.0117022899473061
8:11625372_A_C	chr8.8641001.8641500	cg00128506	trans	-0.168656062650847	-5.11735884629646	3.35307032585709e-07	0.0111759571562021
8:11625808_C_T	chr8.8641001.8641500	cg00128506	trans	-0.168235288477342	-5.10781250572137	3.52494082750654e-07	0.0111347628102011
8:11626422_C_T	chr8.8641001.8641500	cg00128506	trans	-0.167658271931203	-5.09583937382871	3.75255804809031e-07	0.0110832002787636
8:11628129_A_C	chr8.8641001.8641500	cg00128506	trans	-0.17422099576558	-5.51682678719112	3.83589511007017e-08	0.012965374079177
8:11628162_G_T	chr8.8641001.8641500	cg00128506	trans	-0.189160141643014	-5.57200592099928	2.81007755312253e-08	0.0132225831417435
8:11628172_C_T	chr8.8641001.8641500	cg00128506	trans	-0.193221241589411	-5.18685662505905	2.3242555382764e-07	0.0114780671898625
8:11628375_T_A	chr8.8641001.8641500	cg00128506	trans	0.16649666751083	5.71880395242141	1.21105757911196e-08	0.0139186504528422
8:11628649_C_T	chr8.8641001.8641500	cg00128506	trans	-0.182180106535094	-5.70072071763016	1.34482757235469e-08	0.0138319818544308
8:11629119_T_C	chr8.8641001.8641500	cg00128506	trans	0.156616377046446	5.54353051893278	3.30077745033758e-08	0.0130895465197995
8:11629241_G_A	chr8.8641001.8641500	cg00128506	trans	0.157161798685702	5.57856207653258	2.70756269890272e-08	0.0132533048306313
8:11629367_A_T	chr8.8641001.8641500	cg00128506	trans	-0.181520606026368	-5.6897561796282	1.43281979133471e-08	0.013779557737309
8:11629637_G_A	chr8.8641001.8641500	cg00128506	trans	-0.171478202526352	-5.50500652818773	4.09880448817646e-08	0.012910591348236
8:11633188_A_G	chr8.8641001.8641500	cg00128506	trans	-0.162362548188438	-5.09105956837689	3.84733457608636e-07	0.0110626482490396
8:11640784_A_G	chr8.8641001.8641500	cg00128506	trans	-0.163201898523584	-4.96880050380866	7.22909456791526e-07	0.0105432355337926
8:11641407_C_T	chr8.8641001.8641500	cg00128506	trans	-0.162302111434726	-4.89527584057982	1.04928740607675e-06	0.0102366923903015
8:11643459_C_T	chr8.8641001.8641500	cg00128506	trans	-0.150619623158254	-4.61746172909488	4.09709297823055e-06	0.00911806088635785
8:11643803_C_T	chr8.8641001.8641500	cg00128506	trans	-0.152534021926629	-4.74123454787227	2.25311975368711e-06	0.00960867873014721
8:11646834_C_T	chr8.8641001.8641500	cg00128506	trans	-0.119712185421952	-3.21608551431958	0.00131741671120651	0.00444421175553032
8:11650321_C_T	chr8.8641001.8641500	cg00128506	trans	-0.115497393972072	-3.09017361966258	0.00202416366107921	0.0041044363516919
8:11650475_T_C	chr8.8641001.8641500	cg00128506	trans	-0.175661569073185	-6.28245484281544	3.96828579932213e-10	0.0167493121494101
8:11651299_C_T	chr8.8641001.8641500	cg00128506	trans	-0.112548278203918	-3.00162433430683	0.00271410962071861	0.00387347845362823
8:11653150_T_C	chr8.8641001.8641500	cg00128506	trans	-0.11537470003128	-3.11108147512905	0.00188674034885593	0.00415993296051105
8:11653154_A_T	chr8.8641001.8641500	cg00128506	trans	-0.162479548166792	-4.55811707607283	5.42977569429573e-06	0.00888726184471725
8:11654384_T_G	chr8.8641001.8641500	cg00128506	trans	-0.175333318987275	-5.39790550663413	7.42916797922869e-08	0.0124192999348702
8:11655577_G_C	chr8.8641001.8641500	cg00128506	trans	0.188963816939193	5.18641133014475	2.32975309738543e-07	0.0114761190919861
8:11657838_T_C	chr8.8641001.8641500	cg00128506	trans	-0.169121825056336	-5.02106266341043	5.53009029739242e-07	0.0107637909281119
8:11658131_T_C	chr8.8641001.8641500	cg00128506	trans	0.146548006070994	4.65428725665093	3.43448230449309e-06	0.0092627264034683
8:11659002_T_C	chr8.8641001.8641500	cg00128506	trans	-0.114279311233319	-3.09346717359394	0.00200192294664323	0.00411315414951345
8:11659375_AT_A	chr8.8641001.8641500	cg00128506	trans	-0.111845873200023	-3.04183361703646	0.00237778371586811	0.00397753500635629
8:11660051_A_G	chr8.8641001.8641500	cg00128506	trans	0.148498839920408	4.70874830634391	2.63965339080511e-06	0.00947869915863145
8:11660168_G_C	chr8.8641001.8641500	cg00128506	trans	-0.116122619328926	-3.14743028050512	0.00166806566884768	0.00425729102056609
8:11660362_T_C	chr8.8641001.8641500	cg00128506	trans	-0.112527595921868	-3.06786906082936	0.00218085299605858	0.00404563821897632
8:11661730_C_G	chr8.8641001.8641500	cg00128506	trans	-0.112219668295954	-3.0456747683567	0.00234773997195078	0.00398754673009773
8:11661920_G_A	chr8.8641001.8641500	cg00128506	trans	0.145536080635629	4.62166686807607	4.01564206479685e-06	0.00913452437776799
8:11662325_T_C	chr8.8641001.8641500	cg00128506	trans	0.147652571145696	4.75110371235008	2.14688916784225e-06	0.00964833609205574
8:11662885_G_A	chr8.8641001.8641500	cg00128506	trans	-0.104543758407991	-2.90113119965225	0.00375324181000202	0.00361937829732192
8:11663171_A_T	chr8.8641001.8641500	cg00128506	trans	0.144645811739376	4.68054668567326	3.02616656104073e-06	0.00936655986392923
8:11663173_T_A	chr8.8641001.8641500	cg00128506	trans	0.144608509691397	4.6807300780198	3.02348592263066e-06	0.00936728700036699
8:11663287_C_T	chr8.8641001.8641500	cg00128506	trans	-0.110440533402916	-3.01704265435553	0.00258031268306692	0.00391321801026078
8:11664895_T_C	chr8.8641001.8641500	cg00128506	trans	0.144820977070915	4.71243864511579	2.59272979615463e-06	0.00949342116522649
8:11665016_A_G	chr8.8641001.8641500	cg00128506	trans	0.154409939549965	4.80239881412304	1.66784791208133e-06	0.00985573210257586
8:11665518_A_G	chr8.8641001.8641500	cg00128506	trans	0.153732677454177	4.77903586150686	1.87168085331355e-06	0.00976100576656421
8:11665704_C_T	chr8.8641001.8641500	cg00128506	trans	-0.167698347265817	-4.98267891984017	6.73433071920241e-07	0.0106015893882702
8:11665805_C_T	chr8.8641001.8641500	cg00128506	trans	0.175999482817773	5.99876508298232	2.30057033484117e-09	0.0152934165451293
8:11667179_C_T	chr8.8641001.8641500	cg00128506	trans	0.118547493042322	3.51285756543501	0.000451802495350269	0.00529770981632638
8:11667496_C_T	chr8.8641001.8641500	cg00128506	trans	0.119874390570267	3.58504420184532	0.000343987070079579	0.00551646153474695
8:11668153_T_C	chr8.8641001.8641500	cg00128506	trans	0.115545838559826	3.47127396714631	0.000527478691404754	0.00517367350844966
8:11668767_C_T	chr8.8641001.8641500	cg00128506	trans	0.115516236889808	3.46455691705006	0.000540758841259816	0.00515377345350942
8:11669440_G_C	chr8.8641001.8641500	cg00128506	trans	0.114709075921993	3.43177192770754	0.000610169008093629	0.00505718592533054
8:11670932_C_T	chr8.8641001.8641500	cg00128506	trans	-0.11515753593295	-3.41503154818536	0.000648728856793916	0.00500821427459528
8:11671041_G_A	chr8.8641001.8641500	cg00128506	trans	0.107737310485471	3.15729753177373	0.00161286919028589	0.00428391170119509
8:11671415_CA_C	chr8.8641001.8641500	cg00128506	trans	-0.10596857630557	-2.81174891210499	0.00496876523998164	0.00340053842011169
8:11672960_T_G	chr8.8641001.8641500	cg00128506	trans	-0.108830897292687	-2.86965700153342	0.00414641207247033	0.00354154807997096
8:11673033_A_G	chr8.8641001.8641500	cg00128506	trans	-0.102226366774952	-2.8703870360538	0.00413688432238077	0.00354334384783267
8:11673485_T_C	chr8.8641001.8641500	cg00128506	trans	0.116821142126401	3.48242982916986	0.000506092629392652	0.00520680746985978
8:11674258_T_G	chr8.8641001.8641500	cg00128506	trans	0.122259217434273	3.4954817866939	0.000482099230758384	0.00524570515081047
8:11674793_A_C	chr8.8641001.8641500	cg00128506	trans	-0.105098166496606	-2.94098457641654	0.00330413201428772	0.00371912908062352
8:11675331_A_AT	chr8.8641001.8641500	cg00128506	trans	0.118645304347012	3.45936897858307	0.000551228453425955	0.00513842941054031
8:11675331_A_ATT	chr8.8641001.8641500	cg00128506	trans	-0.106195890324083	-2.82488537589954	0.00477023877507304	0.0034322778968358
8:11675531_A_T	chr8.8641001.8641500	cg00128506	trans	0.119670867770236	3.49386308131845	0.000485016139618829	0.00524087331686726
8:11676094_T_C	chr8.8641001.8641500	cg00128506	trans	-0.11165636829779	-2.96023861886782	0.00310520786388659	0.00376780120453302
8:11677110_C_T	chr8.8641001.8641500	cg00128506	trans	-0.107569774027903	-2.84261736079601	0.00451365480297607	0.00347535216614439
8:11677250_T_A	chr8.8641001.8641500	cg00128506	trans	0.11905573225665	3.44718071031966	0.000576573114672207	0.00510246954000331
8:11677305_G_C	chr8.8641001.8641500	cg00128506	trans	0.101356151207871	3.04990050527594	0.00231509026724591	0.00399857521489549
8:11677524_T_C	chr8.8641001.8641500	cg00128506	trans	-0.1087744640247	-2.87228360372324	0.00411222486687352	0.00354801120470386
8:11677644_A_C	chr8.8641001.8641500	cg00128506	trans	0.107206504039449	3.68202464605897	0.000236679176310279	0.00581719465220828
8:11677905_A_C	chr8.8641001.8641500	cg00128506	trans	-0.163559549154496	-4.85981295171003	1.25358871055467e-06	0.010090405237449
8:11677990_TTGCTGAGC_T	chr8.8641001.8641500	cg00128506	trans	0.0998067205914127	3.00622654523316	0.00267352313152632	0.0038853193198333
8:11679783_G_A	chr8.8641001.8641500	cg00128506	trans	-0.108578076999384	-2.85169251095444	0.00438723577096176	0.0034975002072095
8:11679840_C_CT	chr8.8641001.8641500	cg00128506	trans	-0.107287002625007	-2.82820110529368	0.00472127828244539	0.00344031221094671
8:11680468_A_T	chr8.8641001.8641500	cg00128506	trans	-0.108303296102582	-3.00521663249648	0.00268238162894199	0.00388271942143173
8:11680535_C_T	chr8.8641001.8641500	cg00128506	trans	0.119382164415532	3.50953521900897	0.000457454276467478	0.00528774671415236
8:11681246_A_G	chr8.8641001.8641500	cg00128506	trans	0.118592535364842	3.93958464188514	8.40365218081175e-05	0.00665388720086184
8:11681388_G_A	chr8.8641001.8641500	cg00128506	trans	-0.109470232931976	-2.887542324368	0.00391863416549408	0.00358567271990713
8:11681838_T_C	chr8.8641001.8641500	cg00128506	trans	0.126608333422275	3.77939520026802	0.000161178077999264	0.00612702233325831
8:11682267_C_T	chr8.8641001.8641500	cg00128506	trans	0.114606430989347	3.38415163004361	0.00072587046327137	0.00491849515607679
8:11682476_T_C	chr8.8641001.8641500	cg00128506	trans	-0.11592993578423	-3.42245591705504	0.000631355846416749	0.00502990427568729
8:11682566_C_A	chr8.8641001.8641500	cg00128506	trans	-0.115266739798376	-3.40576465030316	0.000671037597645263	0.00498120616446392
8:11682901_T_A	chr8.8641001.8641500	cg00128506	trans	-0.109520765216789	-2.88569193386736	0.00394166083878649	0.00358109511338979
8:11683195_C_CA	chr8.8641001.8641500	cg00128506	trans	0.108032276406245	2.85150620407801	0.00438979844874875	0.00349704482261116
8:11683818_T_C	chr8.8641001.8641500	cg00128506	trans	0.115296653851607	3.41518688995434	0.000648360844827748	0.00500866762666073
8:11683864_C_A	chr8.8641001.8641500	cg00128506	trans	0.177061147942877	5.25866733695555	1.58404928737069e-07	0.011794314678793
8:11683864_C_T	chr8.8641001.8641500	cg00128506	trans	-0.177921714173822	-5.28628790613718	1.365100544324e-07	0.0119170563639523
8:11684071_C_A	chr8.8641001.8641500	cg00128506	trans	0.114252738409441	3.37974790738351	0.000737541720511514	0.00490576558006034
8:11684721_A_G	chr8.8641001.8641500	cg00128506	trans	-0.109251163283352	-2.88792227248064	0.00391392116173643	0.00358661301615049
8:11684787_T_G	chr8.8641001.8641500	cg00128506	trans	-0.109775830763661	-2.89342144631159	0.00384628201452072	0.00360023603552673
8:11685010_G_C	chr8.8641001.8641500	cg00128506	trans	0.114575165636264	3.40042417240503	0.000684216118121896	0.00496567416280006
8:11685342_A_G	chr8.8641001.8641500	cg00128506	trans	-0.153452232134034	-5.07325866394135	4.2210527392361e-07	0.0109862707577345
8:11685409_C_A	chr8.8641001.8641500	cg00128506	trans	-0.0961129428899547	-2.97234619223451	0.00298577833596204	0.00379856803560695
8:11685536_C_T	chr8.8641001.8641500	cg00128506	trans	0.11382357300522	3.37068613841941	0.000762109002893308	0.00487962239606213
8:11685664_G_A	chr8.8641001.8641500	cg00128506	trans	-0.110259108987842	-2.90771512493662	0.00367541344359454	0.00363576502172132
8:11685744_C_T	chr8.8641001.8641500	cg00128506	trans	0.114626267813492	3.39527732371941	0.000697144265033667	0.00495072791046987
8:11685809_C_G	chr8.8641001.8641500	cg00128506	trans	0.113906369787951	3.36019044198063	0.000791513251594994	0.00484942835291994
8:11685975_G_C	chr8.8641001.8641500	cg00128506	trans	-0.110390261213743	-2.91168600322782	0.00362918657932716	0.00364566583295303
8:11686089_T_C	chr8.8641001.8641500	cg00128506	trans	-0.112522971645636	-3.13857227008705	0.00171909244975167	0.00423346292306051
8:11686419_A_G	chr8.8641001.8641500	cg00128506	trans	-0.154041621815217	-5.08992295489689	3.87020983789732e-07	0.0110577637934397
8:11686655_CTTG_C	chr8.8641001.8641500	cg00128506	trans	0.152180034990625	5.02210038623503	5.50060806037784e-07	0.0107681926634398
8:11686835_G_C	chr8.8641001.8641500	cg00128506	trans	0.154049951977681	5.1063165603355	3.55263329206462e-07	0.0111283141707189
8:11686912_C_G	chr8.8641001.8641500	cg00128506	trans	-0.113009340559554	-2.984968542569	0.00286574874839382	0.00383077464631958
8:11687159_G_A	chr8.8641001.8641500	cg00128506	trans	0.152091327422812	5.01998578632567	5.56084609311025e-07	0.0107592240315166
8:11687343_G_GT	chr8.8641001.8641500	cg00128506	trans	-0.106529038256246	-2.81355878888665	0.00494097630206853	0.00340490266038345
8:11687518_G_A	chr8.8641001.8641500	cg00128506	trans	0.111314231478755	3.33159412320138	0.000877058901039269	0.00476763098366268
8:11687959_C_T	chr8.8641001.8641500	cg00128506	trans	0.111839493096265	3.33335555268271	0.000871551115566291	0.00477264958729893
8:11688148_T_C	chr8.8641001.8641500	cg00128506	trans	0.211185258504087	7.54932854285003	6.25139117143813e-14	0.0240069691770747
8:11688304_G_A	chr8.8641001.8641500	cg00128506	trans	-0.108958145025258	-2.88831111112011	0.00390910321136401	0.00358757544094113
8:11688342_G_T	chr8.8641001.8641500	cg00128506	trans	-0.108970707798529	-2.88879444529012	0.00390312191773043	0.00358877193215914
8:11689119_G_C	chr8.8641001.8641500	cg00128506	trans	0.110096407765892	3.30143511791639	0.000976515924152927	0.00468210674915552
8:11689228_T_G	chr8.8641001.8641500	cg00128506	trans	0.209335864614608	7.49159663611665	9.62027489133707e-14	0.0236498470714275
8:11689758_A_G	chr8.8641001.8641500	cg00128506	trans	-0.106551439694021	-2.82367267521244	0.00478826019925918	0.003429341734258
8:11689759_CTAGGTT_C	chr8.8641001.8641500	cg00128506	trans	-0.107003947049716	-2.83341692620615	0.00464518141317455	0.00345296943063337
8:11689763_G_A	chr8.8641001.8641500	cg00128506	trans	0.129325880653765	4.23825379156493	2.34088854779042e-05	0.00769296848696159
8:11690025_C_T	chr8.8641001.8641500	cg00128506	trans	-0.108920010542845	-2.8838662445738	0.00396450056621634	0.00357658144887098
8:11690086_G_T	chr8.8641001.8641500	cg00128506	trans	-0.10660914507743	-2.82445814302048	0.00477658067944007	0.00343124334870149
8:11690403_G_A	chr8.8641001.8641500	cg00128506	trans	-0.106755945233518	-2.82663446231809	0.00474435452933907	0.00343651493403636
8:11691142_G_T	chr8.8641001.8641500	cg00128506	trans	0.119515528618504	3.37096054041705	0.000761354043393361	0.00488041303485088
8:11692128_T_C	chr8.8641001.8641500	cg00128506	trans	0.149423170445475	4.98951111000896	6.50291977019747e-07	0.0106303735933283
8:11692407_C_T	chr8.8641001.8641500	cg00128506	trans	-0.1086182715401	-2.86898949954178	0.00415514113628133	0.00353990652620784
8:11692841_C_T	chr8.8641001.8641500	cg00128506	trans	0.117751598922869	3.31065580087106	0.000945051165540748	0.00470817357326596
8:11693406_G_A	chr8.8641001.8641500	cg00128506	trans	-0.108675246486605	-2.86680424355912	0.0041838350291293	0.00353453507082943
8:11694604_G_C	chr8.8641001.8641500	cg00128506	trans	0.118792447273719	3.32950132194722	0.000883644816294238	0.00476167162951041
8:11695872_T_C	chr8.8641001.8641500	cg00128506	trans	0.213449423344593	7.65216154189193	2.87900087357776e-14	0.0246492133664659
8:11696352_T_C	chr8.8641001.8641500	cg00128506	trans	0.154055826108786	5.23077366720664	1.83948952607139e-07	0.0116709812342897
8:11696492_A_C	chr8.8641001.8641500	cg00128506	trans	0.118560893820473	3.33519048186034	0.000865847644357132	0.00477788037084457
8:11697021_T_G	chr8.8641001.8641500	cg00128506	trans	-0.115857694723787	-3.04705066005459	0.00233706325823942	0.00399113593122273
8:11697503_T_A	chr8.8641001.8641500	cg00128506	trans	-0.115472840563115	-2.87479439668575	0.00407978448824866	0.00355419481372257
8:11699279_C_T	chr8.8641001.8641500	cg00128506	trans	0.115477254017806	3.23932157554905	0.00121509014191517	0.00450837160364966
8:11699571_G_A	chr8.8641001.8641500	cg00128506	trans	-0.123622176335786	-3.19209816595683	0.00143135178078228	0.00437845338414415
8:11699730_T_C	chr8.8641001.8641500	cg00128506	trans	0.154134161178233	5.31772745343499	1.15146659675956e-07	0.0120575140997493
8:11700101_T_C	chr8.8641001.8641500	cg00128506	trans	0.152366029950844	5.21564679378806	1.99423519338907e-07	0.0116043584145812
8:11700437_C_T	chr8.8641001.8641500	cg00128506	trans	0.114165050122483	3.20562130656992	0.00136604879623468	0.00441546594644681
8:11700727_A_C	chr8.8641001.8641500	cg00128506	trans	0.158170382558357	5.40441774195516	7.16750817243628e-08	0.0124489109561914
8:11701198_G_A	chr8.8641001.8641500	cg00128506	trans	-0.155285593709453	-5.33654292487633	1.03950120142236e-07	0.012141952304126
8:11701330_G_A	chr8.8641001.8641500	cg00128506	trans	0.147570094561666	4.92082186651297	9.22406899108748e-07	0.0103427037410281
8:11701887_CTG_C	chr8.8641001.8641500	cg00128506	trans	0.116044481833383	3.23659890847562	0.00122668828475429	0.00450083026354556
8:11702277_C_G	chr8.8641001.8641500	cg00128506	trans	-0.120637706529791	-3.07523979731046	0.00212788354115458	0.0040650222227311
8:11702542_T_C	chr8.8641001.8641500	cg00128506	trans	0.156422592118345	5.40143923348218	7.2860560187693e-08	0.0124353635197145
8:11703652_A_G	chr8.8641001.8641500	cg00128506	trans	0.120408889912658	3.38501460444028	0.000723603522408167	0.00492099160839543
8:11704350_G_C	chr8.8641001.8641500	cg00128506	trans	-0.155717430707505	-5.40073180293064	7.31449056191094e-08	0.0124321468882805
8:11704878_C_G	chr8.8641001.8641500	cg00128506	trans	-0.154127824908833	-5.34143861030664	1.01214317160172e-07	0.0121639691976134
8:11705342_G_C	chr8.8641001.8641500	cg00128506	trans	-0.143479766188727	-5.02293729530031	5.47694156321371e-07	0.0107717432360117
8:11706229_T_C	chr8.8641001.8641500	cg00128506	trans	-0.141757528128669	-5.06312824807972	4.44913505197185e-07	0.0109429188616918
8:11706581_T_G	chr8.8641001.8641500	cg00128506	trans	-0.133053153186677	-4.71195162881409	2.59887612768482e-06	0.00949147765733668
8:11706856_C_T	chr8.8641001.8641500	cg00128506	trans	-0.147371592814113	-5.18840308689783	2.30526034466024e-07	0.0114848339658101
8:11706906_T_C	chr8.8641001.8641500	cg00128506	trans	-0.147444967821688	-5.18834678299675	2.30594928516015e-07	0.0114845875658787
8:11706937_G_C	chr8.8641001.8641500	cg00128506	trans	-0.145308472639201	-5.16211500169481	2.64953777033781e-07	0.0113700682683517
8:11706969_CG_C	chr8.8641001.8641500	cg00128506	trans	-0.145697935539704	-5.18206041572158	2.38413472376164e-07	0.0114570928968776
8:11707027_A_G	chr8.8641001.8641500	cg00128506	trans	-0.132116548547581	-4.69667489538247	2.79893661981496e-06	0.00943061178992413
8:11707032_G_C	chr8.8641001.8641500	cg00128506	trans	-0.15044543951015	-5.24598006916028	1.69566569740739e-07	0.0117381396975738
8:11707589_G_A	chr8.8641001.8641500	cg00128506	trans	-0.149840676904723	-5.23821254700255	1.76771632485008e-07	0.0117038115306149
8:11707800_T_C	chr8.8641001.8641500	cg00128506	trans	-0.140609199509425	-4.89844661225554	1.03267017937255e-06	0.0102498217536321
8:11710301_A_G	chr8.8641001.8641500	cg00128506	trans	-0.137452883924725	-4.67730237111022	3.07396745269509e-06	0.0093537009418873
8:11747858_G_A	chr8.8641001.8641500	cg00128506	trans	0.0911192236791014	2.97198058503058	0.00298932241587688	0.00379763717186231
8:11812454_T_C	chr8.8641001.8641500	cg00128506	trans	-0.165469980478443	-5.2428494745972	1.72435623317647e-07	0.0117242983627862
8:11814148_G_A	chr8.8641001.8641500	cg00128506	trans	-0.161994309588018	-5.2279068137042	1.86789583769023e-07	0.0116583407122285
8:11814687_G_A	chr8.8641001.8641500	cg00128506	trans	-0.126410838313914	-4.15145855524915	3.42309703349424e-05	0.00738340870959598
8:11814759_C_G	chr8.8641001.8641500	cg00128506	trans	-0.16352443302511	-5.22967046809846	1.85037079721501e-07	0.0116661162300324
8:11814946_A_G	chr8.8641001.8641500	cg00128506	trans	-0.16081088362088	-5.20233788901618	2.14073437128676e-07	0.0115458945755949
8:11815025_A_G	chr8.8641001.8641500	cg00128506	trans	-0.160697299966416	-5.19890838912166	2.18013965819105e-07	0.011530852430701
8:11815498_T_C	chr8.8641001.8641500	cg00128506	trans	-0.160233049192082	-5.19661603061884	2.20686919404024e-07	0.0115208031828072
8:11815520_T_C	chr8.8641001.8641500	cg00128506	trans	-0.161371903140038	-5.19275843245946	2.2525667102132e-07	0.0115039017763948
8:11815766_C_G	chr8.8641001.8641500	cg00128506	trans	-0.160250963200735	-5.20240539368973	2.13996569020924e-07	0.0115461907530968
8:11816161_A_G	chr8.8641001.8641500	cg00128506	trans	-0.159849963916056	-5.19787345566143	2.19216827859845e-07	0.0115263149628981
8:11816595_T_C	chr8.8641001.8641500	cg00128506	trans	-0.159459834741435	-5.17326886696385	2.49778914103772e-07	0.0114186946685854
8:11817083_T_C	chr8.8641001.8641500	cg00128506	trans	-0.169413667007927	-5.45503941000687	5.41671278283484e-08	0.0126802430740229
8:11817283_AT_A	chr8.8641001.8641500	cg00128506	trans	-0.157344262499393	-5.12889529759027	3.15615587414581e-07	0.0112258372720963
8:11818482_C_G	chr8.8641001.8641500	cg00128506	trans	-0.168243470281342	-5.50788858837934	4.03313371098981e-08	0.0129239384086957
8:11823332_T_C	chr8.8641001.8641500	cg00128506	trans	-0.165327163130604	-5.5586104650819	3.03138267149617e-08	0.0131599193510744
8:11831661_C_T	chr8.8641001.8641500	cg00128506	trans	-0.196816241140001	-6.41458027968591	1.70632635883536e-10	0.0174488032143344
8:11832263_A_T	chr8.8641001.8641500	cg00128506	trans	0.217954299223962	7.91668670807196	3.74817239351423e-15	0.026337191698786
8:11832769_T_C	chr8.8641001.8641500	cg00128506	trans	0.217530382380348	7.91170073416697	3.89730174941021e-15	0.026304899902396
8:11833262_G_A	chr8.8641001.8641500	cg00128506	trans	0.217057245452127	7.90492417380416	4.10939586877179e-15	0.0262610405086852
8:11845920_GAGAAGA_GAGA	chr8.8641001.8641500	cg00128506	trans	0.190871272167638	6.89282256431097	7.0254731129534e-12	0.0200933735748076
8:8091701_C_T	chr8.8641001.8641500	cg00128506	cis	0.218776633886546	7.32290543679837	3.33143239556304e-13	0.0226205938527703
8:8091706_G_A	chr8.8641001.8641500	cg00128506	cis	0.218871903741462	7.31640070494142	3.49305536873065e-13	0.0225813322819816
8:8091720_C_G	chr8.8641001.8641500	cg00128506	cis	0.218580946830491	7.32138598777765	3.36851532939736e-13	0.0226114198491529
8:8092025_G_A	chr8.8641001.8641500	cg00128506	cis	0.235043233568358	7.97484726650848	2.37378649316609e-15	0.0267152135207158
8:8092174_A_G	chr8.8641001.8641500	cg00128506	cis	0.215177057759081	7.48034990272703	1.04593353102255e-13	0.0235805650344893
8:8093511_A_G	chr8.8641001.8641500	cg00128506	cis	0.216485039101082	7.5749690254291	5.15711616723928e-14	0.024166372683661
8:8093592_G_T	chr8.8641001.8641500	cg00128506	cis	0.216177827964741	7.57550795481078	5.13626699752802e-14	0.0241697283764892
8:8093967_A_C	chr8.8641001.8641500	cg00128506	cis	0.215428857997861	7.59317707935258	4.49679818250288e-14	0.0242798661987103
8:8094114_C_A	chr8.8641001.8641500	cg00128506	cis	0.214494650710697	7.57476526995472	5.16502037927048e-14	0.0241651040378421
8:8094406_G_A	chr8.8641001.8641500	cg00128506	cis	0.213653717040885	7.57491612221907	5.15916727766608e-14	0.0241660432886344
8:8094726_G_A	chr8.8641001.8641500	cg00128506	cis	0.207540344054764	7.44136884308107	1.3963313896919e-13	0.0233411641473783
8:8094763_T_C	chr8.8641001.8641500	cg00128506	cis	0.213248921266485	7.5821121150016	4.88741383095209e-14	0.0242108672926682
8:8094870_G_A	chr8.8641001.8641500	cg00128506	cis	0.234815520276788	8.09847146426588	8.89926480210746e-16	0.0275269228377932
8:8094961_A_G	chr8.8641001.8641500	cg00128506	cis	0.211243430012804	7.55297372004192	6.08291679763858e-14	0.0240296009788653
8:8095009_G_A	chr8.8641001.8641500	cg00128506	cis	0.207711104821944	7.47576642375063	1.08215659552357e-13	0.0235523569613601
8:8095808_C_T	chr8.8641001.8641500	cg00128506	cis	0.21247490839252	7.13898764914156	1.2527583236354e-12	0.0215227596443485
8:8096004_G_A	chr8.8641001.8641500	cg00128506	cis	0.214202480511201	7.59673957403097	4.37769882079126e-14	0.024302100537462
8:8097217_A_G	chr8.8641001.8641500	cg00128506	cis	0.20646738691886	7.56867283502615	5.40694757212039e-14	0.0241271848596158
8:8097849_C_T	chr8.8641001.8641500	cg00128506	cis	0.201168914506365	7.45594529291882	1.25353330701924e-13	0.0234305522504251
8:8098038_T_C	chr8.8641001.8641500	cg00128506	cis	0.226293856900182	8.05075988343889	1.30169927108087e-15	0.0272123325783906
8:8098079_A_G	chr8.8641001.8641500	cg00128506	cis	0.199347924807265	7.43888076492933	1.42225484931249e-13	0.0233259221899321
8:8098577_G_A	chr8.8641001.8641500	cg00128506	cis	0.200162827887731	7.39876182315723	1.91185568700559e-13	0.023080792085345
8:8103782_C_T	chr8.8641001.8641500	cg00128506	cis	-0.203560304588898	-6.58971153490462	5.43739238448539e-11	0.0183968188041299
8:8104744_C_G	chr8.8641001.8641500	cg00128506	cis	0.207477895342925	7.60484607620607	4.11813248528341e-14	0.024352730145382
8:8105359_T_G	chr8.8641001.8641500	cg00128506	cis	-0.195999782840566	-6.4742463553382	1.1594026443057e-10	0.017769122873807
8:8105405_T_C	chr8.8641001.8641500	cg00128506	cis	-0.20499250295357	-6.66218279843512	3.35937050244062e-11	0.0187960394689
8:8106406_G_T	chr8.8641001.8641500	cg00128506	cis	-0.188172079407693	-6.05928390080495	1.59126430763054e-09	0.0155987120856859
8:8106508_C_T	chr8.8641001.8641500	cg00128506	cis	0.190507209124106	7.11598724543313	1.47522040666504e-12	0.0213872602121239
8:8107585_C_A	chr8.8641001.8641500	cg00128506	cis	0.168928427997056	5.83432309685299	6.15697332062758e-09	0.0144784162570381
8:8109936_A_G	chr8.8641001.8641500	cg00128506	cis	0.214647611826178	7.39032706781325	2.03416128178689e-13	0.0230294080727606
8:8111659_A_G	chr8.8641001.8641500	cg00128506	cis	0.147089271365114	5.22939559114381	1.85309168702255e-07	0.0116649042007703
8:8112295_C_T	chr8.8641001.8641500	cg00128506	cis	0.148373389932148	5.23228532397179	1.82467994809095e-07	0.0116776490869743
8:8112650_C_A	chr8.8641001.8641500	cg00128506	cis	0.164465098533388	5.74635468298947	1.03177732625103e-08	0.0140511926802341
8:8114141_A_T	chr8.8641001.8641500	cg00128506	cis	0.212956419241642	7.41064169179675	1.75177133056006e-13	0.0231532537412276
8:8114246_C_T	chr8.8641001.8641500	cg00128506	cis	0.165817900055986	5.71970526980949	1.20474017924448e-08	0.0139229770327223
8:8114543_A_G	chr8.8641001.8641500	cg00128506	cis	0.225436412775244	7.86660718310741	5.54071919417032e-15	0.0260136775719759
8:8114971_A_C	chr8.8641001.8641500	cg00128506	cis	0.156408442087133	3.52953603375543	0.000424402252248601	0.00534786487719199
8:8115161_C_T	chr8.8641001.8641500	cg00128506	cis	0.166151665006002	5.75370142143492	9.88507690809446e-09	0.0140866382223045
8:8115266_C_G	chr8.8641001.8641500	cg00128506	cis	0.154944216290963	3.48761126816196	0.000496437265004556	0.00522223223532976
8:8115304_A_G	chr8.8641001.8641500	cg00128506	cis	0.225087795748392	7.86973476384374	5.40746887090362e-15	0.0260338279413334
8:8115578_G_C	chr8.8641001.8641500	cg00128506	cis	0.224771679356876	7.83317177110783	7.18366755611036e-15	0.0257987086185263
8:8116029_GT_G	chr8.8641001.8641500	cg00128506	cis	0.222403378141647	7.73843114030089	1.49113324435854e-14	0.0251940497445309
8:8116309_C_T	chr8.8641001.8641500	cg00128506	cis	0.166054017521976	5.7167589848029	1.22551058414355e-08	0.0139088364142384
8:8116346_A_T	chr8.8641001.8641500	cg00128506	cis	0.166050723139485	5.7163154950979	1.22866704718944e-08	0.0139067084926876
8:8116419_C_T	chr8.8641001.8641500	cg00128506	cis	0.157301813055158	3.53136018802004	0.000421501523321175	0.00535336453153497
8:8116606_C_G	chr8.8641001.8641500	cg00128506	cis	0.156785962534383	3.5127486728115	0.000451986698867166	0.00529738312123354
8:8116906_T_G	chr8.8641001.8641500	cg00128506	cis	0.167005651136527	5.69631987956873	1.37949506797435e-08	0.0138109289243096
8:8118143_G_A	chr8.8641001.8641500	cg00128506	cis	-0.191823629050596	-6.5048153241735	9.49938960299058e-11	0.0179343008636691
8:8118600_C_T	chr8.8641001.8641500	cg00128506	cis	-0.193166405513306	-6.77897122856188	1.53039548309434e-11	0.019447878438716
8:8118611_C_T	chr8.8641001.8641500	cg00128506	cis	-0.193133775914669	-6.77904849694	1.52959324032923e-11	0.0194483131622973
8:8118812_T_C	chr8.8641001.8641500	cg00128506	cis	-0.192168137329054	-6.76219893404748	1.71465635223344e-11	0.0193536231444953
8:8119248_C_T	chr8.8641001.8641500	cg00128506	cis	0.210811221376856	7.80335548053507	9.04787611224623e-15	0.0256077011150658
8:8119295_G_C	chr8.8641001.8641500	cg00128506	cis	0.161004006587561	5.21432379209377	2.00835270907798e-07	0.0115985403083049
8:8119716_A_G	chr8.8641001.8641500	cg00128506	cis	-0.184219088262489	-6.46529616431953	1.22885469457536e-10	0.0177208977135455
8:8119987_G_C	chr8.8641001.8641500	cg00128506	cis	0.160061125825299	5.19114838304517	2.27190895128981e-07	0.0114968511618902
8:8120343_G_A	chr8.8641001.8641500	cg00128506	cis	-0.192501592453117	-6.77518696191487	1.5701945038837e-11	0.0194265931747233
8:8120704_C_A	chr8.8641001.8641500	cg00128506	cis	-0.193606953147422	-6.53826406981559	7.6308739866536e-11	0.0181158669467519
8:8121009_G_C	chr8.8641001.8641500	cg00128506	cis	-0.188831783108278	-6.68500719028948	2.88374137471186e-11	0.0189226079545296
8:8121172_T_C	chr8.8641001.8641500	cg00128506	cis	-0.094313519681875	-3.32321811592647	0.000903694312413569	0.0047438019625408
8:8121248_T_C	chr8.8641001.8641500	cg00128506	cis	-0.188896445119875	-6.68641449644614	2.8566790160039e-11	0.0189304250103721
8:8121624_A_G	chr8.8641001.8641500	cg00128506	cis	0.133104829248928	3.98405046655014	6.98419368368044e-05	0.00680391107708796
8:8121738_T_C	chr8.8641001.8641500	cg00128506	cis	0.133127678940203	3.98574357997419	6.93491146541195e-05	0.00680965587303402
8:8121882_G_A	chr8.8641001.8641500	cg00128506	cis	0.160665459349662	5.04014152674527	5.01164638812474e-07	0.0108448573200447
8:8122208_C_T	chr8.8641001.8641500	cg00128506	cis	0.156068992584767	5.0537534943934	4.67076972714858e-07	0.0109028745528823
8:8122420_C_G	chr8.8641001.8641500	cg00128506	cis	0.16181371340573	5.01065872815271	5.83422290095616e-07	0.0107197084063131
8:8122710_T_C	chr8.8641001.8641500	cg00128506	cis	0.156547863548581	5.08585663282241	3.95312814805752e-07	0.0110402978136815
8:8123434_A_G	chr8.8641001.8641500	cg00128506	cis	0.135933334770419	4.06877125722283	4.88434063099871e-05	0.00709428329577352
8:8123457_C_G	chr8.8641001.8641500	cg00128506	cis	0.153651202294854	4.99987124010114	6.16658272945288e-07	0.0106740931517357
8:8123607_T_G	chr8.8641001.8641500	cg00128506	cis	0.151624387746463	4.9771888120436	6.92601894339171e-07	0.0105784867825432
8:8123633_G_C	chr8.8641001.8641500	cg00128506	cis	-0.194497461144484	-6.56496510299827	6.40205329826093e-11	0.0182614250766955
8:8123727_C_T	chr8.8641001.8641500	cg00128506	cis	-0.189319265987695	-6.70295495307106	2.55666508953389e-11	0.0190224149804594
8:8124303_C_T	chr8.8641001.8641500	cg00128506	cis	0.132735558178513	3.96532424840549	7.55184339977038e-05	0.00674053071319126
8:8124510_T_C	chr8.8641001.8641500	cg00128506	cis	0.155657513935523	5.06142392278071	4.48865835542291e-07	0.010935633549085
8:8124766_A_G	chr8.8641001.8641500	cg00128506	cis	-0.187423200695212	-6.64222460122888	3.83762294207867e-11	0.018685693052391
8:8125378_C_T	chr8.8641001.8641500	cg00128506	cis	0.158430628478868	5.09063542634303	3.85585546466316e-07	0.0110608254292915
8:8125407_T_C	chr8.8641001.8641500	cg00128506	cis	-0.189670691274843	-6.72863321716136	2.15103514693004e-11	0.0191656409430035
8:8125496_G_A	chr8.8641001.8641500	cg00128506	cis	-0.190244349431315	-6.74295888221015	1.95288251277783e-11	0.0192457651134991
8:8125706_C_T	chr8.8641001.8641500	cg00128506	cis	-0.180105843981526	-6.33463460900548	2.84895988196914e-10	0.0170239386718018
8:8126073_T_C	chr8.8641001.8641500	cg00128506	cis	-0.188752571155114	-6.50117759539472	9.72777565479695e-11	0.0179146066978748
8:8126876_C_G	chr8.8641001.8641500	cg00128506	cis	-0.195518203467735	-6.62489997187566	4.30635218806735e-11	0.0185901556858679
8:8128568_AT_A	chr8.8641001.8641500	cg00128506	cis	-0.188452723414127	-6.69064765832161	2.77676641984016e-11	0.0189539477980934
8:8130160_A_G	chr8.8641001.8641500	cg00128506	cis	0.210531101951867	7.88998418111158	4.61797846379418e-15	0.0261644644169535
8:8130491_G_C	chr8.8641001.8641500	cg00128506	cis	-0.19489370635037	-6.56527661547198	6.38892738726276e-11	0.018263126502785
8:8130524_G_GC	chr8.8641001.8641500	cg00128506	cis	-0.190415177279143	-6.78315735161307	1.48752133290069e-11	0.0194714367820651
8:8130538_A_T	chr8.8641001.8641500	cg00128506	cis	0.209386642377466	7.81601831655603	8.20417424340622e-15	0.0256887412455357
8:8132754_T_G	chr8.8641001.8641500	cg00128506	cis	-0.191884899049778	-6.84405177265463	9.82100296664255e-12	0.0198156490989351
8:8132842_C_G	chr8.8641001.8641500	cg00128506	cis	-0.191880336606188	-6.8428500447212	9.9021272451558e-12	0.019808828793484
8:8133146_A_G	chr8.8641001.8641500	cg00128506	cis	-0.19211221950308	-6.84602695581629	9.68907889628058e-12	0.0198268614799551
8:8133155_C_G	chr8.8641001.8641500	cg00128506	cis	-0.192660642308084	-6.85449556519185	9.14287464115373e-12	0.0198749683914338
8:8133891_G_A	chr8.8641001.8641500	cg00128506	cis	-0.193198293714618	-6.92793946729271	5.51232239729766e-12	0.0202944691050444
8:8134809_A_G	chr8.8641001.8641500	cg00128506	cis	0.216252446298538	8.05426434506811	1.26593148310265e-15	0.02723538319139
8:8134975_A_G	chr8.8641001.8641500	cg00128506	cis	-0.191137746371667	-6.75531761312885	1.79639300210913e-11	0.0193150144921543
8:8136125_C_T	chr8.8641001.8641500	cg00128506	cis	-0.193018549961539	-6.84869891368982	9.51337785847741e-12	0.0198420339324616
8:8136267_GT_G	chr8.8641001.8641500	cg00128506	cis	0.225316962801083	8.1613885511498	5.37273963610314e-16	0.0279442994532546
8:8136410_C_T	chr8.8641001.8641500	cg00128506	cis	0.216767626290205	8.06224414454626	1.1880615834611e-15	0.0272879037077976
8:8137083_T_C	chr8.8641001.8641500	cg00128506	cis	0.214073845905143	7.94359735892559	3.03526445155579e-15	0.0265117933735956
8:8138455_A_G	chr8.8641001.8641500	cg00128506	cis	-0.192149346427994	-6.8388760583017	1.01751025196584e-11	0.0197862826223536
8:8138808_C_T	chr8.8641001.8641500	cg00128506	cis	-0.19397439745227	-6.53004515799248	8.05357786948163e-11	0.0180711730787799
8:8138904_G_A	chr8.8641001.8641500	cg00128506	cis	0.22254644268841	8.08997285629704	9.52440940487307e-16	0.0274707654199703
8:8138944_A_G	chr8.8641001.8641500	cg00128506	cis	0.217226581414894	8.06336433041469	1.17751530641476e-15	0.0272952801255895
8:8138956_A_G	chr8.8641001.8641500	cg00128506	cis	-0.191768375146835	-6.75724943283816	1.77306899646669e-11	0.0193258495859387
8:8139302_G_A	chr8.8641001.8641500	cg00128506	cis	-0.19242327895548	-6.76080326560543	1.73093400006158e-11	0.0193457896116466
8:8139331_C_T	chr8.8641001.8641500	cg00128506	cis	-0.191912206742684	-6.76272348020486	1.70857744341711e-11	0.0193565676746805
8:8140901_T_C	chr8.8641001.8641500	cg00128506	cis	0.218523685392347	8.07682039664099	1.05781929515057e-15	0.0273839595843918
8:8141823_A_C	chr8.8641001.8641500	cg00128506	cis	0.217937973980922	8.02840591780045	1.5544702782131e-15	0.0270655097066837
8:8142562_G_GT	chr8.8641001.8641500	cg00128506	cis	0.213744675749217	7.85545322492195	6.04280078902862e-15	0.0259418733185385
8:8142575_T_C	chr8.8641001.8641500	cg00128506	cis	0.21388505352562	7.84103013840347	6.75894680437413e-15	0.0258491592535802
8:8144471_G_A	chr8.8641001.8641500	cg00128506	cis	-0.196506523409524	-6.88193391019872	7.57248298532917e-12	0.02003121099401
8:8145440_C_T	chr8.8641001.8641500	cg00128506	cis	-0.194481262484328	-6.83283454798658	1.06042863079649e-11	0.0197520295862656
8:8145500_G_A	chr8.8641001.8641500	cg00128506	cis	-0.197489709504109	-6.86801323132658	8.3329592581259e-12	0.019951870471154
8:8145609_T_C	chr8.8641001.8641500	cg00128506	cis	0.212838565136091	7.83179319643814	7.26083873390006e-15	0.025789862860935
8:8146083_T_A	chr8.8641001.8641500	cg00128506	cis	-0.19755035908282	-6.88331619252846	7.50079322564412e-12	0.0200390973399215
8:8146323_G_A	chr8.8641001.8641500	cg00128506	cis	-0.199290921102732	-6.93163910756373	5.3728905488833e-12	0.0203157096274155
8:8146953_TG_GG	chr8.8641001.8641500	cg00128506	cis	-0.197773700327551	-6.90918611353499	6.27553635500336e-12	0.020186961900611
8:8148270_C_G	chr8.8641001.8641500	cg00128506	cis	0.21677997347303	7.96959741917676	2.47401813783739e-15	0.0266809899610744
8:8148289_T_C	chr8.8641001.8641500	cg00128506	cis	-0.199083672371234	-6.98591361102834	3.68425023074057e-12	0.0206285093087048
8:8148568_A_T	chr8.8641001.8641500	cg00128506	cis	-0.192519115615532	-6.77913486129162	1.5286970459049e-11	0.0194487990666094
8:8148948_C_T	chr8.8641001.8641500	cg00128506	cis	-0.197886601239909	-6.9207105129579	5.7950847322071e-12	0.0202529960154191
8:8149673_G_C	chr8.8641001.8641500	cg00128506	cis	-0.197777293231509	-6.92062955462935	5.79833063274023e-12	0.0202525317763011
8:8150039_C_T	chr8.8641001.8641500	cg00128506	cis	-0.198654731856922	-6.98226060581954	3.77932971873563e-12	0.0206073856966408
8:8150980_A_G	chr8.8641001.8641500	cg00128506	cis	-0.193011325788421	-6.8540565198935	9.17043467738356e-12	0.019872472998443
8:8155475_G_A	chr8.8641001.8641500	cg00128506	cis	0.211036301822177	7.93368086500308	3.28089657415779e-15	0.0264473915313462
8:8156469_A_T	chr8.8641001.8641500	cg00128506	cis	-0.195113411937131	-6.90263004725468	6.566069870599e-12	0.0201494411818137
8:8160717_T_C	chr8.8641001.8641500	cg00128506	cis	0.161369338541248	4.79930079999054	1.69359426035904e-06	0.0098431455164532
8:8161167_T_G	chr8.8641001.8641500	cg00128506	cis	-0.137778315050352	-2.92707529923298	0.00345498853434029	0.00368416260261875
8:8161687_T_A	chr8.8641001.8641500	cg00128506	cis	-0.202544540241769	-7.18143727949634	9.25325689312229e-13	0.021773886849979
8:8162393_G_A	chr8.8641001.8641500	cg00128506	cis	0.183317526706091	5.2369336370519	1.77985984908533e-07	0.0116981641020313
8:8162415_G_T	chr8.8641001.8641500	cg00128506	cis	0.183229857641989	5.23867757089673	1.7633207248375e-07	0.0117058653155424
8:8164318_G_A	chr8.8641001.8641500	cg00128506	cis	0.154921366008057	4.4235592053397	1.01578310531049e-05	0.00837462341401474
8:8165004_T_C	chr8.8641001.8641500	cg00128506	cis	-0.130612666301669	-3.21038591582565	0.00134370352716863	0.00442854320404619
8:8166162_C_A	chr8.8641001.8641500	cg00128506	cis	-0.194636118954675	-6.90712012271869	6.36570352894575e-12	0.0201751345907666
8:8166321_C_G	chr8.8641001.8641500	cg00128506	cis	-0.194538759941713	-6.92044711439624	5.80565183319208e-12	0.0202514856280762
8:8168222_G_A	chr8.8641001.8641500	cg00128506	cis	-0.198246502044116	-7.02931970384742	2.71928996908929e-12	0.0208802817826599
8:8168394_G_A	chr8.8641001.8641500	cg00128506	cis	0.191488410673564	7.08189162242917	1.87803218567171e-12	0.0211871327913679
8:8168413_A_C	chr8.8641001.8641500	cg00128506	cis	-0.198365670593715	-7.05676845823035	2.2421331209432e-12	0.0210402330369139
8:8168474_G_C	chr8.8641001.8641500	cg00128506	cis	-0.162066669327764	-5.15863962893853	2.69861437964641e-07	0.0113549375004875
8:8168987_C_T	chr8.8641001.8641500	cg00128506	cis	-0.183418019936026	-6.70134425244957	2.58446792440918e-11	0.0190134478178799
8:8170136_A_C	chr8.8641001.8641500	cg00128506	cis	0.182783604306902	6.84221849536361	9.94502380627581e-12	0.019805244930468
8:8170243_T_C	chr8.8641001.8641500	cg00128506	cis	-0.147983830965707	-3.551406571402	0.00039082158569525	0.00541398567226314
8:8170329_T_A	chr8.8641001.8641500	cg00128506	cis	0.182133214554435	6.80952062574912	1.24332397237717e-11	0.0196201100828638
8:8171471_T_A	chr8.8641001.8641500	cg00128506	cis	-0.147200797534302	-3.53746761716625	0.000411923916224318	0.00537179809901344
8:8171487_G_A	chr8.8641001.8641500	cg00128506	cis	-0.155950543072942	-5.05540349113006	4.63100328923302e-07	0.0109099173759701
8:8171595_A_G	chr8.8641001.8641500	cg00128506	cis	-0.195472010643612	-7.01845228234424	2.934592922147e-12	0.0208171122681017
8:8171732_G_A	chr8.8641001.8641500	cg00128506	cis	0.191019065145041	7.11856075988478	1.44851958173174e-12	0.0214024013763472
8:8172283_A_G	chr8.8641001.8641500	cg00128506	cis	-0.192523193844829	-6.9898890919518	3.58344344323458e-12	0.0206515091647154
8:8172442_G_A	chr8.8641001.8641500	cg00128506	cis	-0.196358877685536	-7.02005714990584	2.90177582649751e-12	0.0208264353104829
8:8172737_T_C	chr8.8641001.8641500	cg00128506	cis	-0.187972886797499	-6.75809260077992	1.76298219173829e-11	0.0193305796002413
8:8173579_C_T	chr8.8641001.8641500	cg00128506	cis	-0.149603066323613	-4.7628695029361	2.02652717919232e-06	0.00969571827849995
8:8173869_G_A	chr8.8641001.8641500	cg00128506	cis	-0.145871895934027	-3.51683594977339	0.000445120503507733	0.00530965239511193
8:8173900_G_A	chr8.8641001.8641500	cg00128506	cis	0.172942666740672	5.50507451473781	4.09724346199485e-08	0.0129109061233075
8:8173997_A_G	chr8.8641001.8641500	cg00128506	cis	0.166417305743834	5.51356933549703	3.90666810537502e-08	0.0129502658180096
8:8174227_G_C	chr8.8641001.8641500	cg00128506	cis	-0.141883552646723	-3.48570307104869	0.000499972929847832	0.00521654905985327
8:8174533_T_C	chr8.8641001.8641500	cg00128506	cis	0.166383212688453	5.51653268275646	3.84223352669036e-08	0.012964009657269
8:8174989_G_A	chr8.8641001.8641500	cg00128506	cis	-0.145799543225305	-4.67614726772635	3.09116075939982e-06	0.00934912473254317
8:8175136_A_C	chr8.8641001.8641500	cg00128506	cis	-0.139930862282158	-4.60986296256417	4.24831101200862e-06	0.00908834766637977
8:8177604_G_A	chr8.8641001.8641500	cg00128506	cis	-0.14612426215774	-4.68193491055487	3.00593153114324e-06	0.00937206474983435
8:8177861_G_A	chr8.8641001.8641500	cg00128506	cis	0.174882105361573	5.37351714125163	8.49384880676701e-08	0.0123087079774102
8:8178223_T_C	chr8.8641001.8641500	cg00128506	cis	0.0995367324274429	2.96527637949496	0.00305499546230685	0.00378058774831852
8:8179586_A_G	chr8.8641001.8641500	cg00128506	cis	-0.141130788798799	-3.47597905825079	0.000518358158402975	0.0051876353776167
8:8179639_G_A	chr8.8641001.8641500	cg00128506	cis	-0.146522795440242	-4.69773522213231	2.78458622291293e-06	0.00943483022292395
8:8179870_G_A	chr8.8641001.8641500	cg00128506	cis	-0.146573480637379	-4.69923862889674	2.76436025321518e-06	0.00944081298825067
8:8180365_T_C	chr8.8641001.8641500	cg00128506	cis	-0.141024478118057	-3.47123985287051	0.000527545362944882	0.00517357234550579
8:8180559_G_C	chr8.8641001.8641500	cg00128506	cis	0.185068871933721	5.50432924642351	4.11438696702306e-08	0.0129074557614201
8:8180746_G_A	chr8.8641001.8641500	cg00128506	cis	0.187254511760603	5.58268918463121	2.64490194451017e-08	0.0132726617186187
8:8180898_A_T	chr8.8641001.8641500	cg00128506	cis	-0.137355199157116	-3.35891309314486	0.000795162860652478	0.00484575997550922
8:8181558_A_T	chr8.8641001.8641500	cg00128506	cis	0.182810586073591	5.62303817348429	2.10197989893957e-08	0.0134626196274894
8:8182270_G_C	chr8.8641001.8641500	cg00128506	cis	0.167462519184777	4.85357043111082	1.29330917914586e-06	0.0100647599955931
8:8183683_T_C	chr8.8641001.8641500	cg00128506	cis	0.166947035355722	4.82583005032344	1.4849507822245e-06	0.009951180943923
8:8186101_T_TTTTCTA	chr8.8641001.8641500	cg00128506	cis	0.175369036952995	4.3719625916328	1.28575391660776e-05	0.00818198788118213
8:8186167_T_C	chr8.8641001.8641500	cg00128506	cis	0.159126559008819	4.32210467955148	1.61079038232789e-05	0.00799792101286863
8:8186337_A_T	chr8.8641001.8641500	cg00128506	cis	0.16324638896116	4.47543358155005	7.99472749948743e-06	0.00857049758834738
8:8186432_C_T	chr8.8641001.8641500	cg00128506	cis	0.100483474269093	3.39341019184719	0.000701890121513335	0.00494531131610036
8:8186819_G_T	chr8.8641001.8641500	cg00128506	cis	0.172775243950707	4.32280541124956	1.60572193042045e-05	0.00800049383787929
8:8186905_C_CTAATAA	chr8.8641001.8641500	cg00128506	cis	0.173634902857693	4.32968694639168	1.55674881285658e-05	0.00802578171447168
8:8187502_A_G	chr8.8641001.8641500	cg00128506	cis	0.170925936486209	4.28919236583346	1.86680885697356e-05	0.00787753422774595
8:8187550_T_C	chr8.8641001.8641500	cg00128506	cis	0.171533249378319	4.30256236866916	1.75844732911843e-05	0.00792633161206652
8:8187753_A_G	chr8.8641001.8641500	cg00128506	cis	0.171460207101074	4.30159608324392	1.76607340910228e-05	0.00792279996589201
8:8187754_T_C	chr8.8641001.8641500	cg00128506	cis	0.171444753375821	4.30146927420524	1.76707654387343e-05	0.00792233655254378
8:8187820_T_C	chr8.8641001.8641500	cg00128506	cis	0.174644495298799	4.3639400189239	1.33344741237545e-05	0.00815223202689825
8:8188231_G_A	chr8.8641001.8641500	cg00128506	cis	0.17010877519478	4.2678937519903	2.05268090735228e-05	0.00780010308475916
8:8188464_G_A	chr8.8641001.8641500	cg00128506	cis	0.169848393582795	4.26809042283962	2.05088659066602e-05	0.00780081637388578
8:8188544_G_A	chr8.8641001.8641500	cg00128506	cis	0.169903065673451	4.26397325343344	2.08876300656664e-05	0.00778589079944157
8:8188576_A_G	chr8.8641001.8641500	cg00128506	cis	0.169648062445918	4.26532910855609	2.07621665341826e-05	0.00779080450816713
8:8188595_A_G	chr8.8641001.8641500	cg00128506	cis	0.1695929086479	4.26430023989308	2.08573065757855e-05	0.00778707568152543
8:8188783_A_G	chr8.8641001.8641500	cg00128506	cis	0.173954681313393	4.4655140045148	8.37095157929384e-06	0.00853287134777043
8:8188905_T_C	chr8.8641001.8641500	cg00128506	cis	0.169771618918048	4.27690505697923	1.97198367797374e-05	0.00783281813048852
8:8189084_G_A	chr8.8641001.8641500	cg00128506	cis	0.169696778391424	4.27570696007583	1.9825358053622e-05	0.00782846465299187
8:8189364_G_C	chr8.8641001.8641500	cg00128506	cis	0.169468746504209	4.26911362159433	2.04157557372212e-05	0.00780452784202515
8:8189392_G_A	chr8.8641001.8641500	cg00128506	cis	0.169422583306323	4.26880772203616	2.04435500327669e-05	0.00780341815647012
8:8189399_A_G	chr8.8641001.8641500	cg00128506	cis	0.169420207199929	4.26905548822652	2.04210350122852e-05	0.00780431695067078
8:8189438_T_C	chr8.8641001.8641500	cg00128506	cis	0.144771321208619	5.07933065810682	4.08979962879449e-07	0.0110122948352503
8:8189502_G_A	chr8.8641001.8641500	cg00128506	cis	0.171275200165691	4.30786942343623	1.71711980389441e-05	0.00794574189271206
8:8189586_T_G	chr8.8641001.8641500	cg00128506	cis	0.19095186128444	5.03579318224327	5.12551100087547e-07	0.0108263552549341
8:8189679_AT_A	chr8.8641001.8641500	cg00128506	cis	0.198121267856801	6.77427884754668	1.57989499301543e-11	0.0194214869588626
8:8190065_T_C	chr8.8641001.8641500	cg00128506	cis	0.169719799451762	4.2855344869151	1.89754657428283e-05	0.00786420944959592
8:8190399_T_G	chr8.8641001.8641500	cg00128506	cis	0.167091196032745	4.22906692548796	2.43777628229103e-05	0.0076599091630531
8:8190402_A_G	chr8.8641001.8641500	cg00128506	cis	-0.1365298063218	-3.45031537922627	0.000569953057231412	0.00511170608986339
8:8190415_T_C	chr8.8641001.8641500	cg00128506	cis	0.167281772504965	4.2349409971722	2.37539583711737e-05	0.00768103924087781
8:8190490_C_G	chr8.8641001.8641500	cg00128506	cis	0.166906990151911	4.22652154500162	2.46528883507661e-05	0.00765076180682149
8:8190565_A_G	chr8.8641001.8641500	cg00128506	cis	0.153076716306999	3.94033549214188	8.37756664245355e-05	0.00665640690301559
8:8190789_T_C	chr8.8641001.8641500	cg00128506	cis	0.166970785806376	4.23121405557897	2.41479586218653e-05	0.00766762947426569
8:8191071_T_G	chr8.8641001.8641500	cg00128506	cis	0.192437381706102	5.17546404935191	2.46892950368845e-07	0.0114282765839828
8:8191734_C_T	chr8.8641001.8641500	cg00128506	cis	0.164793024741083	4.18293803769068	2.98479829258125e-05	0.00749496394611255
8:8191786_C_G	chr8.8641001.8641500	cg00128506	cis	-0.134644721125775	-3.40535326673752	0.000672044299516285	0.00498000886608801
8:8191883_T_C	chr8.8641001.8641500	cg00128506	cis	0.163153751978835	4.15598612752957	3.3564925241162e-05	0.00739940292272178
8:8191891_G_A	chr8.8641001.8641500	cg00128506	cis	0.16518907938387	4.18833796852409	2.91519341057806e-05	0.00751418206400236
8:8191951_C_CA	chr8.8641001.8641500	cg00128506	cis	0.111903384386016	3.68928609019712	0.00023006414760154	0.00584002771689119
8:8192080_C_T	chr8.8641001.8641500	cg00128506	cis	-0.132398418512001	-3.3510673089144	0.00081792462079992	0.00482325791989771
8:8192229_A_C	chr8.8641001.8641500	cg00128506	cis	0.186762515517401	4.95824306158146	7.62874955407259e-07	0.0104989496119711
8:8192840_A_C	chr8.8641001.8641500	cg00128506	cis	0.170480240781101	4.32977031874237	1.55616431421434e-05	0.00802608832518223
8:8192960_G_A	chr8.8641001.8641500	cg00128506	cis	-0.130017826988863	-3.30227506668441	0.000973609987279824	0.00468447832685187
8:8193063_TA_TAA	chr8.8641001.8641500	cg00128506	cis	-0.13121955466444	-3.31174082402224	0.000941411069901324	0.00471124561911721
8:8193221_T_C	chr8.8641001.8641500	cg00128506	cis	0.173519088561456	4.4266477194487	1.00147414582782e-05	0.00838622365909549
8:8194430_CT_C	chr8.8641001.8641500	cg00128506	cis	0.142380821806512	5.03229531571887	5.21891300466083e-07	0.0108114830340673
8:8194620_A_C	chr8.8641001.8641500	cg00128506	cis	0.173027688942404	4.49476359670177	7.30754693017914e-06	0.00864405045537496
8:8195781_C_T	chr8.8641001.8641500	cg00128506	cis	-0.129452891505106	-3.28721431251293	0.00102695109842479	0.004642044469006
8:8195938_C_T	chr8.8641001.8641500	cg00128506	cis	0.163917571904489	4.16750778199001	3.19251020665272e-05	0.0074401809020022
8:8196343_C_T	chr8.8641001.8641500	cg00128506	cis	-0.13099271377733	-3.31861596163102	0.000918646415602496	0.00473073427783516
8:8197249_G_C	chr8.8641001.8641500	cg00128506	cis	-0.131057903330372	-3.31904512803853	0.000917242443705199	0.00473195213236508
8:8197531_C_T	chr8.8641001.8641500	cg00128506	cis	-0.122245995615729	-3.12129095284402	0.00182279960936058	0.00418716613095997
8:8198225_C_T	chr8.8641001.8641500	cg00128506	cis	0.162195471735507	4.09233659876006	4.41660992557827e-05	0.00717610660759263
8:8198306_C_G	chr8.8641001.8641500	cg00128506	cis	0.105588831033427	3.74100383757423	0.000187737311995263	0.00600392066651303
8:8199164_T_C	chr8.8641001.8641500	cg00128506	cis	-0.125520986615021	-3.17357814992608	0.00152546212181236	0.00432801392151396
8:8199438_A_C	chr8.8641001.8641500	cg00128506	cis	0.124057126880251	4.38987476500288	1.18507628551814e-05	0.0082486151857714
8:8199964_G_A	chr8.8641001.8641500	cg00128506	cis	0.10045537988506	3.48608991797906	0.000499254254889192	0.0052177009583335
8:8201112_G_A	chr8.8641001.8641500	cg00128506	cis	-0.130538947279417	-3.31858406010919	0.000918750857535608	0.00473064375638578
8:8201267_A_G	chr8.8641001.8641500	cg00128506	cis	0.127098333029512	4.56159192722073	5.341458174333e-06	0.00890069665015166
8:8203898_C_T	chr8.8641001.8641500	cg00128506	cis	-0.129599409870831	-3.20100020042484	0.00138804822266193	0.00440280078339266
8:8205010_C_T	chr8.8641001.8641500	cg00128506	cis	0.123057354747464	4.37721837093854	1.25539651720258e-05	0.00820151031322854
8:8205234_A_T	chr8.8641001.8641500	cg00128506	cis	0.108809563379496	3.77172087039989	0.000166186488789614	0.00610231657793552
8:8205333_CT_CTT	chr8.8641001.8641500	cg00128506	cis	0.10814721615986	3.69544400612517	0.000224590867810473	0.00585942524639606
8:8205816_C_T	chr8.8641001.8641500	cg00128506	cis	0.1228664972265	4.36877549503415	1.30450261482246e-05	0.00817016055808108
8:8206753_A_G	chr8.8641001.8641500	cg00128506	cis	0.172487001952748	6.4382503904449	1.46438255968315e-10	0.0175755472101577
8:8207339_A_G	chr8.8641001.8641500	cg00128506	cis	0.184751808751044	4.393526943243	1.16549424978022e-05	0.00826223240233717
8:8207771_G_C	chr8.8641001.8641500	cg00128506	cis	-0.134211317124374	-3.39971823508561	0.000685976039355906	0.00496362283466519
8:8208759_G_C	chr8.8641001.8641500	cg00128506	cis	0.126463446188441	4.48719913906495	7.56944748406592e-06	0.0086152303960689
8:8209191_G_T	chr8.8641001.8641500	cg00128506	cis	0.125845537955399	4.56824475956838	5.17619348768757e-06	0.00892644602045279
8:8209970_A_G	chr8.8641001.8641500	cg00128506	cis	-0.108272064799472	-2.87485385767874	0.00407901905520403	0.00355434131948371
8:8210017_G_C	chr8.8641001.8641500	cg00128506	cis	-0.13788813430962	-3.45726441533396	0.000555529229252756	0.00513221129581389
8:8212157_T_C	chr8.8641001.8641500	cg00128506	cis	0.131962845780934	4.52686307521032	6.28955221652957e-06	0.00876686851208857
8:8212634_A_ACC	chr8.8641001.8641500	cg00128506	cis	0.1458550842216	3.50054394163315	0.000473082537143361	0.00526082981846409
8:8212985_G_C	chr8.8641001.8641500	cg00128506	cis	-0.146345029067235	-3.58088802714629	0.000349475216524582	0.00550374873499686
8:8213027_C_A	chr8.8641001.8641500	cg00128506	cis	-0.146436020816158	-3.58230060352764	0.000347600809282799	0.00550806786930422
8:8213284_CAT_C	chr8.8641001.8641500	cg00128506	cis	-0.145948289547219	-3.57397759946911	0.000358782075405446	0.00548264322302703
8:8213538_G_A	chr8.8641001.8641500	cg00128506	cis	-0.146165977297381	-3.57778024359705	0.000353632418196749	0.00549425215096579
8:8214996_C_G	chr8.8641001.8641500	cg00128506	cis	-0.146635183712857	-3.58956967710535	0.000338103072538281	0.00553032034152308
8:8216132_G_A	chr8.8641001.8641500	cg00128506	cis	-0.147821611444711	-3.59961352229959	0.000325379096292487	0.0055611396692381
8:8216986_A_G	chr8.8641001.8641500	cg00128506	cis	0.171804649087346	6.25334515182036	4.7688478975239e-10	0.0165970263553756
8:8217007_C_T	chr8.8641001.8641500	cg00128506	cis	-0.115184790520284	-3.14937823935767	0.00165703309803926	0.00426253989535659
8:8217516_C_T	chr8.8641001.8641500	cg00128506	cis	0.123773578739021	4.29287052285805	1.83637963741472e-05	0.00789094397593297
8:8218597_T_C	chr8.8641001.8641500	cg00128506	cis	0.176824715448076	6.44099038844829	1.43864223185725e-10	0.0175902468367957
8:8218698_G_C	chr8.8641001.8641500	cg00128506	cis	0.118796496198369	4.22795428802654	2.44976642467591e-05	0.00765591001125519
8:8218869_T_C	chr8.8641001.8641500	cg00128506	cis	0.138491549922645	3.36643060152016	0.000773906611832549	0.00486736892903418
8:8218967_A_G	chr8.8641001.8641500	cg00128506	cis	0.183165143833226	6.67575783445281	3.06795901389358e-11	0.0188712691157097
8:8219182_G_A	chr8.8641001.8641500	cg00128506	cis	0.140912599132758	4.98459753037299	6.66855628478165e-07	0.0106096687334793
8:8219349_G_A	chr8.8641001.8641500	cg00128506	cis	0.139506249195536	3.3858428044855	0.000721434120521572	0.00492338805064395
8:8220578_T_C	chr8.8641001.8641500	cg00128506	cis	-0.11646533088211	-3.0589605013538	0.00224648719683985	0.0040222710384162
8:8220604_C_T	chr8.8641001.8641500	cg00128506	cis	0.154606640984045	3.73039654598196	0.000195771106718897	0.00597012472165528
8:8221088_C_T	chr8.8641001.8641500	cg00128506	cis	0.107161097341717	2.98696430687645	0.0028471792242405	0.0038358792514163
8:8221311_C_G	chr8.8641001.8641500	cg00128506	cis	0.153818935138851	3.71281187237547	0.000209805554146608	0.00591430447907244
8:8221359_G_A	chr8.8641001.8641500	cg00128506	cis	0.154102642041233	3.71786357181091	0.000205679857002836	0.00593031407669682
8:8222192_T_G	chr8.8641001.8641500	cg00128506	cis	0.155347507636951	3.6662078702234	0.000251711040675657	0.00576761208948316
8:8222480_T_C	chr8.8641001.8641500	cg00128506	cis	0.171698271088617	6.30977508158623	3.33724425699352e-10	0.0168928367084596
8:8223306_C_CTATA	chr8.8641001.8641500	cg00128506	cis	0.122178802968309	3.96246431562733	7.64228816377083e-05	0.00673087661971063
8:8224201_A_C	chr8.8641001.8641500	cg00128506	cis	0.110330716908809	3.56392072999	0.000372741604547966	0.00545199923715805
8:8224203_C_CT	chr8.8641001.8641500	cg00128506	cis	0.110383625473115	3.5652344601545	0.000370889647900654	0.00545599746885896
8:8224377_T_A	chr8.8641001.8641500	cg00128506	cis	0.109505071231212	3.55251125002577	0.000389193178594288	0.00541733602920268
8:8224493_C_T	chr8.8641001.8641500	cg00128506	cis	0.111491906915613	3.60228811171436	0.000322067215827473	0.00556936078676841
8:8225262_A_G	chr8.8641001.8641500	cg00128506	cis	0.192509003039218	5.13595220319443	3.04126048587974e-07	0.0112564020729215
8:8227176_C_A	chr8.8641001.8641500	cg00128506	cis	0.0972035614775863	3.22885813432769	0.00126022406110797	0.00447942361218143
8:8228404_C_T	chr8.8641001.8641500	cg00128506	cis	0.096450593912587	3.20919433691261	0.00134925998219412	0.00442527092969103
8:8231691_A_G	chr8.8641001.8641500	cg00128506	cis	0.188919918600419	5.07479156023236	4.18753880913222e-07	0.010992837819555
8:8231793_A_C	chr8.8641001.8641500	cg00128506	cis	0.0916979666966238	3.10847775730402	0.00190337377991649	0.00415300174016898
8:8232143_T_C	chr8.8641001.8641500	cg00128506	cis	0.0898440587846857	3.04626476721601	0.00234315620761532	0.00398908562722295
8:8232533_C_T	chr8.8641001.8641500	cg00128506	cis	0.0862473728514618	2.90987444376194	0.00365020976746135	0.00364114731959713
8:8232594_TA_T	chr8.8641001.8641500	cg00128506	cis	0.088808485479348	2.98150770095273	0.00289821250513012	0.00382193074874955
8:8232869_G_A	chr8.8641001.8641500	cg00128506	cis	0.0918451866926286	3.11394793596833	0.00186858300056905	0.00416757021474433
8:8232967_C_A	chr8.8641001.8641500	cg00128506	cis	0.0910741093135235	3.0922031811723	0.00201043176370445	0.0041098073734064
8:8233126_G_C	chr8.8641001.8641500	cg00128506	cis	0.0917271994423588	3.11449114786402	0.00186516022897773	0.00416901830075567
8:8233132_G_A	chr8.8641001.8641500	cg00128506	cis	0.0896031231430225	3.04394262571963	0.0023612446837577	0.00398303046806551
8:8234077_G_C	chr8.8641001.8641500	cg00128506	cis	0.0984087857495459	3.24019653467619	0.00121138452414676	0.0045107964186311
8:8234192_G_C	chr8.8641001.8641500	cg00128506	cis	0.0861912017862686	2.91689116922663	0.00356939220346004	0.00365866432773866
8:8234218_C_T	chr8.8641001.8641500	cg00128506	cis	0.0866368762593773	2.92877243927167	0.00343625161412549	0.00368842028865609
8:8234219_G_A	chr8.8641001.8641500	cg00128506	cis	0.0866005858908491	2.92761324400899	0.00344903941880927	0.00368551190391251
8:8234714_C_T	chr8.8641001.8641500	cg00128506	cis	0.0913012122605715	3.11361195899107	0.00187070287637844	0.00416667469674612
8:8236231_C_T	chr8.8641001.8641500	cg00128506	cis	0.197818368566912	5.34953497179275	9.68422481548599e-08	0.0122004223265589
8:8236677_C_T	chr8.8641001.8641500	cg00128506	cis	0.162055421358626	5.53473819025205	3.46842400336905e-08	0.0130485994062532
8:8237086_T_G	chr8.8641001.8641500	cg00128506	cis	0.0987127341406254	3.3375862781575	0.000858452963117765	0.00478471425337043
8:8237848_C_T	chr8.8641001.8641500	cg00128506	cis	0.179586858975076	4.51233134998382	6.73234566595622e-06	0.00871116316345817
8:8241383_T_A	chr8.8641001.8641500	cg00128506	cis	0.116867803206947	3.95764194148169	7.79711995889704e-05	0.00671461338768782
8:8241772_T_C	chr8.8641001.8641500	cg00128506	cis	0.165883716353392	5.74851217629657	1.01888296702903e-08	0.0140615974270682
8:8242118_CAA_C	chr8.8641001.8641500	cg00128506	cis	0.14672283758776	4.8727200038048	1.17515315033803e-06	0.0101435297150003
8:8242800_C_A	chr8.8641001.8641500	cg00128506	cis	0.102658872137638	3.46454328549929	0.000540786106092787	0.00515373310681072
8:8242944_A_T	chr8.8641001.8641500	cg00128506	cis	0.181173033148889	5.31736242407641	1.15375027232484e-07	0.0120558787638533
8:8243979_T_C	chr8.8641001.8641500	cg00128506	cis	0.168463448366927	5.81185678958718	7.0295630740414e-09	0.0143687255666455
8:8244299_C_T	chr8.8641001.8641500	cg00128506	cis	-0.122631487393567	-3.94118873722197	8.34801672118625e-05	0.00665927078891951
8:8245761_A_T	chr8.8641001.8641500	cg00128506	cis	0.146631527413511	5.09996959290433	3.67248117203199e-07	0.0111009740852715
8:8246161_A_C	chr8.8641001.8641500	cg00128506	cis	0.147284724395309	5.13258286485243	3.09560423854724e-07	0.0112418038207318
8:8246445_T_G	chr8.8641001.8641500	cg00128506	cis	0.146255629902853	5.09318333692788	3.80494142862828e-07	0.0110717776746085
8:8247013_C_G	chr8.8641001.8641500	cg00128506	cis	0.180618160410193	5.69535732581025	1.38719254146125e-08	0.0138063262628926
8:8247213_T_C	chr8.8641001.8641500	cg00128506	cis	0.145838595423551	5.07153175516876	4.25911858204209e-07	0.010978874801547
8:8247323_C_A	chr8.8641001.8641500	cg00128506	cis	0.14594333454175	5.07435809964079	4.19698947958249e-07	0.0109909806441177
8:8249082_G_A	chr8.8641001.8641500	cg00128506	cis	0.161749661288643	5.91337375372238	3.84776289806065e-09	0.014867544674293
8:8250204_G_A	chr8.8641001.8641500	cg00128506	cis	-0.138350656667245	-4.58080989578862	4.87732977717895e-06	0.00897517729939866
8:8251216_G_A	chr8.8641001.8641500	cg00128506	cis	0.125692568484246	4.34529792326422	1.45087996234789e-05	0.00808329237595749
8:8252333_T_C	chr8.8641001.8641500	cg00128506	cis	0.166374749323667	3.32631365555293	0.000893764406982291	0.00475260165190172
8:8252370_C_G	chr8.8641001.8641500	cg00128506	cis	-0.114737442274484	-3.48376430590204	0.000503589283908222	0.00521077796273771
8:8252625_G_A	chr8.8641001.8641500	cg00128506	cis	-0.137820063147772	-4.5813068702989	4.86585589008268e-06	0.00897710736523027
8:8252919_G_T	chr8.8641001.8641500	cg00128506	cis	0.128819566171627	2.85489521326611	0.004343393777372	0.00350533306800794
8:8254875_T_C	chr8.8641001.8641500	cg00128506	cis	0.179102881706444	6.56953450768234	6.21213525231582e-11	0.0182863898592988
8:8254916_A_G	chr8.8641001.8641500	cg00128506	cis	-0.126800974841352	-2.99040828072218	0.00281539322907447	0.00384469587066062
8:8255075_C_T	chr8.8641001.8641500	cg00128506	cis	0.126532029264113	2.81261533862978	0.00495544448543172	0.0034026273291585
8:8255319_T_C	chr8.8641001.8641500	cg00128506	cis	0.131107203032024	2.93806015123127	0.00333534192477975	0.00371176382134276
8:8255831_T_A	chr8.8641001.8641500	cg00128506	cis	0.179236466551013	6.09005098965249	1.31760636508444e-09	0.0157550226229031
8:8256151_C_T	chr8.8641001.8641500	cg00128506	cis	-0.111242366036559	-3.38406950954133	0.00072608652864457	0.00491825762659816
8:8256599_C_T	chr8.8641001.8641500	cg00128506	cis	-0.127336215807474	-2.99947856757006	0.00273322483278303	0.00386796379086457
8:8257081_G_C	chr8.8641001.8641500	cg00128506	cis	0.147065856193293	4.37974169531754	1.24106612032255e-05	0.00821089118493431
8:8257317_C_A	chr8.8641001.8641500	cg00128506	cis	0.204490605393952	7.60013911712672	4.26694356883641e-14	0.0243233266374627
8:8257336_CTTCT_C	chr8.8641001.8641500	cg00128506	cis	0.205544551297933	7.63047077453874	3.39327044840043e-14	0.0245130910499727
8:8257562_C_T	chr8.8641001.8641500	cg00128506	cis	-0.112637046417498	-3.42725479318434	0.000620357980592324	0.00504394856158789
8:8257662_T_A	chr8.8641001.8641500	cg00128506	cis	-0.128774348264108	-3.03176345525391	0.00245822767048354	0.00395134678051243
8:8258019_G_A	chr8.8641001.8641500	cg00128506	cis	0.204552111429095	7.61318373721686	3.86696858209358e-14	0.0244048543084629
8:8258293_TTTTTGTTTTG_TTTTTGTTTTGTTTTG	chr8.8641001.8641500	cg00128506	cis	-0.103380348338484	-3.18603154873611	0.0014615729143669	0.00436189912682009
8:8258448_C_G	chr8.8641001.8641500	cg00128506	cis	0.206150804274322	7.69125580184507	2.13858312634325e-14	0.0248954320983523
8:8258455_G_A	chr8.8641001.8641500	cg00128506	cis	0.206121407922053	7.69055480414715	2.15004043540929e-14	0.0248910072094598
8:8258693_T_A	chr8.8641001.8641500	cg00128506	cis	-0.129419725278242	-3.04572267928484	0.00234736744053728	0.00398767168548071
8:8258712_T_C	chr8.8641001.8641500	cg00128506	cis	0.203768348986065	7.601270659484	4.23069374334212e-14	0.0243303936741557
8:8259117_T_A	chr8.8641001.8641500	cg00128506	cis	0.204125900686524	7.60796460966315	4.02236453494332e-14	0.0243722200999239
8:8259128_GAA_G	chr8.8641001.8641500	cg00128506	cis	0.214039543083282	7.66338418259292	2.64386293891665e-14	0.0247197787581917
8:8259306_C_T	chr8.8641001.8641500	cg00128506	cis	0.0967732958653986	2.80997960346006	0.00499606792490113	0.00339627468133746
8:8259605_GA_G	chr8.8641001.8641500	cg00128506	cis	0.189153649166737	6.95840060641831	4.46231439306498e-12	0.0204696639623673
8:8259874_A_G	chr8.8641001.8641500	cg00128506	cis	0.152586721413094	3.07333075630126	0.00214148830356415	0.00405999732130416
8:8260079_G_A	chr8.8641001.8641500	cg00128506	cis	0.182195345759768	4.66550794808215	3.25392435315875e-06	0.00930702577247803
8:8260424_C_G	chr8.8641001.8641500	cg00128506	cis	0.175122975495239	5.98797448610707	2.45598083876977e-09	0.0152392840480813
8:8260445_C_T	chr8.8641001.8641500	cg00128506	cis	0.205469270024973	7.61154961699047	3.91497711056809e-14	0.024394634294767
8:8260516_G_A	chr8.8641001.8641500	cg00128506	cis	-0.111479273000409	-3.39314796211926	0.000702559055168246	0.00494455081526001
8:8261332_C_T	chr8.8641001.8641500	cg00128506	cis	-0.110574477202107	-3.36450168196245	0.000779309832351157	0.00486181976375316
8:8261391_G_C	chr8.8641001.8641500	cg00128506	cis	-0.111878695392371	-3.40021709842396	0.000684731923510317	0.00496507239942142
8:8261624_T_C	chr8.8641001.8641500	cg00128506	cis	0.205683053016653	7.64383286879168	3.06669478021934e-14	0.0245969048423274
8:8261902_A_G	chr8.8641001.8641500	cg00128506	cis	0.206130184256213	7.64188241746546	3.11236120268731e-14	0.0245846623861301
8:8262041_T_C	chr8.8641001.8641500	cg00128506	cis	0.174845510803725	6.39311483388583	1.95924813964403e-10	0.0173342398201227
8:8262061_C_T	chr8.8641001.8641500	cg00128506	cis	0.191079260571533	6.35048790958826	2.57480455341103e-10	0.017107795254203
8:8262616_CA_C	chr8.8641001.8641500	cg00128506	cis	-0.0926104480660388	-3.21135493985758	0.00133920045095461	0.00443120518535868
8:8262800_C_G	chr8.8641001.8641500	cg00128506	cis	0.187443642432449	6.16659031106194	8.20813821317638e-10	0.0161470924586279
8:8263482_G_T	chr8.8641001.8641500	cg00128506	cis	-0.111740518379921	-3.39074508884675	0.000708716316325809	0.0049375848479744
8:8263552_T_C	chr8.8641001.8641500	cg00128506	cis	-0.13144368292475	-3.08578257907142	0.00205416839860658	0.00409282779349395
8:8263629_T_C	chr8.8641001.8641500	cg00128506	cis	-0.110820135058374	-3.3658366432705	0.000775566666959131	0.00486565988240195
8:8263945_G_A	chr8.8641001.8641500	cg00128506	cis	0.182575360426918	5.96514158403032	2.81930446268988e-09	0.0151250414614506
8:8264068_C_T	chr8.8641001.8641500	cg00128506	cis	-0.133418272779782	-3.1064849887398	0.00191619518337143	0.00414770075110108
8:8264457_T_C	chr8.8641001.8641500	cg00128506	cis	-0.131672368482265	-3.09037891936508	0.00202277070999468	0.00410497949814459
8:8265273_C_T	chr8.8641001.8641500	cg00128506	cis	-0.133815278597622	-3.11427386947152	0.00186652860531435	0.00416843905351592
8:8265750_G_A	chr8.8641001.8641500	cg00128506	cis	-0.134216759016798	-3.12200031768064	0.0018184318334432	0.0041890615787706
8:8266285_C_G	chr8.8641001.8641500	cg00128506	cis	0.126287483331552	4.50915749263276	6.83295016956218e-06	0.00869901962263183
8:8266309_A_G	chr8.8641001.8641500	cg00128506	cis	0.128947727703455	4.55894737874764	5.40854622817515e-06	0.00889047114339989
8:8266397_A_C	chr8.8641001.8641500	cg00128506	cis	0.172180864043425	5.9846088504986	2.50651408616347e-09	0.0152224186033624
8:8267202_T_A	chr8.8641001.8641500	cg00128506	cis	0.170916563410668	6.21668435015052	6.0040056149215e-10	0.0164061769924429
8:8267718_G_A	chr8.8641001.8641500	cg00128506	cis	-0.114038818047176	-3.45079800379802	0.000568940124354082	0.00511312891188699
8:8268062_A_C	chr8.8641001.8641500	cg00128506	cis	0.133967806214789	4.68671315660909	2.93727117808417e-06	0.00939102448341549
8:8268063_G_C	chr8.8641001.8641500	cg00128506	cis	0.209322565136488	7.73313062881543	1.55294697933084e-14	0.0251604158445091
8:8268313_A_G	chr8.8641001.8641500	cg00128506	cis	0.209544934046985	7.74280145066612	1.44199464370558e-14	0.0252217967272046
8:8268437_C_T	chr8.8641001.8641500	cg00128506	cis	0.209039586740489	7.69770200388607	2.0360027194224e-14	0.0249361393085347
8:8268573_C_G	chr8.8641001.8641500	cg00128506	cis	-0.13583431783763	-3.15727490199641	0.00161299383148177	0.00428385055502341
8:8268848_T_A	chr8.8641001.8641500	cg00128506	cis	-0.135965322748696	-3.1597498184968	0.00159941483283505	0.00429054038804431
8:8269413_T_G	chr8.8641001.8641500	cg00128506	cis	-0.136221336469233	-3.16548519064441	0.00156835063740411	0.00430606321195134
8:8269691_A_G	chr8.8641001.8641500	cg00128506	cis	0.163402019469797	5.85099022281753	5.57869234870323e-09	0.0145600503083861
8:8269789_C_T	chr8.8641001.8641500	cg00128506	cis	0.152107006092542	3.05332396697119	0.00228894495207902	0.00400752092460576
8:8270294_T_G	chr8.8641001.8641500	cg00128506	cis	0.155472995254276	5.39136750914232	7.70116555139068e-08	0.0123896059047499
8:8270871_G_T	chr8.8641001.8641500	cg00128506	cis	0.209768736172241	7.66109658395419	2.69020616616209e-14	0.0247053872998094
8:8270914_T_C	chr8.8641001.8641500	cg00128506	cis	0.210864431845643	7.60603220593554	4.08144575680965e-14	0.024360142271776
8:8271252_G_A	chr8.8641001.8641500	cg00128506	cis	0.199202055934659	4.71734863476689	2.53153871031996e-06	0.00951302597224967
8:8271383_G_A	chr8.8641001.8641500	cg00128506	cis	0.212816861511784	5.02803497618054	5.33489461567495e-07	0.0107933822870948
8:8271878_G_T	chr8.8641001.8641500	cg00128506	cis	0.219347110816358	5.16756735772549	2.57427736571911e-07	0.0113938258490747
8:8272731_A_G	chr8.8641001.8641500	cg00128506	cis	-0.138326062550761	-3.21392429367934	0.00132732796290868	0.00443826721209398
8:8272859_C_G	chr8.8641001.8641500	cg00128506	cis	-0.135367675529749	-3.14941697510622	0.00165681439488703	0.00426264430318287
8:8273043_T_G	chr8.8641001.8641500	cg00128506	cis	0.148092758027411	5.05341801278543	4.67889536341701e-07	0.0109014428568367
8:8273358_G_C	chr8.8641001.8641500	cg00128506	cis	0.212531753330106	6.67934576335464	2.99516972044094e-11	0.0188911762263952
8:8273407_G_A	chr8.8641001.8641500	cg00128506	cis	0.211279838887343	6.62325657423773	4.35362202682799e-11	0.0185811050956691
8:8275605_C_T	chr8.8641001.8641500	cg00128506	cis	-0.158773715813969	-3.38679349669294	0.000718951314922827	0.00492613963917839
8:8275651_A_C	chr8.8641001.8641500	cg00128506	cis	-0.149719598880827	-4.20592503520048	2.69904355500014e-05	0.00757694035447348
8:8275707_T_C	chr8.8641001.8641500	cg00128506	cis	0.140936784026647	4.73502988739988	2.3224726395698e-06	0.00958378707785474
8:8276626_C_T	chr8.8641001.8641500	cg00128506	cis	0.145716486217842	5.08353048338511	4.00133033505679e-07	0.0110303123569672
8:8276918_G_C	chr8.8641001.8641500	cg00128506	cis	0.162257844396528	3.90051964922182	9.87188200823229e-05	0.00652343789409547
8:8277512_C_T	chr8.8641001.8641500	cg00128506	cis	0.157056747921495	3.81661342609506	0.000138840788542441	0.00624753263806389
8:8277982_G_A	chr8.8641001.8641500	cg00128506	cis	0.159133220755061	3.85926135118783	0.000116838986590385	0.00638703938820593
8:8279407_G_A	chr8.8641001.8641500	cg00128506	cis	0.147001731531483	5.14810265982073	2.85283886066307e-07	0.0113091220438607
8:8279462_T_G	chr8.8641001.8641500	cg00128506	cis	0.213070432303538	7.71218152073723	1.82291685362576e-14	0.0250276881253158
8:8280045_C_G	chr8.8641001.8641500	cg00128506	cis	0.155790433210846	5.55950997379727	3.01600660698638e-08	0.0131641227675916
8:8280058_G_C	chr8.8641001.8641500	cg00128506	cis	0.13565618519253	3.3666380681072	0.000773327541303609	0.0048679659599857
8:8281063_A_AT	chr8.8641001.8641500	cg00128506	cis	0.155956319276147	5.61849684002229	2.15720782200313e-08	0.0134411749505726
8:8281142_T_C	chr8.8641001.8641500	cg00128506	cis	0.217017761405253	7.96119731786688	2.64313563088425e-15	0.0266262718926704
8:8281191_G_A	chr8.8641001.8641500	cg00128506	cis	0.134811453539245	3.3469139248258	0.000830217649993101	0.00481136672185497
8:8281248_A_T	chr8.8641001.8641500	cg00128506	cis	0.135026870514589	3.35174667198548	0.000815930022903713	0.00482520432240258
8:8281610_A_G	chr8.8641001.8641500	cg00128506	cis	0.138515107781152	3.42935549514167	0.000615600033265745	0.00505010249767832
8:8281919_T_A	chr8.8641001.8641500	cg00128506	cis	0.138746705459134	3.43867871070713	0.000594890768529709	0.00507745912936751
8:8282663_C_G	chr8.8641001.8641500	cg00128506	cis	0.140121288919437	3.47100714730907	0.000528000362810311	0.00517288230319758
8:8282977_C_T	chr8.8641001.8641500	cg00128506	cis	0.149550950926108	5.02206357076425	5.50165140739842e-07	0.0107680364874272
8:8283059_A_C	chr8.8641001.8641500	cg00128506	cis	0.141973693160108	5.14321433019226	2.92724682506438e-07	0.011287897626238
8:8283181_A_T	chr8.8641001.8641500	cg00128506	cis	0.139347778871378	3.45352193208535	0.000563254522886011	0.00512116296014685
8:8283218_A_G	chr8.8641001.8641500	cg00128506	cis	0.150393352934557	5.09209477228484	3.82661391250029e-07	0.0110670978165642
8:8283476_G_A	chr8.8641001.8641500	cg00128506	cis	-0.12637725898425	-3.15177383331194	0.0016435573996231	0.00426899932258607
8:8283619_T_C	chr8.8641001.8641500	cg00128506	cis	0.139772173477567	3.46348366808963	0.000542909401549256	0.00515059732426671
8:8283667_A_G	chr8.8641001.8641500	cg00128506	cis	0.150515481987361	5.0949358019079	3.77029999160613e-07	0.0110793137209759
8:8283706_A_G	chr8.8641001.8641500	cg00128506	cis	0.139784445377637	3.46357491912402	0.000542726244415978	0.00515086733137171
8:8284026_G_A	chr8.8641001.8641500	cg00128506	cis	0.150075000891787	5.08338443763472	4.00437553646644e-07	0.0110296855723689
8:8284072_A_T	chr8.8641001.8641500	cg00128506	cis	0.133861089478566	3.31529012461373	0.000929594278503499	0.00472130171840311
8:8284399_C_A	chr8.8641001.8641500	cg00128506	cis	0.135686246703518	3.35543867545199	0.000805169096924915	0.00483578882592375
8:8284551_A_G	chr8.8641001.8641500	cg00128506	cis	0.136939478121034	3.39578494563839	0.0006958591659702	0.00495220103877801
8:8284650_T_C	chr8.8641001.8641500	cg00128506	cis	0.206250440045737	7.54975374403086	6.23150497538397e-14	0.0240096086136996
8:8284818_GC_G	chr8.8641001.8641500	cg00128506	cis	-0.125998070941979	-3.16104706392687	0.0015923394383146	0.00429404897048965
8:8284832_C_G	chr8.8641001.8641500	cg00128506	cis	0.141326143688172	5.15341089074847	2.77410966230569e-07	0.0113321914137866
8:8284892_A_T	chr8.8641001.8641500	cg00128506	cis	0.137029391745481	3.4026277779872	0.000678749447505236	0.0049720801334912
8:8284913_A_T	chr8.8641001.8641500	cg00128506	cis	0.137430937298323	3.40729460943759	0.00066730591351203	0.00498566022983669
8:8285058_C_A	chr8.8641001.8641500	cg00128506	cis	0.137274016634928	3.40136261508331	0.000681883056542952	0.00496840175642073
8:8285069_A_C	chr8.8641001.8641500	cg00128506	cis	-0.132451315804168	-3.2170758087238	0.00131289813892616	0.00444693692018887
8:8285204_C_T	chr8.8641001.8641500	cg00128506	cis	0.14798988732781	5.01368457372867	5.74414464608516e-07	0.0107325201944291
8:8285302_A_G	chr8.8641001.8641500	cg00128506	cis	-0.126183387860358	-3.17218493594579	0.00153276754773465	0.00432423115208801
8:8285878_T_A	chr8.8641001.8641500	cg00128506	cis	0.142116546136472	4.72736714481528	2.41095673540917e-06	0.009553089202938
8:8285918_G_T	chr8.8641001.8641500	cg00128506	cis	-0.127114528967255	-3.18787278770967	0.00145233907352674	0.00436692012994442
8:8286116_T_C	chr8.8641001.8641500	cg00128506	cis	0.149288258456082	5.03095460728571	5.25514696345407e-07	0.01080578523408
8:8286277_G_C	chr8.8641001.8641500	cg00128506	cis	-0.143476709213126	-4.05527942748393	5.17289696270175e-05	0.00704764379809853
8:8287056_T_C	chr8.8641001.8641500	cg00128506	cis	-0.128804304687461	-3.22741698027108	0.00126656041437706	0.00447544374461334
8:8287096_T_C	chr8.8641001.8641500	cg00128506	cis	0.153894332658178	5.18259926446325	2.37733371635115e-07	0.0114594484120167
8:8287139_G_A	chr8.8641001.8641500	cg00128506	cis	0.0812181897998545	2.83825680001559	0.00457556532064256	0.00346473491240381
8:8287141_G_A	chr8.8641001.8641500	cg00128506	cis	0.145155891623677	5.0344532056416	5.16109961587141e-07	0.0108206567772379
8:8287143_G_A	chr8.8641001.8641500	cg00128506	cis	0.145298720371483	5.0368823486333	5.0967582628364e-07	0.0108309881885882
8:8287217_C_T	chr8.8641001.8641500	cg00128506	cis	-0.129467783710313	-3.24625446386512	0.00118601319653688	0.004527602678593
8:8287229_G_C	chr8.8641001.8641500	cg00128506	cis	-0.134651484406696	-3.2676777303667	0.00110017858568541	0.00458728356941871
8:8287383_T_G	chr8.8641001.8641500	cg00128506	cis	0.153815673784608	5.49090880166018	4.43527784350094e-08	0.0128453990786056
8:8287526_G_A	chr8.8641001.8641500	cg00128506	cis	0.081959743376038	3.00305559733261	0.00270142748565005	0.00387715898635038
8:8287713_G_A	chr8.8641001.8641500	cg00128506	cis	0.152245345443837	5.39253320437171	7.65197279829654e-08	0.0123948977098804
8:8287967_T_C	chr8.8641001.8641500	cg00128506	cis	0.153482674453038	5.47713882360992	4.78971978140494e-08	0.0127818755175968
8:8288257_C_T	chr8.8641001.8641500	cg00128506	cis	0.133969990701072	4.76780452198954	1.97799758550947e-06	0.00971562569940425
8:8289239_T_C	chr8.8641001.8641500	cg00128506	cis	-0.132762365989061	-3.22833544771266	0.00126251877624245	0.00447797996767349
8:8289245_TATATATAC_T	chr8.8641001.8641500	cg00128506	cis	0.166199940761451	5.39346630066038	7.61281537192557e-08	0.0123991343893785
8:8289684_G_C	chr8.8641001.8641500	cg00128506	cis	0.153718825059967	5.52843626021776	3.59363964926168e-08	0.0130192883318959
8:8289899_T_A	chr8.8641001.8641500	cg00128506	cis	0.136675011643203	4.92166614760543	9.18476774944279e-07	0.010346216384279
8:8290514_C_T	chr8.8641001.8641500	cg00128506	cis	0.152820051535373	5.44825136608452	5.62478938651291e-08	0.0126491040098496
8:8290633_C_G	chr8.8641001.8641500	cg00128506	cis	0.135468993197646	4.84000190323534	1.38386487664717e-06	0.0100091275018186
8:8291212_C_G	chr8.8641001.8641500	cg00128506	cis	0.137299738999573	3.37625439974208	0.000746924429968739	0.00489567866705889
8:8291298_C_T	chr8.8641001.8641500	cg00128506	cis	0.184331751257422	6.49718030786536	9.98493150141454e-11	0.0178929777241088
8:8291357_A_G	chr8.8641001.8641500	cg00128506	cis	0.147422917515222	5.37595170154589	8.3812564454027e-08	0.0123197263920359
8:8291705_CTT_CT	chr8.8641001.8641500	cg00128506	cis	0.144761298237379	5.23120687700225	1.83523356087174e-07	0.0116728919162225
8:8292239_T_C	chr8.8641001.8641500	cg00128506	cis	0.150410848579831	5.04556272376391	4.87310385807679e-07	0.0108679457326656
8:8293876_T_C	chr8.8641001.8641500	cg00128506	cis	0.145997892696226	3.55089006419688	0.000391585152896061	0.00541241951799864
8:8293877_G_T	chr8.8641001.8641500	cg00128506	cis	0.145986023686505	3.55055398171745	0.000392082741993914	0.00541140056766265
8:8294136_G_A	chr8.8641001.8641500	cg00128506	cis	0.182403646887536	6.35297278514053	2.53423878831893e-10	0.0171209567916444
8:8294174_T_A	chr8.8641001.8641500	cg00128506	cis	0.14901254975136	5.00037895839233	6.15053867780326e-07	0.0106762379451323
8:8294226_G_T	chr8.8641001.8641500	cg00128506	cis	-0.148803904095626	-4.18730319387697	2.92841088796761e-05	0.00751049748358162
8:8296071_A_G	chr8.8641001.8641500	cg00128506	cis	0.143435561078306	5.33030224335613	1.07541518665841e-07	0.0121139145393487
8:8296208_T_A	chr8.8641001.8641500	cg00128506	cis	-0.139888696364495	-3.34892147461666	0.000824254522043937	0.00481711255972273
8:8296531_G_A	chr8.8641001.8641500	cg00128506	cis	0.161153827522195	5.57538583062503	2.75676598741679e-08	0.013238416890622
8:8296771_A_G	chr8.8641001.8641500	cg00128506	cis	-0.142599810710689	-3.42698528723559	0.000620970865256125	0.00504315932034065
8:8297933_T_C	chr8.8641001.8641500	cg00128506	cis	0.151714737941698	5.07060264771768	4.27973557409915e-07	0.0109748966423949
8:8298285_A_T	chr8.8641001.8641500	cg00128506	cis	0.14904572029844	3.60400821549176	0.000319953962654459	0.00557465117343985
8:8298619_G_A	chr8.8641001.8641500	cg00128506	cis	0.160974698205859	5.55253582668218	3.13723203275744e-08	0.0131315493528732
8:8298857_T_C	chr8.8641001.8641500	cg00128506	cis	0.190300802001934	6.6907881220679	2.77415266183094e-11	0.0189547285613574
8:8299189_C_T	chr8.8641001.8641500	cg00128506	cis	0.15935921019616	5.50021246425737	4.2103472006795e-08	0.0128884043156087
8:8299608_T_G	chr8.8641001.8641500	cg00128506	cis	0.143663846711167	3.44970814058577	0.000571229917542134	0.0051099161709392
8:8299936_A_G	chr8.8641001.8641500	cg00128506	cis	0.152232516632561	5.06575809540861	4.38880721483103e-07	0.0109541650143956
8:8300539_G_C	chr8.8641001.8641500	cg00128506	cis	0.152640510867611	5.06971909679126	4.29943101565877e-07	0.0109711141890603
8:8301412_A_G	chr8.8641001.8641500	cg00128506	cis	0.161500947132775	5.55157498998344	3.15429974564009e-08	0.0131270647102546
8:8301620_A_C	chr8.8641001.8641500	cg00128506	cis	-0.151059601299179	-4.28190000376941	1.92856506384155e-05	0.00785098080216094
8:8301788_C_A	chr8.8641001.8641500	cg00128506	cis	0.159535123001137	5.49475480310863	4.34091578569758e-08	0.0128631684570267
8:8301794_G_A	chr8.8641001.8641500	cg00128506	cis	0.24526634968413	8.97424991226525	5.75095018896626e-19	0.0335916217614811
8:8301849_C_T	chr8.8641001.8641500	cg00128506	cis	0.159628028057919	5.49584539249225	4.31451444440736e-08	0.0128682093692683
8:8302553_C_A	chr8.8641001.8641500	cg00128506	cis	0.161319974320824	5.54121680245607	3.34411526125879e-08	0.013078765244253
8:8302960_C_G	chr8.8641001.8641500	cg00128506	cis	0.161317332519764	5.54145025382756	3.33971759581762e-08	0.0130798528692753
8:8303353_G_C	chr8.8641001.8641500	cg00128506	cis	0.240328505294367	8.73984199463332	4.39252835248004e-18	0.0319149836981824
8:8304252_C_G	chr8.8641001.8641500	cg00128506	cis	0.158036671674475	5.40425531020255	7.17392465071769e-08	0.0124481719692803
8:8304502_G_A	chr8.8641001.8641500	cg00128506	cis	0.247779975937661	8.9626388536123	6.36761816010832e-19	0.0335076657109661
8:8305862_A_G	chr8.8641001.8641500	cg00128506	cis	0.157755978574561	5.19759153085639	2.19545608412098e-07	0.0115250790668539
8:8305889_G_C	chr8.8641001.8641500	cg00128506	cis	0.166252707242684	5.67696677365718	1.54253886084756e-08	0.0137185289853252
8:8306241_C_T	chr8.8641001.8641500	cg00128506	cis	0.158962505140686	5.2327782033459	1.81987623116738e-07	0.0116798235536587
8:8307128_C_T	chr8.8641001.8641500	cg00128506	cis	0.137898013433447	2.95592656092997	0.00314878388104048	0.00375687360534998
8:8307643_C_T	chr8.8641001.8641500	cg00128506	cis	0.232400408947428	8.45155954252428	5.00463650452695e-17	0.0299062115417942
8:8307666_A_G	chr8.8641001.8641500	cg00128506	cis	0.232406430719645	8.45218027686246	4.97888517288077e-17	0.029910473292836
8:8308044_A_C	chr8.8641001.8641500	cg00128506	cis	0.235899972261504	8.55225007741998	2.15765986391881e-17	0.0306011159828299
8:8309008_T_C	chr8.8641001.8641500	cg00128506	cis	0.230661296384042	7.56460304570792	5.5747323672943e-14	0.0241018699402122
8:8309014_A_G	chr8.8641001.8641500	cg00128506	cis	0.231593939095827	7.60216665877967	4.20220484237424e-14	0.0243359903027064
8:8309097_A_T	chr8.8641001.8641500	cg00128506	cis	0.233414924059274	7.66812799453807	2.55025046881188e-14	0.0247496347815079
8:8310508_G_C	chr8.8641001.8641500	cg00128506	cis	0.246987878155204	9.23701076385322	5.55566447995205e-20	0.0355166188324035
8:8310884_C_G	chr8.8641001.8641500	cg00128506	cis	0.209335858773783	6.81011936074447	1.23826150032557e-11	0.0196234927676241
8:8310923_G_A	chr8.8641001.8641500	cg00128506	cis	0.24331063317019	9.13722421991593	1.35933840325365e-19	0.0347799432074269
8:8311104_T_C	chr8.8641001.8641500	cg00128506	cis	0.213792338011369	7.09006770616588	1.77256985561482e-12	0.0212350429132714
8:8311321_A_C	chr8.8641001.8641500	cg00128506	cis	0.214859495996174	7.11755514053908	1.45889616489405e-12	0.0213964842612345
8:8311477_T_G	chr8.8641001.8641500	cg00128506	cis	0.216403314845753	7.19072255675931	8.65803110561628e-13	0.0218289986907144
8:8311531_T_G	chr8.8641001.8641500	cg00128506	cis	0.212872419497193	6.94842665341724	4.78245523019421e-12	0.0204122218248333
8:8312803_G_C	chr8.8641001.8641500	cg00128506	cis	0.172407729513611	3.24662386979902	0.00118448208644845	0.00452862850316018
8:8313010_C_A	chr8.8641001.8641500	cg00128506	cis	0.204842162047121	6.67356737954916	3.11324608252469e-11	0.0188591205512959
8:8313320_C_T	chr8.8641001.8641500	cg00128506	cis	0.203061912631406	6.61858415446036	4.49080974946458e-11	0.0185553843004615
8:8313662_C_G	chr8.8641001.8641500	cg00128506	cis	0.204295764903128	6.66776862824363	3.23631796945082e-11	0.0188269776746638
8:8315011_CCAGAGAGGCT_C	chr8.8641001.8641500	cg00128506	cis	0.237404419848115	8.78634705242838	2.94598550713219e-18	0.0322445484615686
8:8315817_C_T	chr8.8641001.8641500	cg00128506	cis	0.198723130698303	6.4737818386676	1.1629107957429e-10	0.0177666184537153
8:8316554_C_T	chr8.8641001.8641500	cg00128506	cis	0.147425191532398	4.23742825436226	2.3494427200204e-05	0.00768999491323392
8:8316581_T_A	chr8.8641001.8641500	cg00128506	cis	0.146983432503942	4.22537436132378	2.47778493048544e-05	0.00764664090801731
8:8316637_C_T	chr8.8641001.8641500	cg00128506	cis	0.23892192336657	8.82646194580281	2.08406353529892e-18	0.0325300519006364
8:8317033_T_C	chr8.8641001.8641500	cg00128506	cis	0.187149862186284	5.72470356547503	1.17028406538386e-08	0.0139469819591131
8:8317432_AG_A	chr8.8641001.8641500	cg00128506	cis	0.209801240144885	6.47776898884296	1.13313359105855e-10	0.0177881204214708
8:8317501_C_T	chr8.8641001.8641500	cg00128506	cis	0.118764118188697	3.52702850127546	0.000428420125198905	0.00534030944019611
8:8317615_A_T	chr8.8641001.8641500	cg00128506	cis	0.23091043354427	8.63342079715444	1.08780723218001e-17	0.0311665624409617
8:8317817_A_C	chr8.8641001.8641500	cg00128506	cis	0.232955909802183	8.7033868298703	5.9995847865525e-18	0.0316577059009037
8:8317887_G_T	chr8.8641001.8641500	cg00128506	cis	0.225977858301254	8.37663914778492	9.30420398384058e-17	0.0293938595693291
8:8318095_T_C	chr8.8641001.8641500	cg00128506	cis	0.230601831816126	8.61641410329698	1.25626520491962e-17	0.0310477039209206
8:8318123_C_G	chr8.8641001.8641500	cg00128506	cis	0.223847136464014	8.32710015150509	1.39812470652335e-16	0.0290572925852701
8:8318171_T_A	chr8.8641001.8641500	cg00128506	cis	0.11904100788899	3.54205920345861	0.000404857795923276	0.00538567704310984
8:8318667_C_T	chr8.8641001.8641500	cg00128506	cis	0.235458760354623	8.81313543950166	2.33839352827894e-18	0.0324350796911944
8:8318850_T_C	chr8.8641001.8641500	cg00128506	cis	0.226418836659281	8.45921306130531	4.69610755130362e-17	0.0299587772454492
8:8319182_T_C	chr8.8641001.8641500	cg00128506	cis	0.226493682735775	8.46047990266065	4.64688210888212e-17	0.0299674821729756
8:8319249_G_A	chr8.8641001.8641500	cg00128506	cis	0.207010846718082	6.44148135780119	1.4340769032241e-10	0.0175928814187611
8:8319342_C_A	chr8.8641001.8641500	cg00128506	cis	0.226626157029953	8.4636357708636	4.52645875423681e-17	0.0299891722794583
8:8319925_C_T	chr8.8641001.8641500	cg00128506	cis	0.204946187266027	6.38826880527804	2.02122904146716e-10	0.0173084254895807
8:8319963_G_C	chr8.8641001.8641500	cg00128506	cis	0.23850337933732	8.87585010678729	1.35826939054601e-18	0.0328831076321067
8:8320029_G_A	chr8.8641001.8641500	cg00128506	cis	0.226970407512084	8.47282629672923	4.19303352478646e-17	0.030052378800366
8:8320071_C_A	chr8.8641001.8641500	cg00128506	cis	0.204978705324791	6.39252690923924	1.96666751437255e-10	0.0173311070307531
8:8320104_C_A	chr8.8641001.8641500	cg00128506	cis	0.236057919097051	8.85861604815533	1.57750949586396e-18	0.0327597139289376
8:8320291_G_A	chr8.8641001.8641500	cg00128506	cis	0.2273190753708	8.48400060098627	3.82015471525073e-17	0.0301293097622445
8:8320722_G_T	chr8.8641001.8641500	cg00128506	cis	0.203195058701356	6.33795788110995	2.78922337367869e-10	0.0170415010555066
8:8320834_C_T	chr8.8641001.8641500	cg00128506	cis	0.119220910824386	3.62036094740574	0.000300502192416064	0.0056250692840216
8:8320938_C_T	chr8.8641001.8641500	cg00128506	cis	0.118929228705767	3.61350067963278	0.000308523596081857	0.00560389080271196
8:8321212_TC_T	chr8.8641001.8641500	cg00128506	cis	0.233495495710326	8.19344553232174	4.14891605243167e-16	0.0281580609684727
8:8321217_C_A	chr8.8641001.8641500	cg00128506	cis	0.224150781987357	8.14827062043346	5.97059416451227e-16	0.0278570414097778
8:8321279_C_T	chr8.8641001.8641500	cg00128506	cis	-0.19722680464431	-5.84255638132564	5.86437322872973e-09	0.0145187147130068
8:8321836_A_G	chr8.8641001.8641500	cg00128506	cis	0.203473097922663	6.37414283041955	2.21304162547041e-10	0.0172332817479124
8:8322364_C_T	chr8.8641001.8641500	cg00128506	cis	0.202578187692084	6.32570705247487	3.0156929828873e-10	0.01697680202231
8:8322614_T_C	chr8.8641001.8641500	cg00128506	cis	0.12686924646943	3.97706457580901	7.1910630990504e-05	0.00678023280482125
8:8322918_G_C	chr8.8641001.8641500	cg00128506	cis	0.20077233878506	6.31033545288679	3.3253862552348e-10	0.0168957866501229
8:8323042_A_G	chr8.8641001.8641500	cg00128506	cis	0.125278583262666	3.9323993493471	8.65719324354913e-05	0.00662979844624254
8:8323088_A_T	chr8.8641001.8641500	cg00128506	cis	0.25179115846983	9.35615742499661	1.88686863935554e-20	0.0364052027237094
8:8323202_G_C	chr8.8641001.8641500	cg00128506	cis	0.200279747028987	6.29439858273298	3.67923732194499e-10	0.0168119861096628
8:8324686_C_T	chr8.8641001.8641500	cg00128506	cis	-0.203261900363519	-5.23913460031681	1.75901099558512e-07	0.011707883962081
8:8324860_G_C	chr8.8641001.8641500	cg00128506	cis	0.199024277290079	6.30945952274649	3.34393996078133e-10	0.0168911756313784
8:8325448_C_T	chr8.8641001.8641500	cg00128506	cis	0.114417441446186	3.52145142963447	0.000437484149722609	0.00532352402755129
8:8325605_C_A	chr8.8641001.8641500	cg00128506	cis	0.196216427338762	6.20880023039494	6.3078567537209e-10	0.0163652706961192
8:8325744_G_T	chr8.8641001.8641500	cg00128506	cis	0.114693618663956	3.54512336682203	0.000400205480173014	0.00539494886055119
8:8325753_G_T	chr8.8641001.8641500	cg00128506	cis	0.114882025690928	3.55248619739013	0.000389230038276109	0.00541726003628525
8:8326012_G_T	chr8.8641001.8641500	cg00128506	cis	0.196483092845527	6.24616626697713	4.98934396654576e-10	0.0165595718931729
8:8326139_T_C	chr8.8641001.8641500	cg00128506	cis	0.197016930865559	6.27312290924822	4.20945284767476e-10	0.0167004207555697
8:8326470_C_G	chr8.8641001.8641500	cg00128506	cis	0.128816935338726	4.21909646804371	2.54724388797632e-05	0.00762410874504192
8:8327452_C_T	chr8.8641001.8641500	cg00128506	cis	-0.205445571500096	-5.29342797181142	1.31345073942983e-07	0.0119488853638137
8:8327979_A_G	chr8.8641001.8641500	cg00128506	cis	0.130660019635022	4.28395686211147	1.91095195341406e-05	0.00785846593823773
8:8328101_T_C	chr8.8641001.8641500	cg00128506	cis	0.197796134760654	6.30829459646875	3.36877186920709e-10	0.0168850442212702
8:8328109_C_G	chr8.8641001.8641500	cg00128506	cis	0.198000988252488	6.31114138385733	3.30840411925099e-10	0.0169000297106447
8:8328526_G_A	chr8.8641001.8641500	cg00128506	cis	0.123728839628061	3.92888809103905	8.78370642575943e-05	0.00661804249386548
8:8328581_C_G	chr8.8641001.8641500	cg00128506	cis	0.254990932140579	9.46003417306005	7.28475113004639e-21	0.0371878391395438
8:8328620_C_T	chr8.8641001.8641500	cg00128506	cis	0.198925389208673	6.22775157749533	5.60146553224868e-10	0.0164636804830485
8:8328654_G_A	chr8.8641001.8641500	cg00128506	cis	0.199303601966655	6.23989294319017	5.19015397664624e-10	0.0165268749152482
8:8328674_C_T	chr8.8641001.8641500	cg00128506	cis	0.199377649821406	6.240953291622	5.15566641421202e-10	0.0165323993665684
8:8328679_T_TA	chr8.8641001.8641500	cg00128506	cis	0.131159769716769	4.29281012782483	1.83687544256464e-05	0.00789072369908896
8:8328747_G_A	chr8.8641001.8641500	cg00128506	cis	0.207416757288404	5.20970337459767	2.05841855465251e-07	0.0115782323436093
8:8328748_C_A	chr8.8641001.8641500	cg00128506	cis	0.207435304626997	5.20995207944191	2.05569317954577e-07	0.0115793250303957
8:8329822_A_G	chr8.8641001.8641500	cg00128506	cis	0.200961326870813	6.2775358028451	4.09367662263434e-10	0.0167235321123015
8:8330299_G_T	chr8.8641001.8641500	cg00128506	cis	0.203140818199831	6.36662316814685	2.32229165752484e-10	0.017193343742544
8:8334276_C_T	chr8.8641001.8641500	cg00128506	cis	0.154925119264988	4.31854245321338	1.63679311035409e-05	0.00798484809194416
8:8334278_T_C	chr8.8641001.8641500	cg00128506	cis	0.199165651613213	7.09777994730117	1.67842980096426e-12	0.0212802813754029
8:8335177_G_A	chr8.8641001.8641500	cg00128506	cis	0.156977457544233	4.431298118921	9.80291881121565e-06	0.00840370499808361
8:8335210_T_C	chr8.8641001.8641500	cg00128506	cis	0.166681731799661	4.95313067504881	7.82985330538057e-07	0.0104775368140599
8:8335590_A_G	chr8.8641001.8641500	cg00128506	cis	0.156529466323945	4.41979709788408	1.03347682333288e-05	0.00836050377044299
8:8335730_C_G	chr8.8641001.8641500	cg00128506	cis	0.16297143482294	4.81754849408418	1.54727193014354e-06	0.00991739444605738
8:8336116_C_CT	chr8.8641001.8641500	cg00128506	cis	0.164857765776489	4.9046423334776	1.0009284626415e-06	0.0102755001966522
8:8336628_C_T	chr8.8641001.8641500	cg00128506	cis	0.15194755643196	4.0750597663265	4.75512479313769e-05	0.00711607327947706
8:8337192_A_C	chr8.8641001.8641500	cg00128506	cis	0.156874800045409	4.4367099284793	9.56180520666166e-06	0.0084240708893661
8:8337213_AAAAG_A	chr8.8641001.8641500	cg00128506	cis	0.156703448912162	4.43114756497072	9.80970885927893e-06	0.00840313877216288
8:8337819_T_C	chr8.8641001.8641500	cg00128506	cis	0.156541692778279	4.43056628831261	9.83596689439488e-06	0.00840095279401342
8:8337898_C_G	chr8.8641001.8641500	cg00128506	cis	-0.113329334358716	-3.59269240386461	0.000334098008434582	0.00553989334268989
8:8338147_C_T	chr8.8641001.8641500	cg00128506	cis	0.193231496666882	6.96318517549739	4.31629704836721e-12	0.0204972461720185
8:8338219_A_C	chr8.8641001.8641500	cg00128506	cis	0.203350719137598	7.39227864691114	2.0051965302429e-13	0.0230412922417013
8:8338431_C_G	chr8.8641001.8641500	cg00128506	cis	0.161554903969505	4.81763992589035	1.54657033944089e-06	0.00991776715874315
8:8338522_C_T	chr8.8641001.8641500	cg00128506	cis	0.15570841566334	4.41387434619581	1.0619305065768e-05	0.00833829849878937
8:8338592_G_A	chr8.8641001.8641500	cg00128506	cis	0.159703496005175	4.75612626404797	2.09469188715063e-06	0.00966854870169684
8:8338670_A_C	chr8.8641001.8641500	cg00128506	cis	0.163273020454324	4.87106228203745	1.18495601479978e-06	0.0101366990871063
8:8340002_A_G	chr8.8641001.8641500	cg00128506	cis	0.130280456374072	4.14949056742083	3.45243780865621e-05	0.00737646182273665
8:8340028_T_A	chr8.8641001.8641500	cg00128506	cis	0.153206813182269	4.13095793791385	3.74071466943678e-05	0.00731119949464269
8:8340275_A_G	chr8.8641001.8641500	cg00128506	cis	0.168843220910174	3.47252980567012	0.000525029793744837	0.00517739826695216
8:8340302_C_T	chr8.8641001.8641500	cg00128506	cis	0.131185736138764	3.38401550285364	0.000726228656989781	0.00491810141801346
8:8340358_A_G	chr8.8641001.8641500	cg00128506	cis	0.155251208361008	4.18885014822949	2.90867220332675e-05	0.00751600613786917
8:8340476_A_T	chr8.8641001.8641500	cg00128506	cis	0.155223184670484	4.18854116798329	2.912604558997e-05	0.00751490571150225
8:8340477_T_C	chr8.8641001.8641500	cg00128506	cis	0.21553450350053	7.87156016068646	5.33116205967212e-15	0.026045591919715
8:8340739_C_T	chr8.8641001.8641500	cg00128506	cis	0.158258359057407	4.48161432515847	7.76854567459559e-06	0.00859398271899124
8:8340747_G_A	chr8.8641001.8641500	cg00128506	cis	0.160468346886845	4.5299923230208	6.19791981047674e-06	0.00877888666459778
8:8340797_A_AT	chr8.8641001.8641500	cg00128506	cis	0.16024601746125	4.52904308243251	6.22558007344105e-06	0.00877524017558886
8:8341105_T_G	chr8.8641001.8641500	cg00128506	cis	0.213947511239448	7.82405382085448	7.70948187919656e-15	0.0257402283356165
8:8341508_A_T	chr8.8641001.8641500	cg00128506	cis	0.163420085787267	4.63498358478001	3.76782521187599e-06	0.00918675575665842
8:8341678_T_C	chr8.8641001.8641500	cg00128506	cis	0.167191105155351	4.99722217866035	6.25095078002614e-07	0.0106629058996978
8:8342415_A_T	chr8.8641001.8641500	cg00128506	cis	0.215984669630062	7.90846678236784	3.99713804815916e-15	0.0262839648576627
8:8342461_C_CT	chr8.8641001.8641500	cg00128506	cis	0.147543984112954	4.39423145448822	1.16175257190726e-05	0.00826486044588983
8:8342506_G_A	chr8.8641001.8641500	cg00128506	cis	0.162712604215424	4.87506840905686	1.16139950927228e-06	0.0101532101151153
8:8342804_GA_G	chr8.8641001.8641500	cg00128506	cis	0.158959733099958	4.51676251121054	6.59425625020159e-06	0.00872813108639404
8:8343143_T_TG	chr8.8641001.8641500	cg00128506	cis	0.169194007476399	4.74372713211221	2.22582282673602e-06	0.00961868722234089
8:8343143_T_TTTG	chr8.8641001.8641500	cg00128506	cis	0.159549614320562	4.96020119274716	7.5530498483872e-07	0.0105071566835216
8:8343179_G_A	chr8.8641001.8641500	cg00128506	cis	0.131482562773075	4.21489079962643	2.59480801582344e-05	0.0076090322307318
8:8343716_G_A	chr8.8641001.8641500	cg00128506	cis	0.152436424949984	4.12506936493293	3.83700126635201e-05	0.00729052235603335
8:8344127_T_C	chr8.8641001.8641500	cg00128506	cis	0.206408377286996	7.57255379516358	5.25157975169653e-14	0.0241513366816422
8:8344163_T_C	chr8.8641001.8641500	cg00128506	cis	0.161169760323897	4.5734232420849	5.05095607573267e-06	0.00894651405806986
8:8344818_T_C	chr8.8641001.8641500	cg00128506	cis	0.127997081965077	4.0289747685907	5.78259817830085e-05	0.00695714496006696
8:8344866_GTGTTT_G	chr8.8641001.8641500	cg00128506	cis	0.127887938910912	4.02413438225059	5.90196593526305e-05	0.00694055440883525
8:8345168_C_T	chr8.8641001.8641500	cg00128506	cis	0.202014646609458	7.37808943792369	2.22539504541602e-13	0.0229549518000224
8:8345581_G_C	chr8.8641001.8641500	cg00128506	cis	0.203090201734295	7.41834520550718	1.65508678800224e-13	0.0232002979599238
8:8345774_T_G	chr8.8641001.8641500	cg00128506	cis	0.202407487548674	7.36879605024615	2.38232427547346e-13	0.0228984837743317
8:8346586_C_T	chr8.8641001.8641500	cg00128506	cis	0.151801297487684	4.10054583978241	4.26389931330512e-05	0.00720471843659524
8:8346690_T_C	chr8.8641001.8641500	cg00128506	cis	0.215246794762237	7.87430385109205	5.2184590405323e-15	0.0260632785434009
8:8347248_A_T	chr8.8641001.8641500	cg00128506	cis	0.147774178601985	5.00485429245558	6.01084754137336e-07	0.0106951524605934
8:8347671_T_C	chr8.8641001.8641500	cg00128506	cis	-0.114861053975098	-3.64582461742567	0.00027240582119689	0.00570402204066004
8:8347822_G_A	chr8.8641001.8641500	cg00128506	cis	-0.156149106877946	-4.23869274768054	2.33635219280697e-05	0.00769454982952294
8:8347848_C_G	chr8.8641001.8641500	cg00128506	cis	-0.117059460971203	-3.71761367913923	0.000205882137306327	0.00592952162948386
8:8349023_A_G	chr8.8641001.8641500	cg00128506	cis	0.11747961635928	3.73820619056619	0.00018982555799898	0.00599499797551419
8:8349087_C_T	chr8.8641001.8641500	cg00128506	cis	-0.163953046688188	-4.41710603245488	1.04631355677467e-05	0.00835041100059432
8:8349138_G_A	chr8.8641001.8641500	cg00128506	cis	0.165094324814876	3.45488900289089	0.000560421060676037	0.00512519738622325
8:8349757_C_T	chr8.8641001.8641500	cg00128506	cis	-0.188833819259072	-6.05905935864418	1.59345222471752e-09	0.0155975740393043
8:8350370_C_T	chr8.8641001.8641500	cg00128506	cis	0.138488615712153	4.21201673275476	2.62779725214403e-05	0.0075987376378965
8:8350473_C_T	chr8.8641001.8641500	cg00128506	cis	-0.145997431861054	-4.260226427953	2.12381079635977e-05	0.00777231992655802
8:8351068_G_A	chr8.8641001.8641500	cg00128506	cis	-0.145402512917772	-4.26118838742142	2.11475955859834e-05	0.00777580300775644
8:8351338_A_C	chr8.8641001.8641500	cg00128506	cis	0.0883236607525202	3.03031781704982	0.00246997831893756	0.00394759430316766
8:8351401_G_A	chr8.8641001.8641500	cg00128506	cis	0.141627546316455	4.58150105740736	4.86137963231688e-06	0.00897786157123736
8:8351402_T_C	chr8.8641001.8641500	cg00128506	cis	0.0889914452277103	3.05558764912953	0.00227180593066479	0.0040134414846817
8:8351546_C_G	chr8.8641001.8641500	cg00128506	cis	0.0890041604979266	3.05579139012875	0.00227026913113859	0.00401397457198706
8:8351677_A_G	chr8.8641001.8641500	cg00128506	cis	0.0892581756821472	3.06283692974629	0.00221770799173505	0.00403243070630127
8:8351697_C_T	chr8.8641001.8641500	cg00128506	cis	0.131483738521581	4.07592781982694	4.7375449333464e-05	0.0071190836942342
8:8353196_T_C	chr8.8641001.8641500	cg00128506	cis	0.168938456989995	4.44791594599064	9.08043892750861e-06	0.00846631808198471
8:8353238_C_G	chr8.8641001.8641500	cg00128506	cis	-0.149917481293202	-5.13902099387594	2.99256719909828e-07	0.0112697061102844
8:8353305_C_G	chr8.8641001.8641500	cg00128506	cis	0.145003239351148	4.62044710301591	4.03910686214196e-06	0.00912974740283754
8:8353587_G_A	chr8.8641001.8641500	cg00128506	cis	0.133432745885706	4.01794191036806	6.05808370547229e-05	0.00691935782069617
8:8354436_A_G	chr8.8641001.8641500	cg00128506	cis	-0.175902262225817	-6.27971802387425	4.03757932499371e-10	0.0167349665185116
8:8354546_C_T	chr8.8641001.8641500	cg00128506	cis	-0.155157793282368	-4.49720548751819	7.22487008921655e-06	0.00865336389636873
8:8355528_C_T	chr8.8641001.8641500	cg00128506	cis	-0.0925614255139118	-2.88467589171297	0.00395435692470544	0.00357858279774376
8:8355650_AG_A	chr8.8641001.8641500	cg00128506	cis	-0.0919453519091768	-2.86308046510268	0.00423314545379489	0.0035253911559731
8:8356104_T_C	chr8.8641001.8641500	cg00128506	cis	-0.0903149159285819	-2.81773736468281	0.00487735472491842	0.00341498923523034
8:8356261_T_C	chr8.8641001.8641500	cg00128506	cis	-0.0907020049067609	-2.83167193687415	0.00467051554964701	0.00344873230916454
8:8357183_T_C	chr8.8641001.8641500	cg00128506	cis	-0.145138794230091	-4.02532794306661	5.87231675435978e-05	0.00694464356875951
8:8357728_C_G	chr8.8641001.8641500	cg00128506	cis	-0.14475288899081	-4.03807922402201	5.56424795524114e-05	0.00698840325002974
8:8357780_A_C	chr8.8641001.8641500	cg00128506	cis	0.182562457959003	6.41856842125007	1.6629874868054e-10	0.0174701277071576
8:8358075_AT_A	chr8.8641001.8641500	cg00128506	cis	0.167967789344318	5.62989382256639	2.02120020565992e-08	0.013495023809714
8:8358089_T_C	chr8.8641001.8641500	cg00128506	cis	0.165506103224131	5.52727251126587	3.61723768486372e-08	0.0130138790505531
8:8358156_C_A	chr8.8641001.8641500	cg00128506	cis	0.177445414265975	6.21706356265642	5.98975689192459e-10	0.0164081457370963
8:8358308_TAGAC_T	chr8.8641001.8641500	cg00128506	cis	-0.107440175560786	-3.30321891043991	0.000970354171460481	0.00468714395621997
8:8358667_C_G	chr8.8641001.8641500	cg00128506	cis	0.181529440288634	6.37022741070238	2.26928485704862e-10	0.01721248091418
8:8358866_C_A	chr8.8641001.8641500	cg00128506	cis	-0.160260874943563	-4.61559746412235	4.13370734856084e-06	0.00911076674378529
8:8358930_T_G	chr8.8641001.8641500	cg00128506	cis	-0.152737627100261	-4.21340097449142	2.61185907543659e-05	0.00760369499030997
8:8359387_T_C	chr8.8641001.8641500	cg00128506	cis	0.177339233548924	6.11810612465684	1.10845997266317e-09	0.0158982017372257
8:8360740_TTGTC_T	chr8.8641001.8641500	cg00128506	cis	-0.0998311502747341	-3.09151393804206	0.00201508552120949	0.00410798297479468
8:8361139_T_C	chr8.8641001.8641500	cg00128506	cis	-0.166174199290496	-4.74444594436173	2.21801014930933e-06	0.00962157441418431
8:8361723_A_G	chr8.8641001.8641500	cg00128506	cis	-0.249439575848336	-8.68020423487088	7.31072733174643e-18	0.0314945861817918
8:8361823_A_C	chr8.8641001.8641500	cg00128506	cis	-0.248160110901997	-8.64796633168886	9.61573238074151e-18	0.0312683828517328
8:8361964_T_A	chr8.8641001.8641500	cg00128506	cis	0.171103260228339	5.70570271368997	1.30660376286257e-08	0.0138558334896931
8:8363258_C_T	chr8.8641001.8641500	cg00128506	cis	-0.252820453411378	-8.6408497019248	1.02141539248352e-17	0.0312185468855874
8:8363683_A_G	chr8.8641001.8641500	cg00128506	cis	0.247690663102851	8.92796320179994	8.62539381408622e-19	0.0332574971203131
8:8363897_T_C	chr8.8641001.8641500	cg00128506	cis	0.238926461748701	8.86939915734061	1.43656266193315e-18	0.0328368952454166
8:8364518_C_T	chr8.8641001.8641500	cg00128506	cis	0.197662767967836	6.5900622478876	5.42479945752245e-11	0.0183987410318218
8:8364924_T_G	chr8.8641001.8641500	cg00128506	cis	-0.195941284124286	-3.6540439514453	0.000263875908987729	0.00572962238578429
8:8365316_T_C	chr8.8641001.8641500	cg00128506	cis	0.199199036436225	6.78925786905942	1.42714014628527e-11	0.0195057928188257
8:8365593_A_G	chr8.8641001.8641500	cg00128506	cis	0.200590242082312	6.86111770096184	8.73690307646511e-12	0.0199126243366814
8:8365704_G_T	chr8.8641001.8641500	cg00128506	cis	0.152012271754712	4.17469305541091	3.0941326919705e-05	0.0074656668114102
8:8365705_C_T	chr8.8641001.8641500	cg00128506	cis	0.151965554901164	4.17386876365666	3.10527039152448e-05	0.00746274091499806
8:8366246_G_A	chr8.8641001.8641500	cg00128506	cis	-0.175113647963895	-6.64234696897492	3.83449678854964e-11	0.0186863686754163
8:8366348_C_A	chr8.8641001.8641500	cg00128506	cis	0.197453429024514	6.75986537025498	1.74195761537013e-11	0.0193405262811181
8:8367514_C_CGTGTGT	chr8.8641001.8641500	cg00128506	cis	0.113585613030388	3.6725081374165	0.000245619128110609	0.00578733723486963
8:8370007_T_C	chr8.8641001.8641500	cg00128506	cis	0.123741516547021	4.57499685930197	5.01347820490406e-06	0.00895261659866304
8:8370276_T_TC	chr8.8641001.8641500	cg00128506	cis	0.12351581771044	4.566343889379	5.22290672281041e-06	0.00891908512886401
8:8371120_C_T	chr8.8641001.8641500	cg00128506	cis	0.199396581600072	6.78797987217478	1.4395871449265e-11	0.0194985932176811
8:8371280_G_T	chr8.8641001.8641500	cg00128506	cis	0.121893880304316	4.50835005039896	6.85877305591162e-06	0.00869593157232681
8:8371474_T_C	chr8.8641001.8641500	cg00128506	cis	0.199349918845724	6.78701318485452	1.44907276850959e-11	0.01949314821048
8:8371611_C_G	chr8.8641001.8641500	cg00128506	cis	0.141504040431996	3.94050550881118	8.37167067813049e-05	0.00665697750959652
8:8371829_T_A	chr8.8641001.8641500	cg00128506	cis	0.199242787701173	6.78382929719333	1.48074981903273e-11	0.019475219555137
8:8371889_A_C	chr8.8641001.8641500	cg00128506	cis	0.235016064852497	7.53989381644215	6.70905873279626e-14	0.0239484376826006
[truncated: 7,313 more rows]
