# Supplementary material for: Genetic impacts on DNA methylation help elucidate regulatory genomic processes
Source: Genome Biol. 2023 Jul 31;24:176. doi: 10.1186/s13059-023-03011-x (PMC10391992; doi:10.1186/s13059-023-03011-x)
Supplement: Supplementary file 3 — Additional file 3: Tables S5–S25. Table S5. List of all the enrichment analyses, set of CpGs/SNPs of interest, and background set used in each. Tables S6–S17. Enrichment analyses on genomic annotations. Tables S18–S21. Enrichment analyses on specific transcription factor binding sites annotations. Tables S22–S25. Enrichment analyses on gene ontologies. [file 13059_2023_3011_MOESM3_ESM.xlsx]

## Sheet: S5 - List of analyses
	Target seta	nb	Background setc	Nd	Table
Genomic annotations	CpGs with cis-meQTLs	244491	All CpGs	724499	S6
	CpGs with trans-meQTLs	5219	All CpGs	724499	S6
	Top cis-meQTLs (unique SNPs)	205699	All SNPs (in two or more samples)	6192488	S7
	Top trans-meQTLs (unique SNPs)	4398	All SNPs (in two or more samples)	6192488	S7
	Top cis-meQTLs	244491	Random SNPs (by distance to CpG & MAF)	1,000 samples	S8
	Top trans-meQTLs	5219	Random SNPs (by MAF)	1,000 samples	S8
	Top cis-meQTLs for CpGs in enhancers (unique SNPs)	36050	Top cis-meQTLs (unique SNPs)	205699	S9
	Top trans-meQTLs for CpGs in enhancers (unique SNPs)	691	Top trans-meQTLs (unique SNPs)	4398	S9
	Top cis-meQTLs for CpGs in enhancers	39450	Random SNPs (by distance to CpGs in enhancers & MAF)	1,000 samples	S10
	CpGs with cis-meQTLs co-localised with cis-eQTLs	21663	CpGs with cis-meQTLs	244491	S11
	CpGs with trans-meQTLs co-localised with cis-eQTLs	709	CpGs with trans-meQTLs	5219	S11
	Highly connected CpGs with cis-meQTLs	3381	CpGs with cis-meQTLs	244491	S12
	Highly connected CpGs with trans-meQTLs	152	CpGs with trans-meQTLs	5219	S12
	Cis-meQTLs within key regulatory regions	860319	Cis-meQTLs	4609875	S13
	Trans-meQTLs within key regulatory regions	87903	Trans-meQTLs	240866	S13
	CpGs in MHC with trans-meQTLs	4307	CpGs with cis-meQTLs	244491	S14
	CpGs in MHC with trans-meQTLs	568	CpGs with trans-meQTLs	5219	S14
	Top cis-meQTLs for CpGs in MHC (unique SNPs)	2962	Top cis-meQTLs (unique SNPs)	205699	S15
	Top trans-meQTLs for CpGs in MHC (unique SNPs)	420	Top trans-meQTLs (unique SNPs)	4398	S15
	CpGs with trans-meQTLs in MHC	619	CpGs with trans-meQTLs	5219	S16
	CpGs with cis-meQTLs co-localised with GWAS signals	1326	CpGs with cis-meQTLs	244491	S17
Specific transcription factor binding sites (TFBS) annotations	CpGs with cis-meQTLs	244491	All CpGs	724499	S18
	CpGs with trans-meQTLs	5219	All CpGs	724499	S18
	Top cis-meQTLs (unique SNPs)	205699	All SNPs (in two or more samples)	6192488	S19
	Top trans-meQTLs (unique SNPs)	4398	All SNPs (in two or more samples)	6192488	S19
	Highly connected cis-CpGs	3381	CpGs with cis-meQTLs	244491	S20
	Highly connected trans-CpGs	152	CpGs with trans-meQTLs	5219	S20
	Cis-meQTLs within key regulatory regions	860319	Cis-meQTLs	4609875	S21
	Trans-meQTLs within key regulatory regions	87903	Trans-meQTLs	240866	S21
Gene ontologies	CpGs with cis-meQTLs	244491	All CpGs	724499	S22
	CpGs with trans-meQTLs	5219	All CpGs	724499	S22
	Genes with cis-eQTLs co-localised with cis-meQTLs	8511	Genes with cis-eQTLs	19250	S23
	Genes with cis-eQTLs co-localised with trans-meQTLs	782	Genes with cis-eQTLs	19250	S23
	Genes with cis-eQTLs co-localised with cis and trans-meQTLs	292	Genes with cis-eQTLs	19250	S23
	Genes with a trans-meQTL within coding regions	168	Genes with SNPs within coding regions	31109	S24
	Highly connected CpGs with cis-meQTLs	3381	CpGs with cis-meQTLs	244491	S25
	Highly connected CpGs with trans-meQTLs	152	CpGs with trans-meQTLs	5219	S25
a Set of elements interest to analyse its over/under-representation in the functional annotations.
b Number of elements in the target set.
c Set of total elements against which to compare the target set. The background set is the union of the target set and its complement.
d Number of elements in the background set.

## Sheet: S6
set	description	collection	supporta	bb	cc	dd	oddsRatioe	oddsRatio_lowerf	oddsRatio_upperf	pValueLog	qValueg
cis-CpGs	CGI	cpgIsland	30475	111731	214016	368277	0.469362	0.46294	0.475849	Inf	0
cis-CpGs	CGI shores	cpgIsland	55628	95571	188863	384437	1.18479	1.17087	1.19891	171.862	3.57293e-172
cis-CpGs	CGI shelves	cpgIsland	28894	58911	215597	421097	0.957964	0.94368	0.972457	7.71596	2.27294e-08
cis-CpGs	Open sea	cpgIsland	146236	253602	98255	226406	1.32871	1.31566	1.34192	Inf	0
cis-CpGs	5'UTR	refGene	11801	39146	232690	440862	0.571159	0.559127	0.583398	Inf	0
cis-CpGs	Gene bodies	refGene	99265	201784	145226	278224	0.942426	0.933159	0.951832	31.0998	1.21554e-31
cis-CpGs	Coding sequences	refGene	13689	41604	230802	438404	0.624989	0.612619	0.637612	Inf	0
cis-CpGs	3'UTR	refGene	10260	24001	234231	456007	0.832256	0.812678	0.852168	52.6416	3.95583e-53
cis-CpGs	Intergenic regions	refGene	99396	176223	145095	303785	1.18091	1.16917	1.19278	232.561	1.02145e-232
cis-CpGs	Promoters	ChromHmm	37250	120583	207241	359425	0.535765	0.528899	0.542674	Inf	0
cis-CpGs	Enhancers	ChromHmm	39450	51369	205041	428639	1.6055	1.58287	1.62835	Inf	0
cis-CpGs	Insulators	ChromHmm	7720	9278	236771	470730	1.65432	1.6042	1.7059	222.057	2.53403e-222
cis-CpGs	TFBS	encRegTfbs	91532	198585	152959	281423	0.848031	0.839566	0.856575	229.153	2.28722e-229
trans-CpGs	CGI	cpgIsland	1873	140333	3346	578947	2.30936	2.18054	2.44507	165.332	1.00897e-165
trans-CpGs	CGI shores	cpgIsland	1098	150101	4121	569179	1.01033	0.944204	1.08045	0.120132	0.758348
trans-CpGs	CGI shelves	cpgIsland	496	87309	4723	631971	0.760155	0.691424	0.834244	8.67009	2.77875e-09
trans-CpGs	Open sea	cpgIsland	2225	397613	2994	321667	0.601217	0.56874	0.635469	73.6025	4.63868e-74
trans-CpGs	5'UTR	refGene	579	50368	4640	668912	1.65719	1.51672	1.80804	26.0257	1.36152e-26
trans-CpGs	Gene bodies	refGene	1695	299354	3524	419926	0.674718	0.636243	0.715301	40.9709	1.73778e-41
trans-CpGs	Coding sequences	refGene	376	54917	4843	664363	0.939228	0.843105	1.04376	0.602575	0.259692
trans-CpGs	3'UTR	refGene	269	33992	4950	685288	1.09556	0.964988	1.23949	0.824631	0.16223
trans-CpGs	Intergenic regions	refGene	2192	273427	3027	445853	1.1808	1.11691	1.24822	8.35875	5.42006e-09
trans-CpGs	Promoters	ChromHmm	1886	155947	3333	563333	2.04413	1.93033	2.16406	123.544	5.71376e-124
trans-CpGs	Enhancers	ChromHmm	789	90030	4430	629250	1.24483	1.15221	1.34353	7.42407	4.25772e-08
trans-CpGs	Insulators	ChromHmm	199	16799	5020	702481	1.65767	1.43023	1.91192	9.9887	1.40449e-10
trans-CpGs	TFBS	encRegTfbs	3082	287035	2137	432245	2.17184	2.05405	2.29656	168.795	3.78524e-169
a Elements in the target set and with functional annotation
b Elements not in the target set and with functional annotation
c Elements in the target set and without functional annotation
d Elements not in the target set and without functional annotation
e Estimated as (set × d)/(b × c)
f Lower and upper limits of the 95% CI of the odds ratio
g Adjusted P-value for multiple comparisons with the Benjamini–Hochberg correction

## Sheet: S7
set	description	collection	supporta	bb	cc	dd	oddsRatioe	oddsRatio_lowerf	oddsRatio_upperf	pValueLog	qValueg
cis-meQTLs	CGI	cpgIsland	5333	33228	200366	5953561	4.76836	4.63079	4.91117	Inf	0
cis-meQTLs	CGI shores	cpgIsland	21129	168207	184570	5818582	3.96002	3.90055	4.02025	Inf	0
cis-meQTLs	CGI shelves	cpgIsland	19423	176679	186276	5810110	3.42892	3.37565	3.48278	Inf	0
cis-meQTLs	Open sea	cpgIsland	165640	5638902	40059	347887	0.255082	0.252201	0.258052	Inf	0
cis-meQTLs	5'UTR	refGene	2478	26737	203221	5960052	2.71798	2.6069	2.83307	Inf	0
cis-meQTLs	Gene bodies	refGene	86787	2000871	118912	3985918	1.45396	1.44097	1.46694	Inf	0
cis-meQTLs	Coding sequences	refGene	2801	30599	202898	5956190	2.687	2.58367	2.794	Inf	0
cis-meQTLs	3'UTR	refGene	5239	71259	200460	5915530	2.16943	2.10848	2.23212	Inf	0
cis-meQTLs	Intergenic regions	refGene	88808	3288336	116891	2698453	0.623471	0.617935	0.629013	Inf	0
cis-meQTLs	Promoters	ChromHmm	8117	73500	197582	5913289	3.30511	3.22816	3.38327	Inf	0
cis-meQTLs	Enhancers	ChromHmm	18655	256911	187044	5729878	2.22446	2.19004	2.25939	Inf	0
cis-meQTLs	Insulators	ChromHmm	1985	30398	203714	5956391	1.90934	1.82317	1.99852	141.461	5.62672e-142
cis-meQTLs	TFBS	encRegTfbs	28908	371420	176791	5615369	2.4721	2.44038	2.50407	Inf	0
trans-meQTLs	CGI	cpgIsland	162	38399	4236	6149691	6.12467	5.20093	7.16782	69.0292	1.43011e-69
trans-meQTLs	CGI shores	cpgIsland	635	188701	3763	5999389	5.36494	4.92407	5.83746	225.972	1.98068e-226
trans-meQTLs	CGI shelves	cpgIsland	617	195485	3781	5992605	5.0028	4.58644	5.44975	205.387	7.11068e-206
trans-meQTLs	Open sea	cpgIsland	3225	5801317	1173	386773	0.183311	0.171399	0.196166	Inf	0
trans-meQTLs	5'UTR	refGene	48	29167	4350	6158923	2.32998	1.7149	3.09573	6.65496	2.30182e-07
trans-meQTLs	Gene bodies	refGene	1653	2086005	2745	4102085	1.18417	1.11336	1.25921	7.12742	8.07876e-08
trans-meQTLs	Coding sequences	refGene	79	33321	4319	6154769	3.37859	2.66891	4.22114	18.6365	2.85929e-19
trans-meQTLs	3'UTR	refGene	127	76371	4271	6111719	2.37953	1.97839	2.83948	16.596	2.9962e-17
trans-meQTLs	Intergenic regions	refGene	2087	3375057	2311	2813033	0.752695	0.709062	0.798952	20.2893	6.67766e-21
trans-meQTLs	Promoters	ChromHmm	153	81464	4245	6106626	2.7017	2.28377	3.17562	24.8293	2.02751e-25
trans-meQTLs	Enhancers	ChromHmm	304	275262	4094	5912828	1.59503	1.41488	1.79275	12.7055	2.22713e-13
trans-meQTLs	Insulators	ChromHmm	36	32347	4362	6155743	1.57056	1.09834	2.17826	1.94165	0.0114381
trans-meQTLs	TFBS	encRegTfbs	514	399814	3884	5788276	1.91597	1.74403	2.1011	36.5864	3.74357e-37
a Elements in the target set and with functional annotation
b Elements not in the target set and with functional annotation
c Elements in the target set and without functional annotation
d Elements not in the target set and without functional annotation
e Estimated as (set × d)/(b × c)
f Lower and upper limits of the 95% CI of the odds ratio
g Adjusted P-value for multiple comparisons with the Benjamini–Hochberg correction

## Sheet: S8
set	description	collection	oddsRatioa	oddsRatio_lowerb	oddsRatio_upperb
cis-meQTLs	CGI	cpgIsland	3.41872	3.27683	3.55876
cis-meQTLs	CGI shores	cpgIsland	2.74509	2.69804	2.79957
cis-meQTLs	CGI shelves	cpgIsland	2.45582	2.4092	2.50252
cis-meQTLs	Open sea	cpgIsland	0.364385	0.359574	0.369514
cis-meQTLs	5'UTR	refGene	2.12206	2.01193	2.22845
cis-meQTLs	Gene bodies	refGene	1.22064	1.21126	1.23046
cis-meQTLs	Coding sequences	refGene	2.09795	2.00055	2.20947
cis-meQTLs	3'UTR	refGene	1.72485	1.66828	1.78704
cis-meQTLs	Intergenic regions	refGene	0.750742	0.744433	0.756656
cis-meQTLs	Promoters	ChromHmm	2.33922	2.27122	2.40998
cis-meQTLs	Enhancers	ChromHmm	1.60587	1.58192	1.63224
cis-meQTLs	Insulators	ChromHmm	1.42184	1.35836	1.49347
cis-meQTLs	TFBS	encRegTfbs	1.89788	1.87234	1.9246
trans-meQTLs	CGI	cpgIsland	6.40258	4.53722	9.1185
trans-meQTLs	CGI shores	cpgIsland	5.41104	4.6087	6.42745
trans-meQTLs	CGI shelves	cpgIsland	4.96496	4.29295	5.76616
trans-meQTLs	Open sea	cpgIsland	0.185106	0.166093	0.206139
trans-meQTLs	5'UTR	refGene	2.26994	1.51949	3.33617
trans-meQTLs	Gene bodies	refGene	1.15181	1.08873	1.21962
trans-meQTLs	Coding sequences	refGene	3.65076	2.48882	5.4136
trans-meQTLs	3'UTR	refGene	2.46431	1.92687	3.23148
trans-meQTLs	Intergenic regions	refGene	0.736928	0.699881	0.777486
trans-meQTLs	Promoters	ChromHmm	3.26985	2.60086	4.22904
trans-meQTLs	Enhancers	ChromHmm	1.67481	1.45876	1.903
trans-meQTLs	Insulators	ChromHmm	1.63408	1.13266	2.4039
trans-meQTLs	TFBS	encRegTfbs	2.05687	1.84895	2.30388
a Mean of the estimated odds on 1,000 random background sets
b Lower and upper limits of the 95% CI of the odds ratio

## Sheet: S9
set	description	collection	supporta	bb	cc	dd	oddsRatioe	oddsRatio_lowerf	oddsRatio_upperf	pValueLog	qValueg
cis-meQTLs	CGI	cpgIsland	811	4522	35239	165127	0.840399	0.778231	0.906679	5.29954	1.86354e-05
cis-meQTLs	CGI shores	cpgIsland	3539	17590	32511	152059	0.941034	0.905634	0.977619	2.77598	0.00483893
cis-meQTLs	CGI shelves	cpgIsland	3267	16156	32783	153493	0.946823	0.909889	0.984986	2.18156	0.0171166
cis-meQTLs	Open sea	cpgIsland	29295	136345	6755	33304	1.05931	1.02893	1.09073	4.00919	0.000318192
cis-meQTLs	5'UTR	refGene	430	2048	35620	167601	0.987918	0.887735	1.09741	0.0693623	0.886484
cis-meQTLs	Gene bodies	refGene	16160	70627	19890	99022	1.13911	1.11326	1.16558	28.0692	5.54234e-28
cis-meQTLs	Coding sequences	refGene	467	2334	35583	167315	0.940805	0.84946	1.04028	0.620508	0.350247
cis-meQTLs	3'UTR	refGene	969	4270	35081	165379	1.06982	0.995765	1.14847	1.20059	0.136523
cis-meQTLs	Intergenic regions	refGene	14323	74485	21727	95164	0.842246	0.822891	0.86204	47.3632	3.75507e-47
cis-meQTLs	Promoters	ChromHmm	1728	6389	34322	163260	1.28652	1.21772	1.3587	18.1464	3.71167e-18
cis-meQTLs	Enhancers	ChromHmm	8134	10521	27916	159128	4.4071	4.26897	4.54892	Inf	0
cis-meQTLs	Insulators	ChromHmm	257	1728	35793	167921	0.697748	0.609358	0.796319	7.56336	1.18429e-07
cis-meQTLs	TFBS	encRegTfbs	7867	21041	28183	148608	1.97153	1.91506	2.0293	Inf	0
trans-meQLTs	CGI	cpgIsland	27	135	664	3572	1.0759	0.678227	1.65136	0.130034	0.803022
trans-meQLTs	CGI shores	cpgIsland	85	550	606	3157	0.805159	0.622833	1.0314	1.05914	0.174538
trans-meQLTs	CGI shelves	cpgIsland	85	532	606	3175	0.837138	0.647237	1.07293	0.769864	0.285298
trans-meQLTs	Open sea	cpgIsland	522	2703	169	1004	1.14727	0.947936	1.39322	0.796074	0.285298
trans-meQLTs	5'UTR	refGene	9	39	682	3668	1.24106	0.526169	2.61994	0.260063	0.680285
trans-meQLTs	Gene bodies	refGene	234	1419	457	2288	0.825643	0.692681	0.982352	1.53588	0.0688177
trans-meQLTs	Coding sequences	refGene	10	69	681	3638	0.774266	0.353769	1.52099	0.272251	0.680285
trans-meQLTs	3'UTR	refGene	22	105	669	3602	1.12811	0.673037	1.81465	0.207361	0.733145
trans-meQLTs	Intergenic regions	refGene	333	1754	358	1953	1.03571	0.87723	1.22253	0.168518	0.76688
trans-meQLTs	Promoters	ChromHmm	30	123	661	3584	1.32237	0.848712	2.00396	0.755555	0.285298
trans-meQLTs	Enhancers	ChromHmm	55	249	636	3458	1.20091	0.869216	1.63572	0.597888	0.350247
trans-meQLTs	Insulators	ChromHmm	8	28	683	3679	1.53883	0.603459	3.48429	0.591845	0.350247
trans-meQLTs	TFBS	encRegTfbs	81	433	610	3274	1.00403	0.769897	1.29715	0.0228819	0.948676
a Elements in the target set and with functional annotation
b Elements not in the target set and with functional annotation
c Elements in the target set and without functional annotation
d Elements not in the target set and without functional annotation
e Estimated as (set × d)/(b × c)
f Lower and upper limits of the 95% CI of the odds ratio
g Adjusted P-value for multiple comparisons with the Benjamini–Hochberg correction

## Sheet: S10
set	description	collection	oddsRatioa	oddsRatio_lowerb	oddsRatio_upperb
cis-meQTLs	CGI	cpgIsland	1.78233	1.63892	1.94029
cis-meQTLs	CGI shores	cpgIsland	1.61794	1.55111	1.68099
cis-meQTLs	CGI shelves	cpgIsland	1.51477	1.45841	1.57428
cis-meQTLs	Open sea	cpgIsland	0.622099	0.60462	0.640242
cis-meQTLs	5'UTR	refGene	1.54151	1.39052	1.72273
cis-meQTLs	Gene bodies	refGene	1.10673	1.08702	1.12891
cis-meQTLs	Coding sequences	refGene	1.4767	1.33858	1.63573
cis-meQTLs	3'UTR	refGene	1.402	1.30557	1.49641
cis-meQTLs	Intergenic regions	refGene	0.858636	0.84307	0.876008
cis-meQTLs	Promoters	ChromHmm	1.41153	1.33623	1.49022
cis-meQTLs	Enhancers	ChromHmm	1.46954	1.43321	1.5062
cis-meQTLs	Insulators	ChromHmm	1.02688	0.909904	1.17434
cis-meQTLs	TFBS	encRegTfbs	1.55073	1.51166	1.59234
a Mean of the estimated odds on 1,000 random background sets
b Lower and upper limits of the 95% CI of the odds ratio

## Sheet: S11
set	description	collection	supporta	bb	cc	dd	oddsRatioe	oddsRatio_lowerf	oddsRatio_upperf	pValueLog	qValueg
cis-CpGs	CGI	cpgIsland	3307	27168	18356	195660	1.29748	1.24726	1.34938	36.3795	5.42539e-37
cis-CpGs	CGI shores	cpgIsland	6648	48980	15015	173848	1.5715	1.52396	1.62035	175.055	3.81942e-175
cis-CpGs	CGI shelves	cpgIsland	3208	25686	18455	197142	1.33414	1.28185	1.38823	42.9234	2.21511e-43
cis-CpGs	Open sea	cpgIsland	10408	135828	11255	87000	0.592336	0.575936	0.609155	293.119	9.87449e-293
cis-CpGs	5'UTR	refGene	1446	10355	20217	212473	1.46758	1.38548	1.55371	36.0678	1.01102e-36
cis-CpGs	Gene bodies	refGene	9176	90089	12487	132739	1.08273	1.05249	1.11382	7.42112	4.10811e-08
cis-CpGs	Coding sequences	refGene	1734	11955	19929	210873	1.53473	1.45553	1.61763	52.1293	1.6087e-52
cis-CpGs	3'UTR	refGene	1303	8957	20360	213871	1.5281	1.4382	1.62264	39.3511	7.2402e-40
cis-CpGs	Intergenic regions	refGene	7622	91774	14041	131054	0.77518	0.752838	0.79814	66.2893	1.33565e-66
cis-CpGs	Promoters	ChromHmm	5083	32167	16580	190661	1.81705	1.7568	1.87941	243.987	6.69435e-244
cis-CpGs	Enhancers	ChromHmm	4182	35268	17481	187560	1.27226	1.22746	1.31854	37.881	1.89964e-38
cis-CpGs	Insulators	ChromHmm	575	7145	21088	215683	0.823059	0.753837	0.897329	5.20894	6.18105e-06
cis-CpGs	TFBS	encRegTfbs	10037	81495	11626	141333	1.49716	1.45561	1.54008	171.889	4.20119e-172
trans-CpGs	CGI	cpgIsland	234	1639	475	2871	0.862979	0.726246	1.02344	1.0361	0.138035
trans-CpGs	CGI shores	cpgIsland	169	929	540	3581	1.20636	0.994111	1.45875	1.27432	0.0911516
trans-CpGs	CGI shelves	cpgIsland	71	425	638	4085	1.06965	0.808753	1.39879	0.20094	0.708292
trans-CpGs	Open sea	cpgIsland	311	1914	398	2596	1.05981	0.900207	1.24703	0.311997	0.605212
trans-CpGs	5'UTR	refGene	68	511	641	3999	0.830227	0.626312	1.08703	0.751502	0.245373
trans-CpGs	Gene bodies	refGene	230	1465	479	3045	0.998027	0.838785	1.1852	0	1
trans-CpGs	Coding sequences	refGene	47	329	662	4181	0.902274	0.642907	1.2428	0.233281	0.678672
trans-CpGs	3'UTR	refGene	34	235	675	4275	0.916298	0.614162	1.33069	0.145776	0.779853
trans-CpGs	Intergenic regions	refGene	295	1897	414	2613	0.98151	0.832748	1.15589	0.0768031	0.881442
trans-CpGs	Promoters	ChromHmm	243	1643	466	2867	0.909933	0.766953	1.07777	0.561518	0.365949
trans-CpGs	Enhancers	ChromHmm	132	657	577	3853	1.34154	1.08267	1.65419	2.17325	0.0134208
trans-CpGs	Insulators	ChromHmm	36	163	673	4347	1.42645	0.95653	2.0783	1.14309	0.117702
trans-CpGs	TFBS	encRegTfbs	448	2634	261	1876	1.22247	1.03502	1.44594	1.76577	0.0324921
a Elements in the target set and with functional annotation
b Elements not in the target set and with functional annotation
c Elements in the target set and without functional annotation
d Elements not in the target set and without functional annotation
e Estimated as (set × d)/(b × c)
f Lower and upper limits of the 95% CI of the odds ratio
g Adjusted P-value for multiple comparisons with the Benjamini–Hochberg correction

## Sheet: S12
set	description	collection	supporta	bb	cc	dd	oddsRatioe	oddsRatio_lowerf	oddsRatio_upperf	pValueLog	qValueg
cis-CpGs	CGI	cpgIsland	418	30057	2963	211053	0.990582	0.891393	1.09858	0.0579726	0.910041
cis-CpGs	CGI shores	cpgIsland	858	54770	2523	186340	1.15696	1.0689	1.25139	3.52404	0.000777925
cis-CpGs	CGI shelves	cpgIsland	386	28508	2995	212602	0.961147	0.861618	1.06979	0.313781	0.664414
cis-CpGs	Open sea	cpgIsland	1972	144264	1409	96846	0.93955	0.876601	1.00726	1.11146	0.125716
cis-CpGs	5'UTR	refGene	159	11642	3222	229468	0.972671	0.823334	1.14216	0.109422	0.842054
cis-CpGs	Gene bodies	refGene	1462	97803	1919	143307	1.11631	1.04168	1.19617	2.77068	0.0036738
cis-CpGs	Coding sequences	refGene	316	13373	3065	227737	1.75574	1.55675	1.97476	17.7272	1.62441e-17
cis-CpGs	3'UTR	refGene	159	10101	3222	231009	1.12859	0.955174	1.32552	0.84821	0.204876
cis-CpGs	Intergenic regions	refGene	1247	98149	2134	142961	0.851166	0.7927	0.913608	5.19761	2.74922e-05
cis-CpGs	Promoters	ChromHmm	633	36617	2748	204493	1.28642	1.1772	1.40413	7.48123	2.14625e-07
cis-CpGs	Enhancers	ChromHmm	760	38690	2621	202420	1.51705	1.39647	1.64644	21.2633	7.08986e-21
cis-CpGs	Insulators	ChromHmm	149	7571	3232	233539	1.42205	1.19658	1.67908	4.14803	0.000205448
cis-CpGs	TFBS	encRegTfbs	1564	89968	1817	151142	1.44598	1.34995	1.54881	25.2097	1.60444e-24
trans-CpGs	CGI	cpgIsland	25	1848	127	3219	0.34295	0.213081	0.532049	6.95943	5.70923e-07
trans-CpGs	CGI shores	cpgIsland	35	1063	117	4004	1.12679	0.744716	1.66757	0.2638	0.708179
trans-CpGs	CGI shelves	cpgIsland	12	484	140	4583	0.811684	0.406524	1.47726	0.239903	0.712608
trans-CpGs	Open sea	cpgIsland	91	2134	61	2933	2.0501	1.4585	2.89837	4.73401	5.99617e-05
trans-CpGs	5'UTR	refGene	23	556	129	4511	1.44644	0.877653	2.28976	0.939397	0.175844
trans-CpGs	Gene bodies	refGene	52	1643	100	3424	1.08366	0.755684	1.5385	0.180068	0.746753
trans-CpGs	Coding sequences	refGene	19	357	133	4710	1.88453	1.08672	3.10483	1.79647	0.0276959
trans-CpGs	3'UTR	refGene	17	252	135	4815	2.40546	1.33974	4.07446	2.6535	0.00444152
trans-CpGs	Intergenic regions	refGene	38	2154	114	2913	0.450858	0.302428	0.659171	4.91654	4.50131e-05
trans-CpGs	Promoters	ChromHmm	40	1846	112	3221	0.623215	0.421085	0.906156	1.99564	0.018759
trans-CpGs	Enhancers	ChromHmm	25	764	127	4303	1.10871	0.686708	1.72622	0.190058	0.746753
trans-CpGs	Insulators	ChromHmm	5	194	147	4873	0.854393	0.27024	2.07477	0	1
trans-CpGs	TFBS	encRegTfbs	70	3012	82	2055	0.582505	0.415128	0.815535	2.97128	0.00252521
a Elements in the target set and with functional annotation
b Elements not in the target set and with functional annotation
c Elements in the target set and without functional annotation
d Elements not in the target set and without functional annotation
e Estimated as (set × d)/(b × c)
f Lower and upper limits of the 95% CI of the odds ratio
g Adjusted P-value for multiple comparisons with the Benjamini–Hochberg correction

## Sheet: S13
set	description	collection	supporta	bb	cc	dd	oddsRatioe	oddsRatio_lowerf	oddsRatio_upperf	pValueLog	qValueg
cis-meQTL	CGI	cpgIsland	15559	20526	844760	3729030	3.34611	3.27656	3.41698	Inf	0
cis-meQTL	CGI shores	cpgIsland	74711	101484	785608	3648072	3.41857	3.38539	3.45196	Inf	0
cis-meQTL	CGI shelves	cpgIsland	76254	105571	784065	3643985	3.35693	3.32492	3.38918	Inf	0
cis-meQTL	Open sea	cpgIsland	712236	3537648	148083	211908	0.288105	0.286083	0.290138	Inf	0
cis-meQTL	5'UTR	refGene	9265	16971	851054	3732585	2.39437	2.33386	2.45628	Inf	0
cis-meQTL	Gene bodies	refGene	418541	1281032	441778	2468524	1.82568	1.81697	1.83427	Inf	0
cis-meQTL	Coding sequences	refGene	11464	18957	848855	3730599	2.65795	2.59619	2.72051	Inf	0
cis-meQTL	3'UTR	refGene	22100	46109	838219	3703447	2.11769	2.08346	2.1523	Inf	0
cis-meQTL	Intergenic regions	refGene	320965	2019738	539354	1729818	0.509664	0.507204	0.51214	Inf	0
cis-meQTL	Promoters	ChromHmm	30020	46431	830299	3703125	2.88353	2.84158	2.92625	Inf	0
cis-meQTL	Enhancers	ChromHmm	74857	172294	785462	3577262	1.9788	1.96121	1.99658	Inf	0
cis-meQTL	Insulators	ChromHmm	6610	21033	853709	3728523	1.37255	1.33478	1.41126	104.191	1.16007e-104
cis-meQTL	TFBS	encRegTfbs	104331	243479	755988	3506077	1.98733	1.97206	2.00263	Inf	0
trans-meQTL	CGI	cpgIsland	2068	2868	85835	150095	1.26085	1.19025	1.33554	14.5348	3.28333e-15
trans-meQTL	CGI shores	cpgIsland	9062	13591	78841	139372	1.17867	1.14602	1.21223	29.6773	2.60962e-30
trans-meQTL	CGI shelves	cpgIsland	9120	13526	78783	139437	1.19335	1.16032	1.22733	34.1801	8.8067e-35
trans-meQTL	Open sea	cpgIsland	70100	127090	17803	25873	0.801618	0.784741	0.818826	91.3431	7.78028e-92
trans-meQTL	5'UTR	refGene	1117	1248	86786	151715	1.56457	1.44141	1.69832	26.0468	1.07746e-26
trans-meQTL	Gene bodies	refGene	26512	59152	61391	93811	0.684899	0.672832	0.697146	Inf	0
trans-meQTL	Coding sequences	refGene	1282	1702	86621	151261	1.31529	1.22177	1.41573	12.5413	3.13711e-13
trans-meQTL	3'UTR	refGene	2160	3007	85743	149956	1.25625	1.18736	1.32898	14.6911	2.36523e-15
trans-meQTL	Intergenic regions	refGene	48017	75050	39886	77913	1.24977	1.22911	1.27082	151.647	4.50492e-152
trans-meQTL	Promoters	ChromHmm	3309	3601	84594	149362	1.62254	1.54599	1.70257	85.0471	1.46812e-85
trans-meQTL	Enhancers	ChromHmm	5955	8400	81948	144563	1.25059	1.2082	1.29441	36.2045	8.64585e-37
trans-meQTL	Insulators	ChromHmm	492	996	87411	151967	0.858773	0.769062	0.958022	2.23232	0.00585701
trans-meQTL	TFBS	encRegTfbs	9837	13780	78066	139183	1.27271	1.23831	1.30808	65.5331	4.58663e-66
a Elements in the target set and with functional annotation
b Elements not in the target set and with functional annotation
c Elements in the target set and without functional annotation
d Elements not in the target set and without functional annotation
e Estimated as (set × d)/(b × c)
f Lower and upper limits of the 95% CI of the odds ratio
g Adjusted P-value for multiple comparisons with the Benjamini–Hochberg correction

## Sheet: S14
set	description	collection	supporta	bb	cc	dd	oddsRatioe	oddsRatio_lowerf	oddsRatio_upperf	pValueLog	qValueg
cis-CpGs	CGI	cpgIsland	833	29642	3474	210542	1.70312	1.57561	1.83929	37.486	9.43391e-38
cis-CpGs	CGI shores	cpgIsland	1372	54256	2935	185928	1.60192	1.5003	1.70978	42.694	7.51322e-43
cis-CpGs	CGI shelves	cpgIsland	864	28030	3443	212154	1.89945	1.75897	2.04919	54.1583	3.00999e-54
cis-CpGs	Open sea	cpgIsland	1782	144454	2525	95730	0.467693	0.439691	0.497418	132.636	2.00255e-132
cis-CpGs	5'UTR	refGene	362	11439	3945	228745	1.83486	1.64047	2.0474	23.2079	1.46457e-23
cis-CpGs	Gene bodies	refGene	2178	97087	2129	143097	1.50779	1.41894	1.60229	39.7356	5.97446e-40
cis-CpGs	Coding sequences	refGene	1039	12650	3268	227534	5.71851	5.31625	6.14739	Inf	0
cis-CpGs	3'UTR	refGene	348	9912	3959	230272	2.04208	1.82151	2.28357	29.6679	5.58554e-30
cis-CpGs	Intergenic regions	refGene	1115	98281	3192	141903	0.504356	0.47047	0.540371	92.3232	3.08831e-92
cis-CpGs	Promoters	ChromHmm	1352	35898	2955	204286	2.60362	2.43707	2.78059	157.987	1.33882e-157
cis-CpGs	Enhancers	ChromHmm	803	38647	3504	201537	1.19503	1.10462	1.29174	5.03076	1.42485e-05
cis-CpGs	Insulators	ChromHmm	107	7613	4200	232571	0.778275	0.635424	0.944336	2.024	0.0117154
cis-CpGs	TFBS	encRegTfbs	2251	89281	2056	150903	1.85056	1.74129	1.96664	87.5183	1.57636e-87
trans-CpGs	CGI	cpgIsland	112	1761	456	2890	0.403147	0.322121	0.501254	18.0274	2.03428e-18
trans-CpGs	CGI shores	cpgIsland	162	936	406	3715	1.58354	1.29348	1.93237	5.13841	1.18152e-05
trans-CpGs	CGI shelves	cpgIsland	66	430	502	4221	1.29052	0.964598	1.70573	1.09237	0.0875782
trans-CpGs	Open sea	cpgIsland	279	1946	289	2705	1.34184	1.12248	1.60399	2.98859	0.00140485
trans-CpGs	5'UTR	refGene	48	531	520	4120	0.716255	0.514332	0.97876	1.47326	0.0380181
trans-CpGs	Gene bodies	refGene	234	1461	334	3190	1.52961	1.27399	1.83447	5.40409	6.83584e-06
trans-CpGs	Coding sequences	refGene	95	281	473	4370	3.12232	2.40164	4.03483	15.7039	3.95515e-16
trans-CpGs	3'UTR	refGene	52	217	516	4434	2.0588	1.47054	2.84029	4.52997	4.26312e-05
trans-CpGs	Intergenic regions	refGene	160	2032	408	2619	0.505507	0.414575	0.614192	12.2177	1.1251e-12
trans-CpGs	Promoters	ChromHmm	181	1705	387	2946	0.808158	0.666855	0.976713	1.57971	0.0311056
trans-CpGs	Enhancers	ChromHmm	90	699	478	3952	1.06452	0.828386	1.35655	0.207874	0.644406
trans-CpGs	Insulators	ChromHmm	22	177	546	4474	1.01848	0.616834	1.60791	0.0420755	0.907663
trans-CpGs	TFBS	encRegTfbs	304	2778	264	1873	0.77643	0.649345	0.928762	2.29696	0.00656115
a Elements in the target set and with functional annotation
b Elements not in the target set and with functional annotation
c Elements in the target set and without functional annotation
d Elements not in the target set and without functional annotation
e Estimated as (set × d)/(b × c)
f Lower and upper limits of the 95% CI of the odds ratio
g Adjusted P-value for multiple comparisons with the Benjamini–Hochberg correction

[truncated: 11 more sheets: S15, S16, S17, S18, S19, S20, S21, S22, S23, S24, S25]
