# Supplementary material for: Genetic impacts on DNA methylation help elucidate regulatory genomic processes
Source: Genome Biol. 2023 Jul 31;24:176. doi: 10.1186/s13059-023-03011-x (PMC10391992; doi:10.1186/s13059-023-03011-x)
Supplement: Supplementary file 4 — Additional file 4. Summary statistics of Summary-based Mendelian Randomisation with gene expression data. TSV file with the following fields: (1) SMRtest: type of SMR test, can be cis-meQTL, trans-meQTL or target_trans-meQTL. (2) CpG: CpG ID. (3) Gene: ENSEMBL gene ID. (4) SNP: SNP ID in the format of chr:pos, tested for co-localisation. (5–6) chr_cpg, pos_cpg: chromosome and position of CpG. (7) gene_cpg: gene annotated to the CpG. (8–9) chr_snp, pos_snp: chromosome and position of SNP. (10) A1: effect allele. (11) A2: alternative allele. (12) Freq: frequency of A1. (13–15) b_eQTL, se_eQTL, p_eQTL: coefficient estimate, standard error and p-value from the eQTL association. (16–18) b_meQTL, se_meQTL, p_meQTL: coefficient estimate, standard error and p-value from the meQTL association. (19–21) b_SMR, se_SMR, p_SMR: coefficient estimate, standard error and p-value from the SMR. (22) p_HEIDI: p-value from HEIDI. (23) nsnp_HEIDI: number of SNPs used in the HEIDI test. [file 13059_2023_3011_MOESM4_ESM.txt]

SMRtest	CpG	Gene	SNP	chr_cpg	pos_cpg	gene_cpg	chr_snp	pos_snp	A1	A2	Freq	b_eQTL	se_eQTL	p_eQTL	b_meQTL	se_meQTL	p_meQTL	b_SMR	se_SMR	p_SMR	p_HEIDI	nsnp_HEIDI
cis-meQTL	cg02377131	ENSG00000000457	1:169721166	1	169733894	NA	1	169721166	T	C	0.234592	0.158031	0.00960094	7.11e-61	-0.289098	0.0447748	1.069999e-10	-0.546636	0.0909423	1.846057e-09	0.2509368	3
cis-meQTL	cg02377131	ENSG00000000460	1:169721166	1	169733894	NA	1	169721166	T	C	0.234592	0.215046	0.00956591	6.4555e-112	-0.289098	0.0447748	1.069999e-10	-0.743853	0.119864	5.441178e-10	0.4016996	3
cis-meQTL	cg24810717	ENSG00000000460	1:169647046	1	169764438	METTL18;C1orf112	1	169647046	A	G	0.129225	0.270397	0.0118984	2.5133e-114	-0.589152	0.0466861	1.650014e-36	-0.458959	0.0416003	2.661349e-28	0.2026513	9
cis-meQTL	cg11690028	ENSG00000000460	1:169732743	1	169863189	SCYL3;SCYL3	1	169732743	T	C	0.101392	0.373198	0.0133903	6.0294e-171	-0.413558	0.0604918	8.109982e-12	-0.902408	0.13591	3.14212e-11	0.753121	3
cis-meQTL	cg11348583	ENSG00000000971	1:196947030	1	196746875	CFHR3;CFHR3	1	196947030	C	T	0.332008	0.0753851	0.00847195	5.676e-19	-0.377091	0.0444021	2.020001e-17	-0.199912	0.03254	8.068443e-10	0.05022055	16
cis-meQTL	cg05891170	ENSG00000001084	6:53373197	6	53367686	GCLC;GCLC	6	53373197	C	G	0.0854871	-0.146298	0.0151109	3.6102e-22	-0.654729	0.0642243	2.099985e-24	0.223448	0.0318292	2.215201e-12	0.0532995	4
cis-meQTL	cg03509643	ENSG00000001084	6:53457292	6	53449809	NA	6	53457292	A	T	0.385686	0.0596053	0.0083537	9.6787e-13	-0.447333	0.0353525	1.070004e-36	-0.133246	0.0214388	5.127009e-10	0.3095213	20
cis-meQTL	cg14347002	ENSG00000001167	6:41068706	6	41066169	NFYA;NFYA	6	41068706	T	G	0.148111	0.272573	0.0118259	1.5192e-117	-0.675164	0.0600314	2.400013e-29	-0.403713	0.0399412	5.107037e-24	0.1471929	20
cis-meQTL	cg02167203	ENSG00000001167	6:41014220	6	41068553	NFYA;NFYA;LOC221442	6	41014220	G	A	0.322068	0.135253	0.00831728	1.8485e-59	-0.506601	0.0279386	1.760033e-73	-0.266982	0.022053	9.77312e-34	0.207949	20
cis-meQTL	cg04346459	ENSG00000001167	6:41200245	6	41068666	NFYA;NFYA;LOC221442	6	41200245	G	A	0.357853	0.0966306	0.0082299	7.8181e-32	-0.285559	0.0293502	2.260005e-22	-0.338391	0.0451695	6.805084e-14	0.05329697	20
cis-meQTL	cg03644281	ENSG00000001167	6:41199973	6	41068752	NFYA;NFYA;LOC221442	6	41199973	T	C	0.354871	0.0970928	0.00825107	5.7605e-32	-0.318342	0.0294333	2.899996e-27	-0.304995	0.0383013	1.678338e-15	0.08188061	20
cis-meQTL	cg10792307	ENSG00000001167	6:41168337	6	41123086	TREML1	6	41168337	C	A	0.382704	-0.0667509	0.00825084	5.9567e-16	0.278662	0.0323728	7.439977e-18	-0.239541	0.0406334	3.742999e-09	0.2850995	5
cis-meQTL	cg12405265	ENSG00000001461	1:24705688	1	24655961	GRHL3;GRHL3;GRHL3	1	24705688	T	C	0.11332	-0.225422	0.012215	4.789e-76	0.390283	0.0498801	5.100002e-15	-0.577585	0.0801791	5.860576e-13	0.2480747	10
cis-meQTL	cg04238498	ENSG00000001461	1:24710405	1	24656150	GRHL3;GRHL3;GRHL3;GRHL3	1	24710405	G	A	0.11332	-0.222663	0.0123686	1.8723e-72	0.473589	0.0494972	1.09e-21	-0.47016	0.0556482	2.943003e-17	0.05948137	19
cis-meQTL	cg15209896	ENSG00000001461	1:24698029	1	24736165	STPG1;STPG1;STPG1;STPG1	1	24698029	T	C	0.112326	-0.208009	0.012172	1.7861e-65	0.321801	0.0511786	3.219996e-10	-0.646391	0.109539	3.612328e-09	0.5138876	4
cis-meQTL	cg26935265	ENSG00000001461	1:24748774	1	24742141	NIPAL3	1	24748774	A	G	0.106362	-0.236049	0.0124568	4.4495e-80	-0.353982	0.0474505	8.650004e-14	0.666838	0.0960655	3.879913e-12	0.6857845	4
cis-meQTL	cg03893656	ENSG00000001461	1:24743603	1	24745138	NIPAL3	1	24743603	A	C	0.107356	-0.236659	0.0123755	1.6187e-81	0.334403	0.0493634	1.25e-11	-0.707707	0.11083	1.708476e-10	0.1667342	6
cis-meQTL	cg16307638	ENSG00000001461	1:24698029	1	24745267	NIPAL3	1	24698029	T	C	0.112326	-0.208009	0.012172	1.7861e-65	0.560298	0.0406543	3.269943e-43	-0.371248	0.0346056	7.522331e-27	0.06352104	17
cis-meQTL	cg03453374	ENSG00000001561	6:46017337	6	46000514	CLIC5	6	46017337	C	T	0.084493	0.11699	0.0153862	2.88e-14	-0.653879	0.0631142	3.760032e-25	-0.178917	0.0291878	8.795488e-10	0.1321167	3
cis-meQTL	cg17054360	ENSG00000001630	7:91588194	7	91510326	MTERF	7	91588194	C	T	0.375746	-0.268663	0.0120309	1.8392e-110	0.204742	0.0337025	1.239999e-09	-1.3122	0.223851	4.574782e-09	0.106476	11
cis-meQTL	cg12509561	ENSG00000001630	7:91762145	7	91727341	AKAP9;AKAP9	7	91762145	G	A	0.373757	-0.286779	0.012078	1.2673e-124	-0.263186	0.0374778	2.179996e-12	1.08964	0.16181	1.649424e-11	0.1133695	3
cis-meQTL	cg07233446	ENSG00000001630	7:91757479	7	91761416	CYP51A1;CYP51A1	7	91757479	G	A	0.384692	-0.294366	0.0119568	7.8303e-134	0.306503	0.0465226	4.45e-11	-0.960403	0.150904	1.961587e-10	0.07682253	9
cis-meQTL	cg22117172	ENSG00000001630	7:91762145	7	91764530	CYP51A1;CYP51A1	7	91762145	G	A	0.373757	-0.286779	0.012078	1.2673e-124	0.698295	0.0585426	8.459974e-33	-0.410685	0.0385307	1.589191e-26	0.1563032	20
cis-meQTL	cg15188398	ENSG00000002330	11:63892665	11	63912722	MACROD1	11	63892665	T	C	0.15507	0.0692575	0.0103663	2.3764e-11	-0.673561	0.0414713	2.560022e-59	-0.102823	0.0166416	6.464151e-10	0.1783206	20
cis-meQTL	cg08308807	ENSG00000002330	11:63973396	11	63925726	MACROD1	11	63973396	A	G	0.139165	0.0856977	0.0110297	7.8734e-15	0.739302	0.0359865	8.730235e-94	0.115917	0.0159504	3.666838e-13	0.3418048	20
cis-meQTL	cg26467918	ENSG00000002330	11:63978067	11	63932088	MACROD1	11	63978067	G	C	0.138171	0.0868313	0.0110296	3.4735e-15	0.369737	0.0406172	8.790007e-20	0.234846	0.0394393	2.606765e-09	0.7488936	17
cis-meQTL	cg22194091	ENSG00000002330	11:63952759	11	63952550	STIP1;STIP1;STIP1	11	63952759	T	C	0.140159	0.0846029	0.0110156	1.5884e-14	-0.463718	0.0356346	1.029997e-38	-0.182445	0.0275836	3.734615e-11	0.8114685	20
cis-meQTL	cg17521327	ENSG00000002549	4:17578891	4	17577889	LAP3	4	17578891	G	A	0.659046	-0.782372	0.00757645	3.27170000000001e-310	-0.304593	0.0323812	5.129989e-21	2.56858	0.274195	7.412933e-21	0.199413	15
cis-meQTL	cg22109262	ENSG00000002549	4:17582051	4	17578738	LAP3	4	17582051	A	G	0.651093	-0.782444	0.0074384	3.27170000000001e-310	0.281686	0.0280182	8.85e-24	-2.77772	0.277548	1.404631e-23	0.2051012	17
cis-meQTL	cg14407719	ENSG00000002549	4:17661889	4	17584939	LAP3	4	17661889	C	T	0.642147	-0.703606	0.00760253	3.27170000000001e-310	0.201486	0.0348523	7.419989e-09	-3.49208	0.605226	7.932543e-09	0.3329187	8
cis-meQTL	cg09717402	ENSG00000002549	4:17579678	4	17586364	LAP3	4	17579678	C	G	0.652087	-0.786866	0.00745908	3.27170000000001e-310	0.251714	0.0315552	1.500008e-15	-3.12603	0.393002	1.80241e-15	0.05340649	16
cis-meQTL	cg02297831	ENSG00000002549	4:17632834	4	17616191	MED28	4	17632834	C	T	0.630219	-0.735667	0.00745978	3.27170000000001e-310	0.299927	0.0299456	1.300002e-23	-2.45282	0.246157	2.180324e-23	0.06517383	15
cis-meQTL	cg03267220	ENSG00000002549	4:17589557	4	17710911	FAM184B	4	17589557	T	C	0.672962	-0.76826	0.00769148	3.27170000000001e-310	-0.295311	0.0364896	5.819996e-16	2.60153	0.322507	7.228742e-16	0.1956137	12
cis-meQTL	cg01640506	ENSG00000002726	7:150265371	7	150417635	GIMAP1	7	150265371	T	G	0.37674	0.168287	0.00884283	9.4794e-81	0.205232	0.0327323	3.609999e-10	0.819984	0.137694	2.59852e-09	0.2395024	4
cis-meQTL	cg05714773	ENSG00000002726	7:150457308	7	150493706	TMEM176B;TMEM176B;TMEM176B;TMEM176B;TMEM176B	7	150457308	C	T	0.627237	-0.560459	0.00904081	3.27170000000001e-310	-0.262231	0.0292287	2.920004e-19	2.13727	0.240706	6.735194e-19	0.05162219	6
cis-meQTL	cg26475742	ENSG00000002726	7:150468002	7	150551373	ABP1	7	150468002	G	A	0.688867	-0.59593	0.00868386	3.27170000000001e-310	-0.319816	0.0367309	3.120004e-18	1.86335	0.215722	5.732574e-18	0.2554345	8
cis-meQTL	cg17694719	ENSG00000002726	7:150558399	7	150554915	ABP1	7	150558399	A	G	0.152087	-0.145228	0.0110098	9.8865e-40	-0.357797	0.0401082	4.630015e-19	0.405895	0.0549281	1.473132e-13	0.1058995	11
cis-meQTL	cg16861968	ENSG00000002822	7:1819179	7	1792778	NA	7	1819179	T	C	0.326044	0.20122	0.00879425	7.2165e-116	-0.42167	0.0370981	6.150019e-30	-0.477199	0.0468783	2.447382e-24	0.0500591	15
cis-meQTL	cg07019835	ENSG00000002822	7:1976263	7	1849671	NA	7	1976263	T	C	0.354871	0.236802	0.00876455	9.0337e-161	0.285961	0.0331065	5.740001e-18	0.828093	0.100651	1.91327e-16	0.1259367	20
cis-meQTL	cg26697605	ENSG00000002822	7:1992822	7	1850801	NA	7	1992822	A	G	0.333996	0.251619	0.0083431	8.2239e-200	-0.239177	0.0378704	2.689996e-10	-1.05202	0.170186	6.346402e-10	0.1758151	3
cis-meQTL	cg20396385	ENSG00000002822	7:1852166	7	1855709	MAD1L1;MAD1L1;MAD1L1	7	1852166	A	G	0.429423	0.193082	0.00807356	2.118e-126	0.2171	0.0355014	9.640026e-10	0.889371	0.150114	3.129897e-09	0.1232524	8
cis-meQTL	cg00236141	ENSG00000002822	7:1932629	7	1936854	MAD1L1;MAD1L1;MAD1L1	7	1932629	G	C	0.232604	-0.126807	0.00922197	5.0509e-43	-0.273438	0.0413347	3.709998e-11	0.463749	0.0777941	2.503349e-09	0.08742349	3
cis-meQTL	cg02421172	ENSG00000002822	7:2074898	7	1938701	MAD1L1;MAD1L1;MAD1L1	7	2074898	A	G	0.0457256	-0.245424	0.0184931	3.4009e-40	-0.584103	0.0704475	1.120002e-16	0.420172	0.0597534	2.039349e-12	0.1853683	4
cis-meQTL	cg24247786	ENSG00000002822	7:2056924	7	1940280	MAD1L1;MAD1L1;MAD1L1	7	2056924	A	G	0.955268	0.319074	0.0166966	2.0767e-81	-0.60934	0.0661996	3.429995e-20	-0.523638	0.063144	1.106467e-16	0.3325808	4
cis-meQTL	cg15997393	ENSG00000002822	7:2076673	7	1961869	MAD1L1;MAD1L1;MAD1L1	7	2076673	C	T	0.0447316	-0.314629	0.0167547	1.126e-78	-0.56797	0.072841	6.320006e-15	0.553954	0.0769246	5.965606e-13	0.2846392	7
cis-meQTL	cg19987253	ENSG00000002822	7:2117261	7	1981314	MAD1L1;MAD1L1;MAD1L1	7	2117261	T	C	0.202783	0.204501	0.0103917	3.2509e-86	-0.254519	0.0383718	3.290014e-11	-0.80348	0.12783	3.267216e-10	0.08710675	4
cis-meQTL	cg19147804	ENSG00000002822	7:2018823	7	1989927	MAD1L1;MAD1L1;MAD1L1	7	2018823	A	C	0.571571	-0.194396	0.00859168	2.4045e-113	0.326016	0.0525531	5.519992e-10	-0.596278	0.099666	2.193839e-09	0.06841608	20
cis-meQTL	cg16769982	ENSG00000002822	7:2073027	7	2073029	MAD1L1;MAD1L1;MAD1L1	7	2073027	A	C	0.0457256	-0.318092	0.0167652	2.83e-80	0.537656	0.0668608	8.879968e-16	-0.591627	0.0799075	1.322512e-13	0.7541872	3
cis-meQTL	cg14507427	ENSG00000002822	7:1995864	7	2076633	MAD1L1;MAD1L1;MAD1L1	7	1995864	T	C	0.331014	0.259603	0.00842149	1.1679e-208	0.428985	0.0580435	1.460001e-13	0.605158	0.0842008	6.619467e-13	0.06546482	20
cis-meQTL	cg17733447	ENSG00000002919	17:45902248	17	45929399	SP6	17	45902248	T	C	0.318091	0.146303	0.00893003	2.5212e-60	-0.226746	0.0325235	3.130004e-12	-0.64523	0.10058	1.407517e-10	0.05775239	9
cis-meQTL	cg20020844	ENSG00000002919	17:45930112	17	45929963	SP6	17	45930112	A	T	0.385686	0.130662	0.00813633	4.9446e-58	0.355968	0.0355744	1.429994e-23	0.367061	0.0432213	2.020649e-17	0.4495294	4
cis-meQTL	cg09879253	ENSG00000002919	17:45927412	17	45935359	NA	17	45927412	A	G	0.477137	0.156779	0.00795227	1.6032e-86	0.218587	0.0342973	1.850002e-10	0.717238	0.118272	1.325284e-09	0.05965303	8
cis-meQTL	cg17650764	ENSG00000002919	17:46043370	17	46080118	NA	17	46043370	A	G	0.699801	-0.193439	0.00878607	2.0058e-107	-0.260952	0.0350761	1.010002e-13	0.74128	0.105175	1.814079e-12	0.05626395	11
cis-meQTL	cg04655372	ENSG00000002919	17:46153580	17	46126232	NFE2L1	17	46153580	G	A	0.109344	-0.580543	0.0118652	3.27170000000001e-310	-0.545881	0.0499496	8.410075e-28	1.0635	0.0997108	1.470993e-26	0.6865922	7
cis-meQTL	cg27346562	ENSG00000002919	17:46222044	17	46166752	CBX1;CBX1	17	46222044	C	T	0.17992	0.13308	0.0110816	3.1868e-33	-0.33641	0.0434314	9.500046e-15	-0.395588	0.0607733	7.552671e-11	0.1390883	3
cis-meQTL	cg21215337	ENSG00000002919	17:46063174	17	46176117	CBX1;CBX1	17	46063174	C	T	0.130219	-0.319301	0.0121579	5.0782e-152	-0.360506	0.0552349	6.720005e-11	0.885702	0.139831	2.387188e-10	0.1025267	8
cis-meQTL	cg13628881	ENSG00000002919	17:46006609	17	46180013	CBX1;CBX1	17	46006609	C	G	0.0765408	-0.480553	0.013781	2.0463e-266	0.870917	0.0631943	3.290021e-43	-0.551778	0.0430508	1.318714e-37	0.1208161	4
cis-meQTL	cg20710730	ENSG00000002919	17:46311075	17	46705577	NA	17	46311075	A	G	0.23161	-0.526295	0.00897703	3.27170000000001e-310	0.303787	0.0454732	2.380004e-11	-1.73245	0.261004	3.187802e-11	0.1045823	5
cis-meQTL	cg01640506	ENSG00000002933	7:150265371	7	150417635	GIMAP1	7	150265371	T	G	0.37674	0.324366	0.00795259	3.27170000000001e-310	0.205232	0.0327323	3.609999e-10	1.58048	0.255031	5.746754e-10	0.1588686	4
cis-meQTL	cg18099915	ENSG00000002933	7:150457308	7	150499493	TMEM176A;TMEM176B	7	150457308	C	T	0.627237	-1.03827	0.00623306	3.27170000000001e-310	-0.45884	0.0344938	2.249982e-40	2.26281	0.170651	3.953869e-40	0.09379955	17
cis-meQTL	cg21053135	ENSG00000002933	7:150460891	7	150499737	TMEM176B;TMEM176A	7	150460891	T	G	0.627237	-1.05108	0.00576891	3.27170000000001e-310	-0.278678	0.0291817	1.300002e-21	3.77166	0.395491	1.474971e-21	0.4514793	13
cis-meQTL	cg02788834	ENSG00000002933	7:150485701	7	150517855	NA	7	150485701	G	A	0.746521	-0.892549	0.00819154	3.27170000000001e-310	-0.222845	0.0369683	1.660001e-09	4.00525	0.665456	1.757178e-09	0.1646954	7
cis-meQTL	cg26475742	ENSG00000002933	7:150468002	7	150551373	ABP1	7	150468002	G	A	0.688867	-0.996994	0.00653495	3.27170000000001e-310	-0.319816	0.0367309	3.120004e-18	3.1174	0.358616	3.534191e-18	0.2334547	8
cis-meQTL	cg08530064	ENSG00000002933	7:150512828	7	150598393	NA	7	150512828	C	A	0.163022	0.156701	0.0100118	3.2397e-55	0.315751	0.0408748	1.120001e-14	0.496281	0.0716434	4.295816e-12	0.1038461	5
cis-meQTL	cg08822215	ENSG00000003249	16:89438667	16	89438651	ANKRD11	16	89438667	C	G	0.641153	-0.103981	0.00828744	4.139e-36	-0.367637	0.036257	3.679979e-24	0.282835	0.0358639	3.111451e-15	0.1797213	15
cis-meQTL	cg27461034	ENSG00000003249	16:89392315	16	89471678	ANKRD11;ANKRD11;ANKRD11;ANKRD11	16	89392315	T	C	0.539761	-0.073839	0.00794814	1.5429e-20	-0.260922	0.0317502	2.069989e-16	0.282993	0.0459755	7.494018e-10	0.1231565	20
cis-meQTL	cg05484508	ENSG00000003249	16:89586659	16	89589025	SPG7;SPG7	16	89586659	C	A	0.66004	-0.102255	0.00824339	2.4736e-35	-0.226521	0.0321854	1.95e-12	0.451415	0.0737442	9.277715e-10	0.1438397	6
cis-meQTL	cg16616467	ENSG00000003249	16:89638106	16	89642914	CPNE7;CPNE7	16	89638106	G	A	0.265408	-0.0678815	0.0103991	6.6832e-11	-0.578383	0.0411491	7.099949e-45	0.117364	0.019824	3.213206e-09	0.09113051	20
cis-meQTL	cg14706519	ENSG00000003249	16:89998157	16	89995975	TUBB3;TUBB3	16	89998157	A	G	0.0477137	0.822613	0.0165541	3.27170000000001e-310	0.48944	0.0827464	3.319999e-09	1.68072	0.286155	4.267513e-09	0.7592214	5
cis-meQTL	cg20822254	ENSG00000003249	16:90096463	16	90048020	AFG3L1P;AFG3L1P;AFG3L1P	16	90096463	G	C	0.0487078	0.800147	0.0161352	3.27170000000001e-310	-1.16641	0.0659221	4.68997e-70	-0.685994	0.0411645	2.366347e-62	0.09499398	20
cis-meQTL	cg06070351	ENSG00000003393	2:202653964	2	202645688	ALS2;ALS2;ALS2;ALS2	2	202653964	G	A	0.17992	-0.81018	0.0101212	3.27170000000001e-310	-0.487869	0.0420939	4.630033e-31	1.66065	0.144777	1.857639e-30	0.1590341	18
cis-meQTL	cg05756181	ENSG00000003393	2:202655545	2	202645953	ALS2;ALS2	2	202655545	T	C	0.184891	-0.747415	0.0100105	3.27170000000001e-310	-0.325587	0.0564773	8.169998e-09	2.29559	0.399386	9.040946e-09	0.1250064	9
cis-meQTL	cg03864397	ENSG00000003400	2:202111380	2	202050025	CASP10;CASP10;CASP10;CASP10;CASP10;CASP10;CASP10	2	202111380	G	A	0.530815	0.0927748	0.00795968	2.1486e-31	-0.309768	0.0318748	2.519998e-22	-0.299498	0.040125	8.385385e-14	0.08630245	20
cis-meQTL	cg17475949	ENSG00000003400	2:202111380	2	202050400	CASP10;CASP10;CASP10;CASP10;CASP10;CASP10;CASP10	2	202111380	G	A	0.530815	0.0927748	0.00795968	2.1486e-31	-0.288732	0.0315926	6.290004e-20	-0.321318	0.0446774	6.386901e-13	0.1390356	20
cis-meQTL	cg09792879	ENSG00000003400	2:202050677	2	202126492	CASP8;CASP8;CASP8;CASP8;CASP8;CASP8;CASP8	2	202050677	G	A	0.511928	0.11769	0.00794535	1.2145e-49	-0.269022	0.0342935	4.340004e-15	-0.437472	0.0631045	4.134705e-12	0.3237736	3
cis-meQTL	cg10653474	ENSG00000003400	2:202213382	2	202222450	ALS2CR12;ALS2CR12;ALS2CR12;ALS2CR12	2	202213382	A	C	0.580517	0.0617375	0.00805383	1.7772e-14	-0.344958	0.033369	4.76001e-25	-0.178971	0.0290658	7.392661e-10	0.1046552	5
cis-meQTL	cg17924035	ENSG00000003402	2:201674289	2	201747370	PPIL3;PPIL3	2	201674289	T	A	0.083499	0.135765	0.0154081	1.2381e-18	-0.669177	0.0650913	8.61996e-25	-0.202884	0.0303254	2.22803e-11	0.3678826	3
cis-meQTL	cg06466027	ENSG00000004142	17:26702478	17	26691950	SEBOX;SEBOX	17	26702478	G	T	0.0795229	0.328327	0.0136821	3.0031e-127	0.616093	0.0545043	1.260009e-29	0.532918	0.0521146	1.518487e-24	0.7408236	3
cis-meQTL	cg14331858	ENSG00000004142	17:26594640	17	26694306	VTN;SEBOX	17	26594640	G	T	0.082505	0.216252	0.0125882	3.8275e-66	-0.802718	0.0516672	1.970001e-54	-0.2694	0.0233795	1.011476e-30	0.09257212	20
cis-meQTL	cg04706338	ENSG00000004142	17:26629088	17	26697052	VTN	17	26629088	A	T	0.0606362	0.322417	0.0161467	1.0498e-88	0.445516	0.0591727	5.110006e-14	0.723692	0.102725	1.855756e-12	0.5889853	3
cis-meQTL	cg24089111	ENSG00000004142	17:26653207	17	26697498	SARM1;VTN	17	26653207	C	T	0.0775348	0.340319	0.0137641	5.76e-135	-0.606686	0.054301	5.549996e-29	-0.560948	0.0550952	2.400224e-24	0.1862728	4
cis-meQTL	cg23552876	ENSG00000004142	17:26645560	17	26697752	SARM1;VTN	17	26645560	C	G	0.0785288	0.335361	0.0137735	6.0575e-131	-0.869576	0.0555424	3.020001e-55	-0.385661	0.0292862	1.329285e-39	0.1424895	16
cis-meQTL	cg16403854	ENSG00000004142	17:27098024	17	27170014	C17orf63;C17orf63	17	27098024	T	A	0.201789	0.0824194	0.00989572	8.1804e-17	-0.383268	0.0453096	2.700008e-17	-0.215044	0.0362344	2.942035e-09	0.100412	15
cis-meQTL	cg02544002	ENSG00000004399	3:129289831	3	129323778	PLXND1	3	129289831	G	A	0.349901	-0.089424	0.00867907	6.7873e-25	-0.335985	0.0294369	3.569996e-30	0.266155	0.0348	2.039529e-14	0.09615428	20
cis-meQTL	cg04506190	ENSG00000004399	3:129341403	3	129323941	PLXND1	3	129341403	C	A	0.193837	-0.119716	0.0103153	3.8597e-31	-0.533892	0.0421957	1.080001e-36	0.224232	0.0262177	1.20261e-17	0.1012211	20
cis-meQTL	cg13488944	ENSG00000004455	1:33455486	1	33510990	NA	1	33455486	C	T	0.280318	-0.125362	0.00888815	3.558e-45	-0.350201	0.0422583	1.159996e-16	0.357972	0.0501004	8.993741e-13	0.2605025	4
cis-meQTL	cg03267959	ENSG00000004455	1:33458803	1	33511511	NA	1	33458803	G	A	0.293241	-0.122215	0.00874836	2.3696e-44	0.248097	0.033388	1.079997e-13	-0.492611	0.0750884	5.365625e-11	0.403275	5
cis-meQTL	cg01481000	ENSG00000004455	1:33566772	1	33514858	NA	1	33566772	C	T	0.265408	-0.110965	0.00905881	1.6883e-34	-0.250475	0.0374469	2.250005e-11	0.443018	0.0754639	4.34226e-09	0.0741633	6
cis-meQTL	cg07979236	ENSG00000004455	1:33459484	1	33516461	NA	1	33459484	T	A	0.279324	-0.124761	0.00887805	7.4047e-45	-0.276822	0.0381185	3.80999e-13	0.450689	0.0698571	1.10689e-10	0.9438044	4
cis-meQTL	cg22189725	ENSG00000004455	1:33592887	1	33546525	ADC	1	33592887	G	A	0.2833	-0.101806	0.00885489	1.3626e-30	-0.400291	0.0370144	2.939999e-27	0.254331	0.0322866	3.345531e-15	0.09029844	20
cis-meQTL	cg04569503	ENSG00000004455	1:33595212	1	33552177	AZIN2;AZIN2;AZIN2;AZIN2;AZIN2;AZIN2;AZIN2	1	33595212	G	T	0.478131	-0.0805086	0.00795973	4.7596e-24	0.291286	0.0344512	2.790013e-17	-0.27639	0.0426065	8.753926e-11	0.06876589	10
cis-meQTL	cg05127548	ENSG00000004455	1:33699197	1	33585747	ADC	1	33699197	A	G	0.242545	-0.0671326	0.00934917	6.9305e-13	-0.449845	0.032392	7.539982e-44	0.149235	0.0233969	1.789208e-10	0.06445354	20
cis-meQTL	cg04311473	ENSG00000004455	1:33672242	1	33686435	NA	1	33672242	A	G	0.232604	-0.0673345	0.00949577	1.3295e-12	-0.712241	0.0342283	3.62005e-96	0.094539	0.0140851	1.919978e-11	0.06601775	20
cis-meQTL	cg19438367	ENSG00000004534	3:49356577	3	48421034	FBXW12;FBXW12;FBXW12;FBXW12;FBXW12;FBXW12	3	49356577	G	A	0.177932	0.320315	0.0130661	1.0272e-132	-0.323512	0.0454377	1.08e-12	-0.990118	0.14481	8.06558e-12	0.06862626	7
cis-meQTL	cg09397359	ENSG00000004534	3:49207849	3	48694673	CELSR3	3	49207849	C	T	0.115308	0.358394	0.0141604	2.5171e-141	0.288727	0.0459568	3.330006e-10	1.24129	0.203572	1.077201e-09	0.1780136	3
cis-meQTL	cg01973406	ENSG00000004534	3:49749976	3	48964489	ARIH2	3	49749976	A	G	0.111332	0.380483	0.0144985	8.6368e-152	-0.350158	0.0510624	7.009992e-12	-1.0866	0.163776	3.252095e-11	0.2044867	5
cis-meQTL	cg18812700	ENSG00000004534	3:49673855	3	49333259	USP4;USP4	3	49673855	C	G	0.0626243	-0.4863	0.0215847	2.1096e-112	-0.450433	0.0709792	2.210001e-10	1.07963	0.176748	1.006952e-09	0.203006	4
cis-meQTL	cg07274523	ENSG00000004534	3:49322027	3	49395745	GPX1;GPX1;GPX1;GPX1	3	49322027	A	T	0.197813	0.327917	0.011499	7.252e-179	-0.47665	0.0677251	1.95e-12	-0.687963	0.100683	8.316349e-12	0.3588434	14
cis-meQTL	cg13551591	ENSG00000004534	3:49936102	3	49936013	MST1R;MST1R	3	49936102	C	T	0.497018	-0.732784	0.0074867	3.27170000000001e-310	-0.30761	0.0276577	9.799956e-29	2.38219	0.215564	2.169598e-28	0.07061972	20
cis-meQTL	cg27360567	ENSG00000004534	3:49941436	3	49941613	MST1R	3	49941436	A	G	0.491054	-0.725872	0.00753385	3.27170000000001e-310	-0.396069	0.0264923	1.550006e-50	1.83269	0.124052	2.170648e-49	0.1359269	20
cis-meQTL	cg15825311	ENSG00000004534	3:50041313	3	49948429	MON1A;MON1A	3	50041313	T	C	0.487078	0.746806	0.00742554	3.27170000000001e-310	-0.20072	0.033075	1.290003e-09	-3.72064	0.614208	1.38151e-09	0.7635186	7
cis-meQTL	cg09214591	ENSG00000004534	3:49972101	3	49968533	MON1A;MON1A	3	49972101	G	A	0.519881	-0.752388	0.00741572	3.27170000000001e-310	-0.391794	0.0285553	7.649971e-43	1.92037	0.141237	4.185182e-42	0.1284935	20
cis-meQTL	cg04531219	ENSG00000004534	3:49941436	3	50097435	RBM6;RBM6	3	49941436	A	G	0.491054	-0.725872	0.00753385	3.27170000000001e-310	0.338836	0.0340426	2.439978e-23	-2.14225	0.216376	4.138109e-23	0.1788397	20
cis-meQTL	cg19999337	ENSG00000004534	3:50429876	3	50529074	CACNA2D2;CACNA2D2;CACNA2D2;CACNA2D2	3	50429876	A	G	0.120278	-0.29403	0.0133737	3.9379e-107	-0.279284	0.044823	4.640007e-10	1.0528	0.175621	2.038261e-09	0.09040105	3
cis-meQTL	cg04523304	ENSG00000004534	3:50902456	3	50844476	DOCK3	3	50902456	G	A	0.115308	-0.242035	0.0129584	7.4768e-78	0.339227	0.0470519	5.610018e-13	-0.713491	0.10608	1.744339e-11	0.1928714	5
cis-meQTL	cg00303541	ENSG00000004534	3:50750145	3	51741280	GRM2;GRM2	3	50750145	T	C	0.882704	0.226111	0.0125961	4.7134e-72	0.544542	0.0626227	3.450002e-18	0.415231	0.0530595	5.045601e-15	0.2687219	3
cis-meQTL	cg21213853	ENSG00000004534	3:50749265	3	51741473	GRM2;GRM2	3	50749265	A	G	0.882704	0.223815	0.0125145	1.5546e-71	0.573739	0.0803367	9.220009e-13	0.390098	0.0588169	3.302197e-11	0.1609697	3
cis-meQTL	cg07530596	ENSG00000004766	7:92775741	7	92962561	VPS50;VPS50	7	92775741	G	A	0.0487078	-0.202556	0.0178766	9.2357e-30	-0.913612	0.117322	6.850001e-15	0.221709	0.0345464	1.38339e-10	0.8006781	10
cis-meQTL	cg06124749	ENSG00000004777	19:36016299	19	36023614	GAPDHS	19	36016299	T	C	0.100398	-0.0987364	0.0130598	4.0183e-14	0.622233	0.0528072	4.770042e-32	-0.158681	0.0249375	1.976771e-10	0.3255016	9
cis-meQTL	cg27047687	ENSG00000004777	19:36104094	19	36121987	RBM42	19	36104094	A	G	0.307157	-0.163883	0.00857584	2.0847e-81	-0.310114	0.0450723	5.970008e-12	0.528459	0.0816335	9.572223e-11	0.4381895	5
cis-meQTL	cg17942806	ENSG00000004777	19:36132922	19	36123887	RBM42	19	36132922	C	T	0.349901	-0.17184	0.00835349	4.9926e-94	-0.253761	0.0326468	7.670006e-15	0.677171	0.0931312	3.564329e-13	0.145015	5
cis-meQTL	cg13254249	ENSG00000004777	19:36107091	19	36138570	COX6B1	19	36107091	A	G	0.254473	-0.195746	0.00902615	2.7454e-104	0.24738	0.0399668	6.030005e-10	-0.791278	0.132944	2.64943e-09	0.08111839	4
cis-meQTL	cg08643820	ENSG00000004777	19:36216056	19	36195176	NA	19	36216056	T	G	0.156064	0.135095	0.0111963	1.5971e-33	0.31682	0.0414614	2.150004e-14	0.426409	0.066052	1.077547e-10	0.1677535	4
cis-meQTL	cg18805164	ENSG00000004777	19:36260996	19	36265700	SNX26	19	36260996	A	G	0.17495	-0.419771	0.0103065	3.27170000000001e-310	0.915809	0.0392816	3.199992e-120	-0.458361	0.0226535	4.959408e-91	0.2052855	20
cis-meQTL	cg17096719	ENSG00000004864	7:95949561	7	95911162	SLC25A13;SLC25A13;SLC25A13	7	95949561	T	C	0.687873	-0.309508	0.00820706	3.27170000000001e-310	-0.244337	0.0369684	3.859994e-11	1.26673	0.194578	7.508505e-11	0.8887077	5
cis-meQTL	cg26607670	ENSG00000004864	7:95740335	7	95951808	SLC25A13;SLC25A13;SLC25A13	7	95740335	T	G	0.366799	0.162832	0.00822739	3.531e-87	0.228516	0.0352474	8.980014e-11	0.712565	0.115656	7.225964e-10	0.1385306	5
cis-meQTL	cg01062109	ENSG00000004939	17:42281282	17	42247828	ASB16	17	42281282	T	G	0.276342	-0.085778	0.0102062	4.2932e-17	-0.356639	0.0379422	5.48001e-21	0.240518	0.0383892	3.722489e-10	0.05009526	8
cis-meQTL	cg13607699	ENSG00000004939	17:42339424	17	42295918	UBTF;UBTF;UBTF	17	42339424	T	C	0.54175	0.101648	0.0103734	1.1371e-22	-0.427027	0.0350772	4.279996e-34	-0.238037	0.0311838	2.28744e-14	0.08288251	20
cis-meQTL	cg19466160	ENSG00000004975	17:7171356	17	7117160	DLG4;DLG4	17	7171356	T	C	0.548708	-0.103828	0.00806873	6.8321e-38	-0.314323	0.0298114	5.430001e-26	0.330321	0.0405024	3.474582e-16	0.0889695	19
cis-meQTL	cg04106389	ENSG00000004975	17:7177872	17	7117241	DLG4;DLG4	17	7177872	A	C	0.689861	-0.110837	0.00856701	2.7684e-38	-0.378185	0.0385229	9.500011e-23	0.293075	0.0374751	5.260191e-15	0.09956727	20
cis-meQTL	cg25256661	ENSG00000004975	17:7183362	17	7137939	DVL2	17	7183362	C	A	0.615308	-0.116346	0.00815791	3.7856e-46	-0.394466	0.0370031	1.559995e-26	0.294947	0.0345427	1.358373e-17	0.2085865	20
cis-meQTL	cg22035278	ENSG00000004975	17:7156447	17	7138386	DVL2;PHF23;PHF23;PHF23	17	7156447	G	A	0.635189	-0.113546	0.00828314	9.093e-43	-0.223048	0.0317264	2.059999e-12	0.509066	0.0813772	3.959066e-10	0.3652	10
cis-meQTL	cg26769004	ENSG00000004975	17:7193060	17	7145208	GABARAP	17	7193060	G	A	0.706759	-0.0794974	0.0103864	1.9482e-14	-0.444472	0.0306107	9.030016e-48	0.178858	0.0264157	1.279901e-11	0.3149135	20
cis-meQTL	cg00428598	ENSG00000004975	17:7122377	17	7153814	DULLARD;DULLARD	17	7122377	A	G	0.638171	-0.114781	0.00835752	6.3703e-43	0.322335	0.0292902	3.620004e-28	-0.356093	0.0414643	8.853693e-18	0.8207702	18
cis-meQTL	cg21770873	ENSG00000004975	17:7171356	17	7156860	ELP5;ELP5;ELP5;ELP5	17	7171356	T	C	0.548708	-0.103828	0.00806873	6.8321e-38	0.279022	0.0358039	6.539986e-15	-0.372113	0.0558232	2.6302e-11	0.3429038	5
cis-meQTL	cg12805420	ENSG00000004975	17:7164563	17	7165840	CLDN7	17	7164563	T	C	0.579523	-0.105992	0.0080744	2.3122e-39	-0.392758	0.0280974	2.109975e-44	0.269866	0.028202	1.079313e-21	0.1295019	20
cis-meQTL	cg18612589	ENSG00000004975	17:7162451	17	7165847	CLDN7	17	7162451	A	G	0.625249	-0.11387	0.00820722	9.0801e-44	-0.25879	0.0302642	1.220007e-17	0.440011	0.060445	3.350077e-13	0.1631339	20
cis-meQTL	cg21391822	ENSG00000004975	17:7185861	17	7166350	CLDN7;CLDN7;CLDN7	17	7185861	C	T	0.630219	-0.11694	0.00835152	1.5112e-44	0.455683	0.0312123	2.829998e-48	-0.256625	0.0253943	5.217117e-24	0.2741416	20
cis-meQTL	cg17265693	ENSG00000004975	17:7164563	17	7166490	CLDN7	17	7164563	T	C	0.579523	-0.105992	0.0080744	2.3122e-39	0.771204	0.0706806	1.020007e-27	-0.137437	0.0163792	4.822901e-17	0.4580881	20
cis-meQTL	cg02445972	ENSG00000004975	17:7164563	17	7166593	CLDN7	17	7164563	T	C	0.579523	-0.105992	0.0080744	2.3122e-39	0.233477	0.0283794	1.920003e-16	-0.453971	0.0651224	3.145917e-12	0.1371791	19
cis-meQTL	cg24944395	ENSG00000004975	17:7185062	17	7166718	CLDN7	17	7185062	A	C	0.567594	-0.109239	0.00806469	8.4583e-42	0.603468	0.0439146	5.699979e-43	-0.181018	0.0187647	5.075614e-22	0.1338814	20
cis-meQTL	cg19970124	ENSG00000004975	17:7192683	17	7167475	CLDN7;CLDN7;CLDN7	17	7192683	G	C	0.706759	-0.0789461	0.0103654	2.6125e-14	0.485741	0.035179	2.289992e-43	-0.162527	0.0243705	2.575188e-11	0.08244583	20
cis-meQTL	cg24601656	ENSG00000004975	17:7187123	17	7167524	CLDN7;CLDN7;CLDN7	17	7187123	C	T	0.606362	-0.103482	0.00828207	7.9897e-36	0.449866	0.0308698	4.16998e-48	-0.230028	0.0242504	2.411158e-21	0.1504432	20
cis-meQTL	cg00744898	ENSG00000004975	17:7197794	17	7167927	CLDN7	17	7197794	A	C	0.790258	-0.0862123	0.0125123	5.5714e-12	-0.781208	0.0423527	5.690077e-76	0.110358	0.0170976	1.085258e-10	0.1710741	20
cis-meQTL	cg23137197	ENSG00000005020	7:26832022	7	26782969	SKAP2;SKAP2	7	26832022	C	T	0.122266	0.35493	0.0127679	4.5101e-170	0.573204	0.0967834	3.169999e-09	0.619203	0.106897	6.933081e-09	0.1034885	4
cis-meQTL	cg16187319	ENSG00000005020	7:26859299	7	26896340	SKAP2;SKAP2	7	26859299	A	G	0.734592	-0.390949	0.00928828	3.27170000000001e-310	0.410562	0.0562167	2.809999e-13	-0.95223	0.132333	6.214696e-13	0.07862749	9
cis-meQTL	cg11555787	ENSG00000005059	4:110612537	4	110569912	CCDC109B	4	110612537	A	G	0.65507	0.428512	0.0150482	2.3228e-178	-0.478209	0.0342592	2.790033e-44	-0.896076	0.0714932	4.881819e-36	0.5496252	20
cis-meQTL	cg19611570	ENSG00000005075	7:102028262	7	102073548	ORAI2;ORAI2;ORAI2;ORAI2	7	102028262	T	C	0.0725646	0.586773	0.0155713	3.27170000000001e-310	-0.534187	0.0493361	2.549995e-27	-1.09844	0.105554	2.316918e-25	0.1899924	3
cis-meQTL	cg17356898	ENSG00000005075	7:102068619	7	102092005	ORAI2;ORAI2;ORAI2;ORAI2	7	102068619	C	A	0.929423	-0.605256	0.015251	3.27170000000001e-310	-0.393318	0.0542092	3.999999e-13	1.53885	0.215607	9.520718e-13	0.397391	3
cis-meQTL	cg10506249	ENSG00000005075	7:102085389	7	102106150	ALKBH4;LRWD1;MIR5090	7	102085389	C	T	0.0695825	0.623938	0.0151762	3.27170000000001e-310	0.608397	0.0533843	4.349996e-30	1.02554	0.0933806	4.643445e-28	0.9308997	4
cis-meQTL	cg09070760	ENSG00000005100	17:5383251	17	5412948	NLRP1	17	5383251	G	A	0.163022	-0.0810482	0.0108434	7.7439e-14	-0.459143	0.0452165	3.169984e-24	0.176521	0.0293248	1.749588e-09	0.05294653	4
cis-meQTL	cg09341207	ENSG00000005102	17:41655338	17	41651845	NA	17	41655338	C	G	0.176938	-0.123819	0.0112577	3.8725e-28	0.34418	0.0414893	1.08e-16	-0.359751	0.0543186	3.519964e-11	0.2697338	4
cis-meQTL	cg23403099	ENSG00000005156	17:33260938	17	32942254	TMEM132E	17	33260938	A	G	0.573559	-0.30323	0.00788471	3.27170000000001e-310	-0.228762	0.031889	7.29998e-13	1.32553	0.187963	1.76291e-12	0.1416179	6
cis-meQTL	cg22446777	ENSG00000005156	17:33210737	17	33088694	NA	17	33210737	A	G	0.277336	0.29096	0.00883312	5.961e-238	0.274459	0.0350167	4.580006e-15	1.06012	0.139032	2.439423e-14	0.0617868	12
cis-meQTL	cg25170034	ENSG00000005156	17:33255571	17	33288066	ZNF830;CCT6B	17	33255571	C	T	0.66501	-0.275016	0.00839093	1.3287e-235	0.290915	0.0312697	1.359991e-20	-0.945348	0.105627	3.559769e-19	0.07620046	10
cis-meQTL	cg15270164	ENSG00000005175	12:48144243	12	48091498	RPAP3;RPAP3;RPAP3;RPAP3;RPAP3;RPAP3	12	48144243	C	A	0.794235	0.222391	0.0101509	2.1509e-106	0.54723	0.0688762	1.939993e-15	0.406393	0.0544097	8.072522e-14	0.1961912	16
cis-meQTL	cg21563706	ENSG00000005175	12:48146263	12	48111357	ENDOU;ENDOU;ENDOU	12	48146263	A	G	0.106362	-0.429905	0.0130074	1.505e-239	0.593537	0.0456559	1.220002e-38	-0.724311	0.0598704	1.082439e-33	0.1040366	20
cis-meQTL	cg16474184	ENSG00000005175	12:48139810	12	48111507	P11	12	48139810	C	A	0.10835	-0.433661	0.0129457	5.0513e-246	0.763902	0.0467046	3.939951e-60	-0.567691	0.0386247	6.674839e-49	0.1575543	20
cis-meQTL	cg03976144	ENSG00000005175	12:48334639	12	48328499	NA	12	48334639	C	T	0.239563	-0.0648499	0.0101182	1.4609e-10	-0.776924	0.0324905	2.279926e-126	0.08347	0.0134832	5.990215e-10	0.4267392	20
cis-meQTL	cg27367721	ENSG00000005187	16:20915614	16	20917257	LYRM1;LYRM1;LYRM1	16	20915614	T	C	0.723658	-0.0903395	0.00907798	2.4866e-23	-0.29067	0.0355805	3.099993e-16	0.310797	0.0492215	2.714448e-10	0.3874229	5
cis-meQTL	cg04458627	ENSG00000005243	17:46129762	17	46115738	MIR152;COPZ2	17	46129762	A	G	0.130219	0.215777	0.0117445	2.1853e-75	0.387271	0.0531549	3.200007e-13	0.557172	0.0822684	1.264706e-11	0.1112952	20
cis-meQTL	cg23014425	ENSG00000005243	17:46659561	17	46648525	HOXB3	17	46659561	A	C	0.17495	0.133833	0.0100586	2.1591e-40	0.312003	0.0347508	2.750011e-19	0.428947	0.0576358	9.889615e-14	0.07873257	20
cis-meQTL	cg04800503	ENSG00000005243	17:46659561	17	46648533	HOXB3	17	46659561	A	C	0.17495	0.133833	0.0100586	2.1591e-40	0.419369	0.0342448	1.759987e-34	0.319129	0.0354171	2.04985e-19	0.0585698	20
cis-meQTL	cg06816685	ENSG00000005243	17:46617019	17	46660097	NA	17	46617019	G	A	0.792247	-0.10902	0.00974945	4.9951e-29	0.258786	0.0357155	4.300008e-13	-0.421276	0.0692798	1.195904e-09	0.1609942	7
cis-meQTL	cg07318128	ENSG00000005243	17:46699851	17	46683806	HOXB6	17	46699851	A	G	0.150099	0.134801	0.0107386	3.837e-36	-0.41089	0.0400344	1.029999e-24	-0.328071	0.0412892	1.931221e-15	0.1013925	20
cis-meQTL	cg18773260	ENSG00000005243	17:46658475	17	46685292	HOXB7	17	46658475	T	C	0.175944	0.136903	0.010157	2.0904e-41	-0.368999	0.0355084	2.700004e-25	-0.371012	0.0450811	1.874228e-16	0.05714333	20
cis-meQTL	cg27656949	ENSG00000005243	17:46707071	17	46695367	NA	17	46707071	A	G	0.136183	0.1482	0.0114057	1.3337e-38	0.38675	0.0485642	1.67e-15	0.383193	0.0564361	1.122422e-11	0.08506401	20
cis-meQTL	cg26608174	ENSG00000005243	17:46687752	17	46711035	MIR196A1	17	46687752	A	C	0.144135	0.141419	0.0108254	5.3153e-39	-0.463566	0.0374802	3.879992e-35	-0.305068	0.0339664	2.671343e-19	0.07336178	20
cis-meQTL	cg04887682	ENSG00000005381	17:56358429	17	56345257	LPO;LPO;LPO	17	56358429	T	C	0.0536779	-0.402317	0.0193273	3.1001e-96	0.812341	0.0709111	2.20001e-30	-0.495256	0.0493464	1.055509e-23	0.0510339	7
cis-meQTL	cg12570429	ENSG00000005381	17:56413635	17	56345839	LPO;LPO;LPO	17	56413635	A	C	0.0586481	-0.342262	0.017922	2.6538e-81	1.23187	0.070745	6.599996e-68	-0.27784	0.0215931	6.894621e-38	0.1032454	8
cis-meQTL	cg27456487	ENSG00000005381	17:56175361	17	56349062	MPO	17	56175361	G	A	0.05666	-0.211786	0.0157179	2.2188e-41	0.682947	0.0754891	1.470001e-19	-0.310106	0.0412871	5.868649e-14	0.6308308	9
cis-meQTL	cg14619064	ENSG00000005381	17:56358429	17	56355331	MPO	17	56358429	T	C	0.0536779	-0.402317	0.0193273	3.1001e-96	0.642411	0.0717815	3.570008e-19	-0.626261	0.0761703	2.003868e-16	0.1017677	3
cis-meQTL	cg09421562	ENSG00000005381	17:56358429	17	56357994	MPO	17	56358429	T	C	0.0536779	-0.402317	0.0193273	3.1001e-96	0.9998	0.0704122	9.259874e-46	-0.402397	0.0343047	8.935595e-32	0.1620332	9
cis-meQTL	cg02138358	ENSG00000005381	17:56358429	17	56358318	MPO	17	56358429	T	C	0.0536779	-0.402317	0.0193273	3.1001e-96	0.979547	0.0705827	8.609988e-44	-0.410717	0.0355691	7.641591e-31	0.316102	8
cis-meQTL	cg08325901	ENSG00000005381	17:56429094	17	56442047	RNF43;RNF43;RNF43	17	56429094	G	A	0.213718	0.320067	0.0105387	1.3434e-202	0.279219	0.0373537	7.719997e-14	1.14629	0.157927	3.917241e-13	0.06113114	12
cis-meQTL	cg04780984	ENSG00000005381	17:57136938	17	56454528	RNF43	17	57136938	C	T	0.576541	-0.153717	0.00820145	2.2249e-78	0.210406	0.0323357	7.669985e-11	-0.730571	0.11885	7.895099e-10	0.1299643	17
cis-meQTL	cg02300452	ENSG00000005381	17:56468569	17	56596626	MTMR4;SEPT4-AS1	17	56468569	T	G	0.37674	-0.134762	0.00814217	1.5694e-61	0.270705	0.030193	3.07999e-19	-0.497818	0.0631473	3.184861e-15	0.1287362	20
cis-meQTL	cg01287505	ENSG00000005381	17:56897404	17	56607190	SEPT4;SEPT4;SEPT4	17	56897404	T	A	0.228628	0.267636	0.0100501	3.0351e-156	0.34292	0.0401928	1.44e-17	0.780463	0.0960562	4.471485e-16	0.18343	11
cis-meQTL	cg10933616	ENSG00000005381	17:56698827	17	56695284	TEX14;TEX14;TEX14	17	56698827	A	G	0.374751	0.175158	0.00847921	8.4102e-95	0.254484	0.0360177	1.600005e-12	0.688285	0.102955	2.304591e-11	0.4706938	8
cis-meQTL	cg06325249	ENSG00000005381	17:57158840	17	56736580	TEX14;TEX14	17	57158840	A	G	0.614314	0.131949	0.00822592	6.6509e-58	0.215167	0.0331213	8.229996e-11	0.613239	0.101845	1.730507e-09	0.1688409	13
cis-meQTL	cg12778183	ENSG00000005381	17:56697444	17	56769387	TEX14;TEX14;RAD51C;TEX14;TEX14;RAD51C	17	56697444	T	G	0.353877	0.186639	0.00861281	3.9547e-104	-0.224977	0.0302352	1.000001e-13	-0.829591	0.11788	1.956182e-12	0.1898812	4
cis-meQTL	cg19532212	ENSG00000005381	17:56761357	17	56769430	TEX14;RAD51C;TEX14;RAD51C	17	56761357	T	C	0.619284	0.133369	0.00814034	2.4965e-60	-0.259147	0.0346002	6.900005e-14	-0.514646	0.0755528	9.642914e-12	0.253703	7
cis-meQTL	cg01940943	ENSG00000005381	17:57266194	17	57287791	C17orf71	17	57266194	C	A	0.61829	0.115062	0.00845861	3.8329e-42	-0.23185	0.0317187	2.679995e-13	-0.49628	0.0770758	1.203818e-10	0.08068626	10
cis-meQTL	cg17846504	ENSG00000005469	7:87707510	7	87702261	ADAM22;ADAM22;ADAM22;ADAM22;ADAM22	7	87707510	G	A	0.302187	-0.0554872	0.00857581	9.7873e-11	0.7928	0.030262	2.810023e-151	-0.0699889	0.0111421	3.354026e-10	0.4237605	15
cis-meQTL	cg25952573	ENSG00000005471	7:87125643	7	87105236	ABCB4;ABCB4;ABCB4	7	87125643	A	C	0.0666004	-0.224445	0.0158025	8.7523e-46	-0.971279	0.0546455	1.12e-70	0.231082	0.0208262	1.316174e-28	0.06905055	13
cis-meQTL	cg23839575	ENSG00000005471	7:86998842	7	87105892	ABCB4;ABCB4;ABCB4	7	86998842	A	G	0.776342	0.108242	0.0094338	1.7823e-30	-0.329922	0.0341568	4.500025e-22	-0.328082	0.0443997	1.47604e-13	0.6358554	20
cis-meQTL	cg18017575	ENSG00000005486	7:75264429	7	75213863	HIP1;HIP1	7	75264429	T	C	0.303181	-0.0889868	0.0127077	2.5126e-12	-0.390401	0.0329974	2.689978e-32	0.227937	0.0378244	1.678778e-09	0.1392868	20
cis-meQTL	cg01120324	ENSG00000005486	7:75247329	7	75249065	HIP1;HIP1	7	75247329	T	C	0.436382	-0.100327	0.0119247	3.9829e-17	-0.379526	0.0306839	3.85001e-35	0.264349	0.0379998	3.48585e-12	0.2269305	14
cis-meQTL	cg02435538	ENSG00000005486	7:75638421	7	75507337	RHBDD2;RHBDD2	7	75638421	A	G	0.171968	0.295034	0.0151591	2.2881e-84	-0.434004	0.0384796	1.670002e-29	-0.679796	0.0696614	1.695247e-22	0.07338581	18
cis-meQTL	cg21866931	ENSG00000005486	7:75614777	7	75507951	RHBDD2;RHBDD2	7	75614777	A	G	0.191849	0.264482	0.0146729	1.2401e-72	0.365408	0.0389131	5.979995e-21	0.723798	0.0869112	8.220979e-17	0.1220471	17
cis-meQTL	cg17325771	ENSG00000005486	7:75589838	7	75508891	RHBDD2;RHBDD2	7	75589838	A	G	0.0805169	0.252412	0.0238791	4.0875e-26	-0.80738	0.0629606	1.209997e-37	-0.31263	0.0383288	3.447372e-16	0.06680077	20
cis-meQTL	cg16182457	ENSG00000005486	7:75657850	7	75592134	POR	7	75657850	G	A	0.177932	0.284188	0.0150712	2.6134e-79	-0.371693	0.0400705	1.760008e-20	-0.764577	0.0918588	8.548404e-17	0.05718275	19
cis-meQTL	cg17367518	ENSG00000005486	7:75900223	7	75624479	TMEM120A	7	75900223	T	G	0.143141	0.234275	0.0162274	3.0273e-47	-0.427671	0.0408606	1.230007e-25	-0.547792	0.0646444	2.372635e-17	0.05332646	20
cis-meQTL	cg09389350	ENSG00000005486	7:75824058	7	75894635	SRRM3;SRRM3	7	75824058	T	C	0.163022	0.283666	0.0158522	1.3086e-71	-0.320991	0.0479939	2.26e-11	-0.883721	0.14106	3.73131e-10	0.2193711	7
cis-meQTL	cg27007439	ENSG00000005513	16:981861	16	895307	NA	16	981861	G	A	0.337972	-0.108185	0.00829808	7.4774e-39	0.245372	0.0378175	8.679987e-11	-0.440903	0.0759035	6.294753e-09	0.1373005	4
cis-meQTL	cg07274572	ENSG00000005513	16:1008647	16	928942	LMF1	16	1008647	A	G	0.138171	-0.134577	0.0130151	4.6454e-25	0.382121	0.0446138	1.080002e-17	-0.352183	0.0533932	4.223062e-11	0.08666717	20
cis-meQTL	cg15552054	ENSG00000005513	16:1029361	16	939156	LMF1;LMF1;LMF1	16	1029361	C	T	0.0904573	-0.155218	0.0160681	4.4499e-22	0.429384	0.0580462	1.390002e-13	-0.36149	0.0615502	4.277502e-09	0.4023045	5
cis-meQTL	cg26494542	ENSG00000005513	16:990800	16	963219	LMF1	16	990800	A	T	0.130219	-0.113722	0.0118652	9.2817e-22	0.372076	0.0436651	1.579997e-17	-0.305643	0.0479948	1.911923e-10	0.3351337	9
cis-meQTL	cg05608113	ENSG00000005513	16:965679	16	966510	LMF1	16	965679	T	C	0.189861	-0.10661	0.0107246	2.766e-23	-0.293591	0.0407979	6.19002e-13	0.363123	0.0622944	5.571216e-09	0.5375608	7
cis-meQTL	cg04454872	ENSG00000005513	16:1025464	16	968682	LMF1	16	1025464	A	G	0.239563	-0.144019	0.00975336	2.4198e-49	0.271775	0.0353527	1.499994e-14	-0.52992	0.0777148	9.181952e-12	0.1707686	4
cis-meQTL	cg02837935	ENSG00000005513	16:985891	16	1027604	NA	16	985891	T	C	0.250497	-0.0776826	0.00863783	2.397e-19	0.353349	0.0389921	1.28e-19	-0.219847	0.0344404	1.732012e-10	0.2222509	20
cis-meQTL	cg09854626	ENSG00000005513	16:1016057	16	1030568	SOX8	16	1016057	A	C	0.136183	-0.114773	0.0117367	1.3857e-22	0.397622	0.0466906	1.65e-17	-0.288649	0.0449456	1.343233e-10	0.3183874	16
cis-meQTL	cg17206212	ENSG00000005513	16:1068514	16	1048014	NA	16	1068514	T	C	0.0516899	0.164847	0.0199452	1.3993e-16	-0.863664	0.0726439	1.350006e-32	-0.190869	0.0281257	1.15059e-11	0.09278478	20
cis-meQTL	cg19428589	ENSG00000005513	16:1061708	16	1048154	NA	16	1061708	T	C	0.0536779	0.172908	0.0206181	5.0296e-17	-0.943082	0.0738222	2.260002e-37	-0.183343	0.0261522	2.37269e-12	0.07120238	20
cis-meQTL	cg15246706	ENSG00000005513	16:1073552	16	1060558	NA	16	1073552	G	A	0.163022	0.108831	0.01264	7.3061e-18	-0.583309	0.057754	5.530017e-24	-0.186576	0.0284749	5.665628e-11	0.07419568	20
cis-meQTL	cg05883195	ENSG00000005513	16:1061708	16	1072056	NA	16	1061708	T	C	0.0536779	0.172908	0.0206181	5.0296e-17	0.831602	0.0738118	1.920013e-29	0.207921	0.0309077	1.729939e-11	0.1226518	9
cis-meQTL	cg26709579	ENSG00000005513	16:1073372	16	1074308	NA	16	1073372	T	C	0.162028	0.111741	0.0128096	2.7045e-18	0.567418	0.0416602	3.040038e-42	0.196929	0.0268085	2.046001e-13	0.1103648	20
cis-meQTL	cg03495660	ENSG00000005513	16:1073146	16	1074500	NA	16	1073146	G	C	0.175944	0.0973862	0.0121711	1.2301e-15	0.465289	0.0457946	2.979999e-24	0.209303	0.0332958	3.254284e-10	0.07760821	20
cis-meQTL	cg08895633	ENSG00000005513	16:1073149	16	1079220	NA	16	1073149	A	G	0.175944	0.0957767	0.0121224	2.7712e-15	0.454789	0.0440888	6.009972e-25	0.210596	0.0335753	3.556331e-10	0.1372423	20
cis-meQTL	cg02555772	ENSG00000005513	16:1078763	16	1079316	NA	16	1078763	T	C	0.163022	0.130593	0.0122149	1.1191e-26	0.664826	0.0364921	3.69001e-74	0.196432	0.0213031	2.94871e-20	0.05489844	20
cis-meQTL	cg07595547	ENSG00000005810	13:77947207	13	77919764	NA	13	77947207	C	T	0.302187	-0.0514312	0.0085339	1.6724e-09	0.668656	0.0273334	3.660024e-132	-0.0769173	0.0131444	4.864698e-09	0.05796457	20
cis-meQTL	cg27583149	ENSG00000005844	16:31079371	16	31105482	VKORC1;VKORC1	16	31079371	T	G	0.387674	-0.054665	0.00824795	3.4073e-11	-0.358435	0.0295463	7.209981e-34	0.15251	0.0262212	6.016994e-09	0.1294774	17
cis-meQTL	cg23913876	ENSG00000005882	17:48208455	17	48183258	PDK2	17	48208455	C	T	0.15507	-0.10721	0.0122762	2.4757e-18	-0.378261	0.0444316	1.690001e-17	0.28343	0.0464938	1.086978e-09	0.07013336	5
cis-meQTL	cg16961486	ENSG00000005955	17:34844756	17	34892343	PIGW;MYO19;MYO19;MYO19	17	34844756	C	A	0.395626	0.536109	0.0112056	3.27170000000001e-310	-0.284587	0.033104	8.199978e-18	-1.88381	0.22264	2.645328e-17	0.05158636	6
cis-meQTL	cg23086243	ENSG00000005955	17:34914149	17	34954931	DHRS11	17	34914149	G	A	0.470179	0.585151	0.0108284	3.27170000000001e-310	-0.261786	0.0290584	2.079992e-19	-2.23522	0.251535	6.316237e-19	0.4661376	7
cis-meQTL	cg14311794	ENSG00000005955	17:34965349	17	34995059	NA	17	34965349	C	T	0.648111	0.364258	0.0120267	1.6697e-201	0.275562	0.0355246	8.700017e-15	1.32187	0.175912	5.716669e-14	0.496895	6
cis-meQTL	cg06135689	ENSG00000005955	17:34969690	17	35085060	NA	17	34969690	T	C	0.682903	0.37686	0.0123568	2.7363e-204	0.218524	0.0373895	5.08001e-09	1.72457	0.300444	9.463151e-09	0.8911632	4
cis-meQTL	cg12541424	ENSG00000006007	16:19889658	16	19924747	NA	16	19889658	T	C	0.0516899	-0.150949	0.01717	1.4771e-18	-0.819469	0.070389	2.52001e-31	0.184203	0.0262556	2.287057e-12	0.2537792	3
cis-meQTL	cg08162780	ENSG00000006015	19:18495424	19	18497064	GDF15	19	18495424	A	G	0.183897	0.118424	0.0127781	1.9038e-20	0.394397	0.0463417	1.729999e-17	0.300265	0.0479005	3.645258e-10	0.1738117	4
cis-meQTL	cg21088460	ENSG00000006015	19:18499784	19	18499786	GDF15	19	18499784	G	C	0.498012	-0.0670015	0.0101381	3.8745e-11	0.673638	0.0339452	1.220018e-87	-0.0994621	0.0158623	3.602896e-10	0.2214545	11
cis-meQTL	cg12034943	ENSG00000006015	19:18812785	19	18811790	CRTC1;CRTC1	19	18812785	G	A	0.416501	-0.188388	0.00964139	5.0577e-85	-0.256946	0.0334597	1.600006e-14	0.733181	0.102584	8.862263e-13	0.05924767	5
cis-meQTL	cg02705909	ENSG00000006015	19:18813245	19	18879450	CRTC1;CRTC1	19	18813245	G	A	0.0705765	-0.260374	0.0161827	3.0081e-58	0.429012	0.0647004	3.339991e-11	-0.606917	0.0989986	8.757259e-10	0.2942527	8
cis-meQTL	cg03029292	ENSG00000006025	17:46019901	17	45925604	SP6	17	46019901	A	G	0.492048	0.0649918	0.00795454	3.0737e-16	0.500625	0.0309159	5.639963e-59	0.129821	0.0177972	2.998281e-13	0.5084513	20
cis-meQTL	cg02219949	ENSG00000006025	17:46096276	17	45927392	SP6	17	46096276	T	C	0.195825	-0.0617503	0.00982846	3.321e-10	0.695753	0.0373706	2.310063e-77	-0.0887531	0.0149091	2.63321e-09	0.6277791	20
cis-meQTL	cg08766380	ENSG00000006042	17:31036765	17	31107923	MYO1D;MYO1D;MYO1D	17	31036765	A	G	0.198807	0.222452	0.0102566	2.6287e-104	0.278591	0.037346	8.669994e-14	0.79849	0.113194	1.736681e-12	0.12689	7
cis-meQTL	cg02199174	ENSG00000006042	17:31018703	17	31254854	TMEM98;TMEM98	17	31018703	A	T	0.197813	0.222003	0.0102862	2.6173e-103	-0.287242	0.0443045	8.97e-11	-0.772877	0.124472	5.323606e-10	0.1899119	5
cis-meQTL	cg04847920	ENSG00000006042	17:31014370	17	31254859	TMEM98;TMEM98	17	31014370	G	A	0.2167	0.202482	0.0100249	1.0236e-90	-0.243484	0.0399343	1.080001e-09	-0.831604	0.142472	5.315918e-09	0.6136125	6
cis-meQTL	cg23845168	ENSG00000006042	17:30956572	17	31271015	NA	17	30956572	A	G	0.163022	0.170943	0.0110119	2.4094e-54	-0.313305	0.0407816	1.560002e-14	-0.545612	0.0792414	5.760959e-12	0.3378686	7
cis-meQTL	cg00064950	ENSG00000006047	17:7184046	17	7184216	SLC2A4	17	7184046	A	G	0.172962	0.182086	0.0109914	1.2272e-61	0.561907	0.0589525	1.550006e-21	0.32405	0.0392234	1.43673e-16	0.2771219	4
cis-meQTL	cg25151916	ENSG00000006047	17:7184046	17	7197432	YBX2	17	7184046	A	G	0.172962	0.182086	0.0109914	1.2272e-61	0.423818	0.0453051	8.379992e-21	0.429633	0.0527432	3.769721e-16	0.7918888	3
cis-meQTL	cg05554494	ENSG00000006194	16:3328518	16	3306685	MEFV	16	3328518	T	G	0.261431	0.120792	0.00918336	1.6312e-39	-0.339856	0.036593	1.580001e-20	-0.355422	0.0468473	3.278375e-14	0.2848422	4
cis-meQTL	cg03919650	ENSG00000006194	16:3353205	16	3306855	MEFV	16	3353205	C	T	0.270378	0.125377	0.0091295	6.4233e-43	-0.371384	0.0335465	1.740015e-28	-0.337595	0.0391689	6.756873e-18	0.5980292	3
cis-meQTL	cg16428517	ENSG00000006194	16:3337894	16	3317428	NA	16	3337894	T	C	0.269384	0.125956	0.00914462	3.6642e-43	-1.07053	0.151917	1.830004e-12	-0.117657	0.0187547	3.530411e-10	0.07142207	3
cis-meQTL	cg05622324	ENSG00000006194	16:3353205	16	3334135	ZNF263	16	3353205	C	T	0.270378	0.125377	0.0091295	6.4233e-43	-0.791537	0.0904148	2.050004e-18	-0.158397	0.0214568	1.557689e-13	0.6190238	7
cis-meQTL	cg16748088	ENSG00000006194	16:3353205	16	3334273	ZNF263	16	3353205	C	T	0.270378	0.125377	0.0091295	6.4233e-43	-0.58702	0.0497037	3.450008e-32	-0.213583	0.023852	3.412464e-19	0.05673319	5
cis-meQTL	cg05652445	ENSG00000006194	16:3353205	16	3345075	NA	16	3353205	C	T	0.270378	0.125377	0.0091295	6.4233e-43	0.314928	0.0360039	2.189995e-18	0.398114	0.0539621	1.610884e-13	0.733511	4
cis-meQTL	cg26352827	ENSG00000006194	16:3353205	16	3354591	TIGD7;ZNF75A;ZNF75A	16	3353205	C	T	0.270378	0.125377	0.0091295	6.4233e-43	-0.728276	0.101963	9.159995e-13	-0.172156	0.0271679	2.346419e-10	0.5851322	4
cis-meQTL	cg04234063	ENSG00000006194	16:3353205	16	3355951	ZNF75A	16	3353205	C	T	0.270378	0.125377	0.0091295	6.4233e-43	-0.401013	0.0609488	4.720004e-11	-0.312651	0.0526911	2.962315e-09	0.4166801	3
cis-meQTL	cg19626861	ENSG00000006194	16:3333391	16	3356149	ZNF75A;TIGD7;ZNF75A	16	3333391	T	C	0.270378	0.124285	0.00914162	4.2642e-42	-0.443608	0.0447897	3.990024e-23	-0.280168	0.034998	1.192127e-15	0.1805123	6
cis-meQTL	cg26882454	ENSG00000006194	16:3353205	16	3414715	NA	16	3353205	C	T	0.270378	0.125377	0.0091295	6.4233e-43	-0.408009	0.0517793	3.279997e-15	-0.307291	0.0449608	8.221533e-12	0.3377338	3
cis-meQTL	cg02273944	ENSG00000006282	17:48637385	17	48623854	SPATA20	17	48637385	A	G	0.351889	-0.99715	0.00686315	3.27170000000001e-310	0.233192	0.0332675	2.389998e-12	-4.27609	0.610743	2.533147e-12	0.8719913	4
cis-meQTL	cg16020904	ENSG00000006282	17:48625928	17	48624201	SPATA20	17	48625928	G	C	0.349901	-1.01527	0.00680025	3.27170000000001e-310	0.342518	0.0339282	5.789983e-24	-2.96413	0.294283	7.317757e-24	0.270293	15
cis-meQTL	cg09033405	ENSG00000006282	17:48634357	17	48627604	SPATA20;SPATA20;SPATA20	17	48634357	C	T	0.375746	-0.924676	0.00656017	3.27170000000001e-310	-0.389044	0.0289762	4.240013e-41	2.37679	0.177826	9.578122e-41	0.1580143	17
cis-meQTL	cg08133931	ENSG00000006282	17:48636661	17	48636626	NA	17	48636661	G	C	0.373757	0.477231	0.00835292	3.27170000000001e-310	0.290417	0.0325382	4.440026e-19	1.64326	0.186343	1.160407e-18	0.669834	5
cis-meQTL	cg09529433	ENSG00000006282	17:48633271	17	48637255	CACNA1G;CACNA1G;CACNA1G;CACNA1G;CACNA1G;CACNA1G;CACNA1G;CACNA1G;CACNA1G;CACNA1G;CACNA1G;CACNA1G;CACNA1G;CACNA1G;CACNA1G	17	48633271	G	A	0.378728	-0.952818	0.00689215	3.27170000000001e-310	0.312344	0.0330855	3.709999e-21	-3.05054	0.323886	4.572868e-21	0.1023891	5
cis-meQTL	cg16068336	ENSG00000006282	17:48632310	17	48637367	CACNA1G;CACNA1G;CACNA1G;CACNA1G;CACNA1G;CACNA1G;CACNA1G;CACNA1G;CACNA1G;CACNA1G;CACNA1G;CACNA1G;CACNA1G;CACNA1G;CACNA1G	17	48632310	G	A	0.275348	-0.734165	0.00836805	3.27170000000001e-310	-0.473554	0.0330206	1.210015e-46	1.55033	0.109538	1.781209e-45	0.3699069	20
cis-meQTL	cg23599559	ENSG00000006282	17:48625828	17	48637438	CACNA1G;CACNA1G;CACNA1G;CACNA1G;CACNA1G;CACNA1G;CACNA1G;CACNA1G;CACNA1G;CACNA1G;CACNA1G;CACNA1G;CACNA1G;CACNA1G;CACNA1G	17	48625828	T	C	0.375746	-0.95929	0.00687282	3.27170000000001e-310	0.191034	0.0329967	7.060007e-09	-5.02157	0.868105	7.272098e-09	0.5100265	3
cis-meQTL	cg01811187	ENSG00000006282	17:48616114	17	48637445	CACNA1G;CACNA1G;CACNA1G;CACNA1G;CACNA1G;CACNA1G;CACNA1G;CACNA1G;CACNA1G;CACNA1G;CACNA1G;CACNA1G;CACNA1G;CACNA1G;CACNA1G	17	48616114	G	C	0.571571	-0.669545	0.00704538	3.27170000000001e-310	0.426088	0.028745	1.039999e-49	-1.57138	0.107291	1.430268e-48	0.1088586	20
cis-meQTL	cg14261472	ENSG00000006282	17:48625828	17	48637449	CACNA1G;CACNA1G;CACNA1G;CACNA1G;CACNA1G;CACNA1G;CACNA1G;CACNA1G;CACNA1G;CACNA1G;CACNA1G;CACNA1G;CACNA1G;CACNA1G;CACNA1G	17	48625828	T	C	0.375746	-0.95929	0.00687282	3.27170000000001e-310	0.255497	0.0332675	1.589992e-14	-3.7546	0.489616	1.740571e-14	0.2364429	4
cis-meQTL	cg19450714	ENSG00000006282	17:48636534	17	48637584	CACNA1G;CACNA1G;CACNA1G;CACNA1G;CACNA1G;CACNA1G;CACNA1G;CACNA1G;CACNA1G;CACNA1G;CACNA1G;CACNA1G;CACNA1G;CACNA1G;CACNA1G	17	48636534	A	G	0.349901	-0.996657	0.00687763	3.27170000000001e-310	0.363989	0.0303955	4.799997e-33	-2.73815	0.229434	7.832509e-33	0.808372	19
cis-meQTL	cg03141709	ENSG00000006282	17:48632401	17	48637722	CACNA1G;CACNA1G;CACNA1G;CACNA1G;CACNA1G;CACNA1G;CACNA1G;CACNA1G;CACNA1G;CACNA1G;CACNA1G;CACNA1G;CACNA1G;CACNA1G;CACNA1G	17	48632401	A	G	0.249503	-0.814932	0.00845252	3.27170000000001e-310	0.217587	0.0368074	3.390008e-09	-3.74531	0.634754	3.625733e-09	0.1790501	4
cis-meQTL	cg03199903	ENSG00000006432	14:71315013	14	71122637	TTC9	14	71315013	C	G	0.350895	0.231976	0.00846013	1.5927e-165	-0.231981	0.0376193	6.980009e-10	-0.999978	0.166212	1.784759e-09	0.4385864	5
cis-meQTL	cg11810524	ENSG00000006432	14:71217219	14	71184609	NA	14	71217219	C	T	0.33002	0.242768	0.00844465	9.5943e-182	0.272991	0.0327005	6.930013e-17	0.889291	0.110925	1.083296e-15	0.07017404	7
cis-meQTL	cg10673270	ENSG00000006432	14:71317212	14	71191086	MAP3K9;MAP3K9;MAP3K9;MAP3K9	14	71317212	A	G	0.355865	0.228685	0.00843564	7.6291e-162	0.211668	0.0328178	1.120001e-10	1.0804	0.172184	3.504128e-10	0.902541	13
cis-meQTL	cg25730208	ENSG00000006432	14:71254954	14	71247652	MAP3K9;MAP3K9;MAP3K9;MAP3K9	14	71254954	T	C	0.432406	-0.214684	0.00813214	1.3847e-153	0.256054	0.0320207	1.279995e-15	-0.838434	0.109554	1.961602e-14	0.07681185	13
cis-meQTL	cg11200139	ENSG00000006432	14:71194153	14	71276848	MAP3K9;MAP3K9	14	71194153	T	C	0.341948	0.19384	0.00857681	4.2946e-113	-0.749501	0.0300447	2.350055e-137	-0.258626	0.0154413	5.758451e-63	0.08733715	20
cis-meQTL	cg10417934	ENSG00000006432	14:71234395	14	71276868	MAP3K9;MAP3K9	14	71234395	A	G	0.173956	0.198584	0.010318	1.5132e-82	-0.913111	0.066746	1.329995e-42	-0.217481	0.0195041	7.118516e-29	0.09211329	20
cis-meQTL	cg13639555	ENSG00000006432	14:71250759	14	71279407	NA	14	71250759	C	G	0.432406	-0.213557	0.00793576	1.6417e-159	-0.210298	0.0340462	6.539999e-10	1.0155	0.168679	1.741139e-09	0.370932	6
cis-meQTL	cg04104329	ENSG00000006451	7:39755088	7	39681794	RALA	7	39755088	T	C	0.21173	0.109092	0.0135949	1.0202e-15	-0.309905	0.0340374	8.640052e-20	-0.352017	0.0584738	1.743282e-09	0.05507655	19
cis-meQTL	cg25228921	ENSG00000006459	7:139991160	7	140001589	NA	7	139991160	A	T	0.615308	-0.114774	0.0102763	5.8089e-29	0.343354	0.029757	8.430033e-31	-0.334272	0.0416534	1.014598e-15	0.05446344	20
cis-meQTL	cg00822666	ENSG00000006607	2:242124964	2	242122491	NA	2	242124964	T	G	0.400596	0.0923458	0.00831106	1.1066e-28	0.258241	0.0321166	8.929999e-16	0.357596	0.0548964	7.317144e-11	0.05834113	12
cis-meQTL	cg02226385	ENSG00000006607	2:242248765	2	242255838	SEPT2;HDLBP;SEPT2;SEPT2;SEPT2	2	242248765	A	G	0.265408	0.317382	0.00954179	1.36e-242	0.348869	0.037203	6.759994e-21	0.909745	0.100796	1.787038e-19	0.1529237	14
cis-meQTL	cg10021735	ENSG00000006607	2:242401493	2	242295487	FARP2	2	242401493	G	T	0.812127	0.291934	0.00973591	1.5213e-197	0.345511	0.0411431	4.550016e-17	0.844934	0.104485	6.133999e-16	0.3119295	8
cis-meQTL	cg27502952	ENSG00000006607	2:242163359	2	242351401	FARP2	2	242163359	A	G	0.233598	0.29811	0.00973538	6.3919e-206	0.273872	0.0396023	4.66002e-12	1.0885	0.161363	1.523175e-11	0.8716075	12
cis-meQTL	cg01822965	ENSG00000006607	2:242421866	2	242402638	FARP2;FARP2;FARP2	2	242421866	A	G	0.694831	0.239607	0.00843593	1.8462e-177	0.237529	0.0319605	1.069998e-13	1.00875	0.140301	6.483665e-13	0.1171997	13
cis-meQTL	cg03665412	ENSG00000006607	2:242176706	2	242429359	FARP2;FARP2	2	242176706	T	C	0.267396	0.312242	0.00932842	1.2319e-245	0.288159	0.0399536	5.499999e-13	1.08357	0.153687	1.782504e-12	0.07013718	6
cis-meQTL	cg12908899	ENSG00000006607	2:242483011	2	242480945	NA	2	242483011	T	G	0.266402	0.172847	0.0109242	2.1871e-56	-0.405611	0.0425109	1.410003e-21	-0.426141	0.0521548	3.066109e-16	0.4873053	4
cis-meQTL	cg04064452	ENSG00000006607	2:242489066	2	242486462	NA	2	242489066	A	G	0.274354	0.165522	0.0110979	2.6486e-50	-0.263687	0.0404374	6.989982e-11	-0.627723	0.105062	2.304031e-09	0.5019743	3
cis-meQTL	cg15601728	ENSG00000006607	2:242484701	2	242486869	BOK-AS1	2	242484701	T	C	0.271372	0.160583	0.00997266	2.4619e-58	-0.63751	0.0415202	3.31998e-53	-0.25189	0.0226681	1.095295e-28	0.1223658	16
cis-meQTL	cg26956245	ENSG00000006625	7:30491311	7	30518972	NOD1	7	30491311	T	C	0.236581	0.226195	0.00898553	7.8756e-140	0.246839	0.0364858	1.329999e-11	0.916368	0.140257	6.424913e-11	0.1816492	10
cis-meQTL	cg23780937	ENSG00000006625	7:30544747	7	30544484	GGCT	7	30544747	C	G	0.767396	-0.102132	0.00942304	2.264e-27	-0.270178	0.0369205	2.520004e-13	0.378016	0.0623285	1.320363e-09	0.8266405	7
cis-meQTL	cg12511160	ENSG00000006625	7:30625383	7	30711730	CRHR2;CRHR2;CRHR2;CRHR2;CRHR2	7	30625383	C	G	0.648111	-0.142262	0.00834156	3.2308e-65	-0.277609	0.0363632	2.269999e-14	0.512455	0.0735435	3.213687e-12	0.971941	4
cis-meQTL	cg01972879	ENSG00000006625	7:30709475	7	30720901	CRHR2	7	30709475	A	C	0.78827	-0.140101	0.00926197	1.0847e-51	-0.280312	0.0437267	1.45e-10	0.499804	0.0846785	3.582972e-09	0.1555519	5
cis-meQTL	cg10494894	ENSG00000006652	7:112092857	7	112089921	IFRD1;IFRD1;IFRD1;IFRD1	7	112092857	C	T	0.746521	0.36237	0.0090186	3.27170000000001e-310	-0.393276	0.0465431	2.920001e-17	-0.921414	0.111432	1.352485e-16	0.6154299	6
cis-meQTL	cg15108650	ENSG00000006652	7:112353440	7	112420018	TMEM168;TMEM168;TMEM168	7	112353440	G	A	0.223658	-0.136881	0.0100867	5.983e-42	-0.304843	0.0413901	1.770001e-13	0.449022	0.0693664	9.595627e-11	0.06833455	10
cis-meQTL	cg08898866	ENSG00000006695	17:13949720	17	13941263	NA	17	13949720	T	C	0.33499	0.0885804	0.00881941	9.7831e-24	-0.501786	0.0348361	4.870053e-47	-0.17653	0.021427	1.740876e-16	0.1707357	11
cis-meQTL	cg25462718	ENSG00000006715	7:39560862	7	38579834	AMPH;AMPH	7	39560862	G	A	0.125249	-0.128204	0.0122258	9.9757e-26	-0.384406	0.0490252	4.470008e-15	0.333511	0.0531101	3.394258e-10	0.3943245	6
cis-meQTL	cg17489635	ENSG00000006715	7:39560862	7	38714215	NA	7	39560862	G	A	0.125249	-0.128204	0.0122258	9.9757e-26	0.32397	0.0442283	2.390006e-13	-0.395727	0.0658997	1.913494e-09	0.4334249	11
cis-meQTL	cg15895294	ENSG00000006715	7:38791325	7	38756104	NA	7	38791325	G	C	0.0894632	0.23515	0.0136687	2.504e-66	-0.429142	0.0631012	1.039998e-11	-0.547954	0.0866386	2.53898e-10	0.5130882	3
cis-meQTL	cg04168137	ENSG00000006715	7:39537647	7	39017630	POU6F2;POU6F2;POU6F2;POU6F2	7	39537647	A	G	0.0864811	-0.132845	0.0142089	8.8146e-21	-0.834297	0.0461585	5.049961e-73	0.15923	0.0191745	1.004804e-16	0.5382927	20
cis-meQTL	cg08193082	ENSG00000006715	7:39626856	7	39018178	POU6F2;POU6F2	7	39626856	A	G	0.857853	0.0942058	0.0109313	6.8134e-18	0.477372	0.0460062	3.179994e-25	0.197342	0.0297669	3.366045e-11	0.1917453	20
cis-meQTL	cg23671319	ENSG00000006715	7:39632682	7	39044924	POU6F2;POU6F2	7	39632682	T	C	0.847913	0.0916834	0.0108258	2.4751e-17	0.52854	0.0455285	3.709991e-31	0.173465	0.0253535	7.817106e-12	0.7980905	20
cis-meQTL	cg11233105	ENSG00000006715	7:39537647	7	39054495	POU6F2;POU6F2	7	39537647	A	G	0.0864811	-0.132845	0.0142089	8.8146e-21	0.993645	0.0510774	2.709965e-84	-0.133694	0.0158655	3.554387e-17	0.5193262	20
cis-meQTL	cg04511071	ENSG00000006715	7:39537731	7	39074015	POU6F2;POU6F2	7	39537731	T	C	0.0914513	-0.127453	0.0139828	7.8526e-20	-0.982136	0.055988	6.859927e-69	0.129771	0.0160444	6.052234e-16	0.2110837	20
cis-meQTL	cg03881527	ENSG00000006715	7:39626856	7	39193326	POU6F2;POU6F2	7	39626856	A	G	0.857853	0.0942058	0.0109313	6.8134e-18	0.340567	0.0388559	1.869997e-18	0.276615	0.0450137	7.99066e-10	0.2098073	17
cis-meQTL	cg16811525	ENSG00000006715	7:39568031	7	39302601	POU6F2;POU6F2	7	39568031	T	C	0.112326	-0.12632	0.012751	3.889e-23	0.399314	0.0483774	1.530004e-16	-0.316344	0.049885	2.275976e-10	0.09304069	20
cis-meQTL	cg22460204	ENSG00000006715	7:39542084	7	39332836	POU6F2;POU6F2	7	39542084	G	T	0.111332	-0.12394	0.012958	1.1242e-21	-0.743781	0.0430713	8.110079e-67	0.166634	0.0199157	5.910258e-17	0.07224376	20
cis-meQTL	cg23892439	ENSG00000006715	7:39564421	7	39332884	POU6F2;POU6F2	7	39564421	T	G	0.107356	-0.133496	0.0129795	8.2171e-25	-0.436977	0.045369	5.880007e-22	0.305499	0.0434548	2.061537e-12	0.8952762	11
cis-meQTL	cg06389252	ENSG00000006715	7:39540497	7	39350675	POU6F2;POU6F2	7	39540497	T	G	0.0924453	-0.130323	0.0138742	5.8204e-21	-0.65592	0.0458299	1.839988e-46	0.198687	0.025301	4.064124e-15	0.8215207	20
cis-meQTL	cg01750693	ENSG00000006715	7:39598823	7	39370032	POU6F2;POU6F2	7	39598823	A	G	0.12326	-0.113276	0.011732	4.6634e-22	-0.365392	0.0447863	3.39e-16	0.310012	0.0497472	4.612904e-10	0.4227132	16
cis-meQTL	cg19704451	ENSG00000006715	7:39560862	7	39373423	POU6F2;POU6F2	7	39560862	G	A	0.125249	-0.128204	0.0122258	9.9757e-26	-0.845929	0.0611546	1.619986e-43	0.151554	0.018136	6.460626e-17	0.3167825	20
cis-meQTL	cg11752100	ENSG00000006715	7:39540497	7	39446909	POU6F2;POU6F2	7	39540497	T	G	0.0924453	-0.130323	0.0138742	5.8204e-21	-0.848113	0.0440405	1.219983e-82	0.153662	0.0182011	3.107863e-17	0.4936111	20
cis-meQTL	cg15998355	ENSG00000006715	7:39560862	7	39447095	POU6F2-AS1;POU6F2;POU6F2	7	39560862	G	A	0.125249	-0.128204	0.0122258	9.9757e-26	0.508083	0.0404643	3.670041e-36	-0.252328	0.0313504	8.37202e-16	0.2634806	20
cis-meQTL	cg09122999	ENSG00000006715	7:39543044	7	39503619	POU6F2;POU6F2	7	39543044	A	G	0.106362	-0.128487	0.0131591	1.6037e-22	1.02814	0.045967	8.269825e-111	-0.12497	0.0139654	3.600346e-19	0.2416187	20
cis-meQTL	cg27439462	ENSG00000006715	7:39598823	7	39559205	NA	7	39598823	A	G	0.12326	-0.113276	0.011732	4.6634e-22	0.433581	0.0461959	6.250017e-21	-0.261256	0.0388197	1.696797e-11	0.259209	20
cis-meQTL	cg22371180	ENSG00000006715	7:39564421	7	39559774	NA	7	39564421	T	G	0.107356	-0.133496	0.0129795	8.2171e-25	0.823082	0.0419708	1.249998e-85	-0.16219	0.0178066	8.358448e-20	0.5669886	20
cis-meQTL	cg02273970	ENSG00000006747	7:12607971	7	12609907	SCIN	7	12607971	A	G	0.400596	-0.0725386	0.00826161	1.6318e-18	0.239413	0.0316055	3.590018e-14	-0.302985	0.0528262	9.722162e-09	0.07772819	11
cis-meQTL	cg12423584	ENSG00000006747	7:12588378	7	12609932	SCIN	7	12588378	A	G	0.442346	-0.0628419	0.0082763	3.121e-14	0.314028	0.0299496	1.010003e-25	-0.200116	0.0325401	7.757019e-10	0.09570447	20
cis-meQTL	cg11040906	ENSG00000006747	7:12627560	7	12611236	SCIN	7	12627560	G	A	0.521869	-0.0805504	0.00820044	8.9992e-23	-0.312607	0.0349264	3.539996e-19	0.257673	0.0389478	3.694235e-11	0.0577525	6
cis-meQTL	cg20213869	ENSG00000006747	7:12610594	7	12624653	SCIN	7	12610594	G	A	0.406561	-0.0744995	0.00832164	3.4721e-19	-0.340008	0.0289388	7.130013e-32	0.219111	0.0307702	1.072346e-12	0.2416716	18
cis-meQTL	cg18747561	ENSG00000006747	7:12576351	7	12624860	SCIN	7	12576351	G	A	0.241551	-0.0635781	0.00960873	3.6755e-11	-0.429929	0.0330525	1.110011e-38	0.14788	0.025075	3.689956e-09	0.05066917	20
cis-meQTL	cg09292202	ENSG00000006831	12:1901546	12	1901788	CACNA2D4	12	1901546	C	A	0.16501	0.191159	0.0104238	4.0715e-75	-0.431699	0.0427376	5.45997e-24	-0.442807	0.0500473	8.929638e-19	0.06511199	20
cis-meQTL	cg00038791	ENSG00000006837	5:133703592	5	133473626	TCF7;TCF7;TCF7;TCF7;TCF7;TCF7	5	133703592	A	G	0.104374	-0.088353	0.014778	2.2479e-09	1.42037	0.053005	3.505655e-158	-0.0622041	0.0106601	5.371671e-09	0.2938297	19
cis-meQTL	cg06957820	ENSG00000006837	5:133721540	5	133706474	UBE2B	5	133721540	A	T	0.106362	-0.0942938	0.014633	1.1637e-10	0.766439	0.0598577	1.549998e-37	-0.123028	0.0213737	8.609069e-09	0.8373026	6
cis-meQTL	cg22072216	ENSG00000006837	5:133772648	5	133772283	NA	5	133772648	A	G	0.872763	0.0861473	0.0130214	3.6955e-11	0.995014	0.0516231	8.779957e-83	0.086579	0.0138361	3.913112e-10	0.604423	16
cis-meQTL	cg18978303	ENSG00000006837	5:133772648	5	133772314	NA	5	133772648	A	G	0.872763	0.0861473	0.0130214	3.6955e-11	0.698838	0.0530818	1.390002e-39	0.123272	0.0208534	3.392436e-09	0.05582981	8
cis-meQTL	cg10203076	ENSG00000006837	5:133772648	5	133772388	NA	5	133772648	A	G	0.872763	0.0861473	0.0130214	3.6955e-11	1.03985	0.0497227	4.079876e-97	0.0828459	0.0131341	2.832165e-10	0.3546357	20
cis-meQTL	cg26960012	ENSG00000007038	16:2892961	16	2889915	TMPRSS8	16	2892961	G	A	0.297217	-0.136902	0.0104379	2.6664e-39	-0.650768	0.0375246	2.250012e-67	0.21037	0.0201098	1.303965e-25	0.06811688	20
cis-meQTL	cg07645761	ENSG00000007038	16:2892961	16	2892518	TMPRSS8	16	2892961	G	A	0.297217	-0.136902	0.0104379	2.6664e-39	0.533695	0.0309118	8.620133e-67	-0.256517	0.0245612	1.560893e-25	0.1218397	20
cis-meQTL	cg04468817	ENSG00000007038	16:2910736	16	2903392	PRSS22	16	2910736	A	G	0.299205	0.119959	0.0095799	5.6734e-36	0.304708	0.0337228	1.63e-19	0.393684	0.0537289	2.349574e-13	0.05720136	7
cis-meQTL	cg08083816	ENSG00000007038	16:2911725	16	2915685	NA	16	2911725	T	C	0.292247	-0.133869	0.00975435	7.2727e-43	-0.284634	0.0337028	3.030009e-17	0.470318	0.065389	6.355557e-13	0.07873714	17
cis-meQTL	cg12009516	ENSG00000007047	19:45766729	19	45737880	EXOC3L2	19	45766729	A	G	0.262425	-0.0933117	0.00949167	8.2793e-23	0.312249	0.0399107	5.130001e-15	-0.298837	0.048816	9.257333e-10	0.1911037	3
cis-meQTL	cg19957118	ENSG00000007047	19:45787002	19	45770842	MARK4;MARK4	19	45787002	A	G	0.352883	-0.227286	0.00864607	2.6303e-152	-0.212888	0.0308208	4.940004e-12	1.06763	0.159813	2.380901e-11	0.1547499	8
cis-meQTL	cg00724936	ENSG00000007047	19:45779635	19	45776576	MARK4;MARK4	19	45779635	C	T	0.383698	-0.20847	0.00845874	4.1024e-134	0.27049	0.0322979	5.530013e-17	-0.770712	0.0971953	2.19991e-15	0.1528783	13
cis-meQTL	cg21459123	ENSG00000007129	19:41987873	19	42070397	CEACAM21	19	41987873	G	A	0.807157	0.412229	0.0108478	3.27170000000001e-310	0.599693	0.0420256	3.38001e-46	0.6874	0.0514563	1.050906e-40	0.5346009	20
cis-meQTL	cg17094873	ENSG00000007129	19:42086665	19	42070487	CEACAM21	19	42086665	G	C	0.816103	0.598039	0.0116066	3.27170000000001e-310	0.339694	0.044553	2.449998e-14	1.76052	0.233418	4.6153e-14	0.09802555	8
cis-meQTL	cg04209573	ENSG00000007129	19:42058025	19	42070764	CEACAM21	19	42058025	A	G	0.0874751	-0.64027	0.0151906	3.27170000000001e-310	-0.518779	0.0585247	7.700042e-19	1.23419	0.142277	4.152921e-18	0.2213142	20
cis-meQTL	cg10389454	ENSG00000007129	19:42072602	19	42083748	CEACAM21;CEACAM21	19	42072602	A	G	0.816103	0.699986	0.0103584	3.27170000000001e-310	0.331066	0.039296	3.609992e-17	2.11434	0.252905	6.261285e-17	0.1962314	4
cis-meQTL	cg00921609	ENSG00000007129	19:41987448	19	42101873	NA	19	41987448	G	A	0.779324	0.336049	0.0101487	1.9575e-240	-0.456392	0.0363974	4.560017e-36	-0.736316	0.0627909	9.324513e-32	0.1461464	20
cis-meQTL	cg08286785	ENSG00000007168	17:2599272	17	2607736	KIAA0664	17	2599272	A	G	0.570577	-0.148718	0.00894404	4.3986e-62	0.379548	0.0310088	1.899983e-34	-0.391829	0.0397503	6.37635e-23	0.2337524	9
cis-meQTL	cg04106179	ENSG00000007171	17:26197769	17	26110096	NOS2	17	26197769	C	A	0.570577	-0.0880309	0.00831383	3.3731e-26	-0.342988	0.0321231	1.299995e-26	0.256659	0.0341375	5.545123e-14	0.2526347	15
cis-meQTL	cg11849643	ENSG00000007171	17:26216090	17	26116654	NOS2	17	26216090	C	T	0.697813	-0.124449	0.00892293	3.2812e-44	-0.315459	0.0336374	6.709982e-21	0.394501	0.0506912	7.113713e-15	0.07715365	10
cis-meQTL	cg05765580	ENSG00000007171	17:26186288	17	26120370	NOS2	17	26186288	G	A	0.749503	-0.130703	0.00938778	4.6179e-44	-0.269278	0.0341012	2.869999e-15	0.485384	0.070667	6.483036e-12	0.08338445	8
cis-meQTL	cg04042753	ENSG00000007171	17:26265269	17	26120375	NOS2	17	26265269	G	C	0.22664	0.115237	0.0101753	9.8679e-30	0.400374	0.0366353	8.410017e-28	0.287823	0.0365994	3.716423e-15	0.3490951	11
cis-meQTL	cg23833461	ENSG00000007237	17:9928077	17	9929528	GAS7;GAS7;GAS7;GAS7	17	9928077	G	A	0.159046	0.22933	0.0115093	2.441e-88	0.471486	0.0404939	2.479995e-31	0.486399	0.048384	8.920558e-24	0.07957923	6
cis-meQTL	cg24524013	ENSG00000007237	17:9938399	17	9929719	GAS7;GAS7;GAS7	17	9938399	T	C	0.164016	0.224476	0.011487	4.8634e-85	0.406778	0.0468719	4.009988e-18	0.55184	0.0695755	2.164665e-15	0.2916495	5
cis-meQTL	cg20572153	ENSG00000007237	17:9928077	17	9929755	GAS7;GAS7;GAS7	17	9928077	G	A	0.159046	0.22933	0.0115093	2.441e-88	0.388738	0.0460683	3.219995e-17	0.589935	0.0759223	7.833334e-15	0.2623675	4
cis-meQTL	cg11426250	ENSG00000007237	17:10033214	17	10002564	GAS7	17	10033214	A	G	0.146123	0.231159	0.0117141	1.1142e-86	-0.415732	0.0582445	9.489996e-13	-0.556028	0.0828395	1.918161e-11	0.1225129	7
cis-meQTL	cg18585988	ENSG00000007255	19:45653055	19	45656349	NKPD1	19	45653055	A	C	0.130219	-0.273487	0.0112682	3.9886e-130	0.476021	0.0430801	2.200016e-28	-0.574528	0.0571299	8.598688e-24	0.06527116	15
cis-meQTL	cg24122218	ENSG00000007255	19:45634682	19	45657270	NKPD1	19	45634682	C	G	0.233598	-0.240997	0.00907297	1.8566e-155	-0.242764	0.0386522	3.370009e-10	0.992722	0.162417	9.827959e-10	0.3274107	8
cis-meQTL	cg07785444	ENSG00000007255	19:45653391	19	45664665	NKPD1	19	45653391	A	G	0.125249	-0.2736	0.0111761	2.3658e-132	-0.331568	0.0472861	2.349999e-12	0.82517	0.122412	1.574103e-11	0.335579	7
cis-meQTL	cg09412348	ENSG00000007264	19:3871705	19	3880670	ATCAY;ATCAY	19	3871705	T	G	0.515905	-0.0752271	0.00797768	4.1087e-21	-0.281989	0.0299041	4.109981e-21	0.266773	0.040009	2.596154e-11	0.1313413	9
cis-meQTL	cg19877921	ENSG00000007312	17:61648091	17	61904685	PSMC5;FTSJ3;FTSJ3	17	61648091	T	G	0.397614	-0.0776006	0.00837558	1.9471e-20	0.262946	0.0309679	2.049998e-17	-0.29512	0.0471451	3.854186e-10	0.1029124	15
cis-meQTL	cg06681449	ENSG00000007312	17:62009991	17	62010391	CD79B;CD79B;CD79B	17	62009991	G	A	0.39662	-0.106007	0.00822136	4.8527e-38	0.234048	0.0289772	6.64001e-16	-0.452929	0.0661701	7.65205e-12	0.9562769	10
cis-meQTL	cg25601446	ENSG00000007312	17:62023128	17	62033298	SCN4A	17	62023128	T	C	0.33002	-0.0788181	0.00949695	1.0464e-16	-0.667933	0.0494617	1.479997e-41	0.118003	0.016689	1.541415e-12	0.08705717	20
cis-meQTL	cg12416205	ENSG00000007341	1:113056990	1	113239383	MOV10;MOV10;MOV10	1	113056990	T	C	0.178926	0.362455	0.0105668	7.5306e-258	-0.30931	0.0413205	7.120006e-14	-1.17182	0.160227	2.602518e-13	0.06716605	15
cis-meQTL	cg06630425	ENSG00000007376	16:818559	16	818451	MSLN;MSLN	16	818559	G	A	0.197813	-0.0746053	0.0119435	4.1948e-10	-0.91064	0.0357726	5.999946e-143	0.0819263	0.0135046	1.30702e-09	0.05785576	20
cis-meQTL	cg20429027	ENSG00000007376	16:837857	16	837639	RPUSD1;CHTF18	16	837857	A	G	0.2167	-0.102044	0.010529	3.2672e-22	0.275301	0.0362339	3.009994e-14	-0.370663	0.0619895	2.238828e-09	0.1580009	10
cis-meQTL	cg12689475	ENSG00000007376	16:835298	16	837842	RPUSD1;CHTF18	16	835298	T	C	0.233598	-0.0906147	0.0103822	2.5922e-18	0.287822	0.037141	9.229967e-15	-0.314829	0.0543289	6.837483e-09	0.5273967	17
cis-meQTL	cg26540367	ENSG00000007392	16:221236	16	215864	HBM	16	221236	A	T	0.537773	-0.131946	0.0103776	4.9187e-37	-0.234044	0.0346689	1.470003e-11	0.563768	0.0945521	2.484024e-09	0.3054625	12
cis-meQTL	cg06319822	ENSG00000007392	16:250442	16	215960	HBM	16	250442	C	T	0.526839	-0.13855	0.00992255	2.6216e-44	-0.244459	0.0335854	3.369993e-13	0.566764	0.0878101	1.086329e-10	0.3913196	9
cis-meQTL	cg26976732	ENSG00000007392	16:245079	16	216100	HBM	16	245079	C	T	0.530815	-0.130164	0.00909169	1.7235e-46	-0.22728	0.031004	2.289994e-13	0.572703	0.0877699	6.798048e-11	0.2077975	12
cis-meQTL	cg03788090	ENSG00000007392	16:225653	16	233062	NA	16	225653	C	A	0.692843	-0.10821	0.0100031	2.8412e-27	-0.397371	0.0278758	4.169987e-46	0.272315	0.0316009	6.855681e-18	0.2092765	20
cis-meQTL	cg11713549	ENSG00000007402	3:50699383	3	50487659	CACNA2D2;CACNA2D2;CACNA2D2;CACNA2D2	3	50699383	T	C	0.125249	-0.134625	0.012401	1.8675e-27	0.861186	0.0691324	1.279986e-35	-0.156325	0.0191007	2.739832e-16	0.4798159	18
cis-meQTL	cg00383793	ENSG00000007402	3:50450304	3	50488162	CACNA2D2;CACNA2D2	3	50450304	C	T	0.0964215	-0.139466	0.0137486	3.5237e-24	0.635884	0.0504995	2.340002e-36	-0.219325	0.0277644	2.799874e-15	0.3234247	8
cis-meQTL	cg09451427	ENSG00000007402	3:50474624	3	50488230	CACNA2D2;CACNA2D2	3	50474624	A	G	0.10835	-0.142467	0.0128006	8.9837e-29	0.488693	0.0482251	3.919993e-24	-0.291527	0.0389066	6.732137e-14	0.30357	9
cis-meQTL	cg16236759	ENSG00000007516	16:1353857	16	1359182	UBE2I;UBE2I;UBE2I;UBE2I;UBE2I	16	1353857	C	T	0.885686	-0.355981	0.0148517	5.8846e-127	-0.425499	0.0540221	3.370011e-15	0.83662	0.111807	7.279289e-14	0.05207945	11
cis-meQTL	cg03940662	ENSG00000007516	16:1393191	16	1373608	UBE2I;UBE2I;UBE2I;UBE2I	16	1393191	T	C	0.871769	-0.288049	0.0141621	5.7631e-92	-0.39996	0.043055	1.550001e-20	0.720195	0.0852311	2.915163e-17	0.05450365	19
cis-meQTL	cg26688191	ENSG00000007516	16:1374818	16	1374916	UBE2I;UBE2I;UBE2I;UBE2I	16	1374818	G	A	0.714712	-0.334644	0.0100324	5.8833e-244	0.605374	0.0387938	6.740124e-55	-0.552789	0.0391088	2.323071e-45	0.07658332	20
cis-meQTL	cg04781839	ENSG00000007516	16:1374818	16	1374937	UBE2I;UBE2I;UBE2I;UBE2I	16	1374818	G	A	0.714712	-0.334644	0.0100324	5.8833e-244	0.855867	0.035733	8.870033e-127	-0.391	0.0200971	2.613539e-84	0.3169084	20
cis-meQTL	cg09848508	ENSG00000007520	16:1520314	16	1393584	BAIAP3	16	1520314	C	T	0.0506958	-0.176772	0.0230489	1.7253e-14	-1.21849	0.0709855	4.830025e-66	0.145075	0.0207183	2.518669e-12	0.0993221	16
cis-meQTL	cg01023703	ENSG00000007520	16:1520314	16	1393766	BAIAP3	16	1520314	C	T	0.0506958	-0.176772	0.0230489	1.7253e-14	-1.14539	0.0718477	3.240046e-57	0.154333	0.0223307	4.805043e-12	0.1993241	16
cis-meQTL	cg06161600	ENSG00000007520	16:1520314	16	1393797	BAIAP3	16	1520314	C	T	0.0506958	-0.176772	0.0230489	1.7253e-14	-1.01602	0.0710258	2.039987e-46	0.173985	0.0257404	1.387293e-11	0.3399433	8
cis-meQTL	cg14242877	ENSG00000007541	16:659469	16	632410	PIGQ;PIGQ	16	659469	T	C	0.177932	0.296749	0.0106518	8.3803e-171	-0.413419	0.0361601	2.859991e-30	-0.717793	0.0678637	3.810339e-26	0.1704442	8
cis-meQTL	cg00953006	ENSG00000007541	16:666528	16	633868	PIGQ;PIGQ	16	666528	T	C	0.146123	0.29636	0.0117371	1.1383e-140	0.554667	0.0508392	1.030002e-27	0.534303	0.0533489	1.306038e-23	0.3004617	8
cis-meQTL	cg13833345	ENSG00000007541	16:643098	16	680979	WFIKKN1	16	643098	T	C	0.182903	0.296964	0.0106415	2.2437e-171	-0.285614	0.0392836	3.579983e-13	-1.03974	0.147781	1.9827e-12	0.6856882	4
cis-meQTL	cg09526712	ENSG00000007545	16:1757001	16	1394089	BAIAP3	16	1757001	C	T	0.0705765	0.393095	0.0161221	2.629e-131	-0.333531	0.0557938	2.26e-09	-1.17859	0.202996	6.39941e-09	0.2314582	17
cis-meQTL	cg09080271	ENSG00000007545	16:1738772	16	1729252	HN1L	16	1738772	G	A	0.0775348	0.377106	0.0157893	4.5567e-126	-0.448488	0.0565348	2.140002e-15	-0.840839	0.111687	5.131686e-14	0.4556355	20
cis-meQTL	cg03013237	ENSG00000007545	16:1790397	16	1802436	MAPK8IP3;MAPK8IP3	16	1790397	T	G	0.170974	0.126722	0.0107357	3.7308e-32	-0.277584	0.0421245	4.410012e-11	-0.456517	0.0793429	8.729603e-09	0.05114649	11
cis-meQTL	cg05177437	ENSG00000008018	6:170582243	6	170582289	NA	6	170582243	A	G	0.577535	-0.142086	0.00913982	1.7042e-54	-0.243622	0.0387831	3.349992e-10	0.583223	0.100139	5.74047e-09	0.4462833	3
cis-meQTL	cg13019844	ENSG00000008018	6:170564441	6	170589897	NA	6	170564441	A	C	0.281312	-0.110082	0.00986067	6.1314e-29	0.285607	0.0365475	5.509985e-15	-0.38543	0.0602045	1.533398e-10	0.08465715	7
cis-meQTL	cg04253213	ENSG00000008226	3:38028345	3	38029373	NA	3	38028345	T	C	0.147117	0.0944592	0.01025	3.1012e-20	-0.296886	0.0365574	4.620015e-16	-0.318167	0.0522196	1.109127e-09	0.2810409	7
cis-meQTL	cg07759247	ENSG00000008226	3:38021115	3	38040636	VILL	3	38021115	T	C	0.126243	0.104452	0.0108798	7.9635e-22	-0.291668	0.0406748	7.459995e-13	-0.358118	0.0623346	9.187374e-09	0.6907644	3
cis-meQTL	cg17696234	ENSG00000008226	3:38186417	3	38164516	ACAA1;ACAA1;ACAA1	3	38186417	T	A	0.132207	-0.125593	0.0122706	1.3763e-24	-0.357129	0.0481866	1.250001e-13	0.351674	0.0585841	1.938328e-09	0.09669969	8
cis-meQTL	cg22893405	ENSG00000008256	7:6172163	7	6198604	USP42	7	6172163	T	G	0.0675944	-0.167186	0.0149696	5.8089e-29	-0.551193	0.0628285	1.740008e-18	0.303317	0.0439652	5.236543e-12	0.2140024	11
cis-meQTL	cg00582970	ENSG00000008283	17:60943289	17	60947793	NA	17	60943289	A	G	0.413519	-0.0685982	0.00803465	1.368e-17	-0.284322	0.0328319	4.720003e-18	0.241269	0.0396834	1.202873e-09	0.3620908	3
cis-meQTL	cg23018548	ENSG00000008283	17:60946485	17	61006900	MIR548W	17	60946485	T	C	0.40159	-0.0683086	0.00806135	2.3752e-17	0.493647	0.0302621	8.059893e-60	-0.138375	0.018402	5.494975e-14	0.144568	20
cis-meQTL	cg05363938	ENSG00000008283	17:61030910	17	61043072	NA	17	61030910	T	C	0.274354	-0.0785598	0.00870527	1.8068e-19	0.383473	0.0335056	2.489976e-30	-0.204864	0.0289093	1.375918e-12	0.1289435	20
cis-meQTL	cg06641342	ENSG00000008283	17:61518766	17	61514920	CYB561;CYB561;CYB561	17	61518766	C	G	0.465209	-0.119171	0.00795914	1.1057e-50	0.203979	0.0325189	3.550005e-10	-0.584229	0.100983	7.231856e-09	0.8180107	4
cis-meQTL	cg17852791	ENSG00000008294	17:49009952	17	49022312	NA	17	49009952	T	C	0.291252	0.0629635	0.00882015	9.4424e-13	-0.52586	0.0471148	6.309957e-29	-0.119734	0.0199101	1.812651e-09	0.6413062	5
cis-meQTL	cg03622544	ENSG00000008294	17:49009532	17	49028101	NA	17	49009532	G	C	0.291252	0.0626597	0.00881935	1.205e-12	-0.310463	0.0295963	9.609939e-26	-0.201827	0.0343095	4.04041e-09	0.09602883	9
cis-meQTL	cg01112720	ENSG00000008300	3:48659009	3	48672262	SLC26A6;SLC26A6;SLC26A6;SLC26A6;SLC26A6;MIR6824;SLC26A6	3	48659009	T	G	0.082505	-0.236572	0.0160391	3.0858e-49	-0.609532	0.0611505	2.109997e-23	0.38812	0.0469953	1.472623e-16	0.3697053	20
cis-meQTL	cg24608717	ENSG00000008300	3:48666923	3	48678331	CELSR3	3	48666923	G	A	0.124254	-0.220685	0.0128196	2.0566e-66	-0.389652	0.0456164	1.319995e-17	0.566365	0.0740179	1.982937e-14	0.1012199	12
cis-meQTL	cg01566500	ENSG00000008300	3:48672334	3	48694246	CELSR3	3	48672334	C	G	0.112326	-0.248567	0.0136825	9.4554e-74	0.343894	0.0493703	3.269993e-12	-0.7228	0.111133	7.826318e-11	0.1844312	17
cis-meQTL	cg02222844	ENSG00000008300	3:48663046	3	48694451	CELSR3	3	48663046	T	C	0.119284	-0.218522	0.0126728	1.2544e-66	0.331985	0.0505527	5.129996e-11	-0.658228	0.107254	8.404139e-10	0.1037811	12
cis-meQTL	cg09397359	ENSG00000008300	3:48663046	3	48694673	CELSR3	3	48663046	T	C	0.119284	-0.218522	0.0126728	1.2544e-66	0.333307	0.0495402	1.719999e-11	-0.655617	0.104601	3.661822e-10	0.0856707	13
cis-meQTL	cg16323609	ENSG00000008300	3:49363772	3	48885591	PRKAR2A	3	49363772	A	T	0.230616	-0.1265	0.0103903	4.2239e-34	0.420671	0.044182	1.710009e-21	-0.30071	0.040094	6.376294e-14	0.07469517	20
cis-meQTL	cg10872212	ENSG00000008300	3:48833615	3	49209160	KLHDC8B	3	48833615	T	G	0.114314	-0.203427	0.0130999	2.208e-54	-0.38744	0.0546128	1.299999e-12	0.525055	0.0813684	1.097894e-10	0.4684289	5
cis-meQTL	cg11341896	ENSG00000008311	7:121697337	7	121721014	AASS	7	121697337	A	G	0.0785288	-0.254118	0.0135265	9.7211e-79	-0.359294	0.0486376	1.5e-13	0.70727	0.102879	6.208873e-12	0.3585516	3
cis-meQTL	cg04893558	ENSG00000008311	7:121729494	7	121783377	AASS	7	121729494	C	T	0.0685885	-0.450256	0.0140722	1.2315e-224	0.370154	0.0539832	7.040013e-12	-1.2164	0.181428	2.019417e-11	0.8978818	8
cis-meQTL	cg22684968	ENSG00000008311	7:121729494	7	121784356	AASS	7	121729494	C	T	0.0685885	-0.450256	0.0140722	1.2315e-224	0.488229	0.0601951	5.029994e-16	-0.922223	0.1173	3.777474e-15	0.0628811	8
cis-meQTL	cg17200919	ENSG00000008311	7:121730897	7	121784564	AASS	7	121730897	A	C	0.0685885	-0.449979	0.0141196	7.1357e-223	0.393006	0.0581004	1.34e-11	-1.14497	0.173038	3.669379e-11	0.627375	5
cis-meQTL	cg08701264	ENSG00000008311	7:121730897	7	121784773	AASS	7	121730897	A	C	0.0685885	-0.449979	0.0141196	7.1357e-223	0.475031	0.0491879	4.570002e-22	-0.947263	0.102491	2.409716e-20	0.09643273	11
cis-meQTL	cg06016751	ENSG00000008323	12:6455098	12	6442329	TNFRSF1A;TNFRSF1A	12	6455098	G	T	0.444334	-0.0611485	0.00808501	3.9327e-14	0.520964	0.0284111	4.21993e-75	-0.117376	0.0167876	2.713739e-12	0.4355925	12
cis-meQTL	cg11268190	ENSG00000008323	12:6457062	12	6442526	TNFRSF1A	12	6457062	C	T	0.693837	-0.0658544	0.00882542	8.5348e-14	0.90413	0.030182	3.682779e-197	-0.0728373	0.0100595	4.465591e-13	0.2835085	13
cis-meQTL	cg00556515	ENSG00000008323	12:6457062	12	6442607	TNFRSF1A	12	6457062	C	T	0.693837	-0.0658544	0.00882542	8.5348e-14	0.860539	0.029821	4.161543e-183	-0.0765269	0.010593	5.037625e-13	0.2914704	14
cis-meQTL	cg14660076	ENSG00000008323	12:6457062	12	6442635	TNFRSF1A	12	6457062	C	T	0.693837	-0.0658544	0.00882542	8.5348e-14	0.925502	0.033949	1.212847e-163	-0.0711553	0.00988658	6.147823e-13	0.2611032	13
cis-meQTL	cg09043214	ENSG00000008323	12:6457062	12	6442873	TNFRSF1A	12	6457062	C	T	0.693837	-0.0658544	0.00882542	8.5348e-14	0.618596	0.0331778	1.390002e-77	-0.106458	0.015367	4.27757e-12	0.804008	13
cis-meQTL	cg08418872	ENSG00000008323	12:6441348	12	6442954	TNFRSF1A	12	6441348	G	C	0.419483	-0.0637155	0.00815778	5.6916e-15	0.368252	0.0277514	3.469985e-40	-0.173021	0.0257051	1.684902e-11	0.2719829	10
cis-meQTL	cg23752651	ENSG00000008323	12:6446990	12	6442966	TNFRSF1A	12	6446990	A	G	0.411531	-0.0621244	0.0081479	2.4441e-14	0.413605	0.029457	8.74998e-45	-0.150202	0.0224168	2.078009e-11	0.06382529	9
cis-meQTL	cg14009561	ENSG00000008323	12:6457062	12	6443045	TNFRSF1A	12	6457062	C	T	0.693837	-0.0658544	0.00882542	8.5348e-14	0.631879	0.034064	8.190267e-77	-0.10422	0.0150546	4.428557e-12	0.5581501	12
cis-meQTL	cg23320693	ENSG00000008323	12:6442346	12	6443282	TNFRSF1A	12	6442346	G	A	0.632207	-0.0722407	0.00831883	3.8276e-18	0.32743	0.029161	2.959986e-29	-0.220629	0.0321183	6.452622e-12	0.4440378	7
cis-meQTL	cg19026593	ENSG00000008323	12:6451590	12	6443533	TNFRSF1A	12	6451590	C	A	0.626243	-0.0710266	0.00830108	1.1665e-17	0.307085	0.0300972	1.91999e-24	-0.231293	0.0352789	5.522178e-11	0.2528902	7
cis-meQTL	cg05199346	ENSG00000008323	12:6457062	12	6444138	TNFRSF1A	12	6457062	C	T	0.693837	-0.0658544	0.00882542	8.5348e-14	0.460617	0.0355853	2.53998e-38	-0.14297	0.0221157	1.015376e-10	0.1267452	12
cis-meQTL	cg00103865	ENSG00000008323	12:6441348	12	6444572	TNFRSF1A	12	6441348	G	C	0.419483	-0.0637155	0.00815778	5.6916e-15	0.517334	0.0371407	4.219998e-44	-0.123161	0.0180787	9.591304e-12	0.132988	14
cis-meQTL	cg14970975	ENSG00000008323	12:6440009	12	6444675	TNFRSF1A	12	6440009	C	T	0.425447	-0.0605711	0.00855572	1.4457e-12	0.362967	0.0343521	4.279973e-26	-0.166878	0.0283736	4.067229e-09	0.05743571	9
cis-meQTL	cg15058727	ENSG00000008323	12:6457062	12	6454662	NA	12	6457062	C	T	0.693837	-0.0658544	0.00882542	8.5348e-14	-0.496668	0.0343118	1.739995e-47	0.132592	0.0199913	3.300407e-11	0.5240076	11
cis-meQTL	cg06399164	ENSG00000008324	3:42651209	3	42695035	ZBTB47	3	42651209	T	C	0.112326	0.081641	0.0125136	6.8365e-11	0.531196	0.0436466	4.470002e-34	0.153693	0.0267287	8.919325e-09	0.1587021	19
cis-meQTL	cg08743580	ENSG00000008324	3:42700717	3	42695117	ZBTB47;LOC101928323	3	42700717	G	A	0.140159	0.0825548	0.0115178	7.6435e-13	0.743114	0.0708725	1.009997e-25	0.111093	0.0187747	3.275032e-09	0.3819314	20
cis-meQTL	cg10618621	ENSG00000008394	12:16399551	12	16342991	SLC15A5	12	16399551	C	T	0.525845	-0.0573918	0.00793877	4.8585e-13	-0.731646	0.0734866	2.369993e-23	0.078442	0.0134093	4.920933e-09	0.1087333	20
cis-meQTL	cg15284911	ENSG00000008394	12:16393930	12	16512994	MGST1;MGST1;MGST1;MGST1	12	16393930	A	G	0.418489	0.0604348	0.00807812	7.3647e-14	0.274939	0.0290885	3.330004e-21	0.219812	0.0374715	4.461613e-09	0.179026	16
cis-meQTL	cg03459784	ENSG00000008405	12:107443546	12	107488149	CRY1	12	107443546	C	T	0.571571	0.12364	0.00800264	7.5443e-54	0.27918	0.0293766	2.030008e-21	0.442868	0.054711	5.741267e-16	0.1669755	9
cis-meQTL	cg19047049	ENSG00000008405	12:107443546	12	107488194	CRY1	12	107443546	C	T	0.571571	0.12364	0.00800264	7.5443e-54	0.268029	0.0316257	2.350007e-17	0.461293	0.062081	1.0818e-13	0.4178214	9
cis-meQTL	cg11457740	ENSG00000008405	12:107384176	12	107498262	NA	12	107384176	T	C	0.565606	0.110664	0.00801923	2.5556e-43	-0.351977	0.0334449	6.690043e-26	-0.314406	0.0375712	5.846206e-17	0.1565761	4
cis-meQTL	cg22559329	ENSG00000008438	19:46526648	19	46526367	PGLYRP1	19	46526648	A	G	0.27336	-0.416491	0.00817986	3.27170000000001e-310	-0.294729	0.0335454	1.550004e-18	1.41313	0.163216	4.799834e-18	0.375614	15
cis-meQTL	cg04850152	ENSG00000008438	19:46524967	19	46526641	PGLYRP1	19	46524967	A	G	0.299205	-0.393908	0.00809517	3.27170000000001e-310	0.295432	0.0300363	7.889979e-23	-1.33333	0.1383	5.373408e-22	0.05208095	14
cis-meQTL	cg24917775	ENSG00000008438	19:46524967	19	46526675	PGLYRP1	19	46524967	A	G	0.299205	-0.393908	0.00809517	3.27170000000001e-310	0.288706	0.03334	4.740005e-18	-1.36439	0.160036	1.521337e-17	0.5021907	13
cis-meQTL	cg05422993	ENSG00000008438	19:46529668	19	46526863	PGLYRP1	19	46529668	T	C	0.272366	-0.417449	0.00819034	3.27170000000001e-310	0.353375	0.0301522	1.010002e-31	-1.18132	0.103428	3.259238e-30	0.1277618	12
cis-meQTL	cg11020586	ENSG00000008513	8:134507955	8	134508017	ST3GAL1;ST3GAL1	8	134507955	C	A	0.919483	0.169138	0.0139341	6.5945e-34	-0.535864	0.0543423	6.150009e-23	-0.315636	0.0412399	1.953422e-14	0.4563712	3
cis-meQTL	cg01088900	ENSG00000008513	8:134547917	8	134532543	ST3GAL1;ST3GAL1	8	134547917	A	G	0.213718	-0.282525	0.00977776	1.3878e-183	0.411148	0.0377699	1.350002e-27	-0.687162	0.0674569	2.273713e-24	0.501179	17
cis-meQTL	cg11423736	ENSG00000008516	16:3051123	16	3039665	LINC00514	16	3051123	C	T	0.646123	0.131528	0.00964998	2.6558e-42	-0.221774	0.03385	5.689995e-11	-0.593074	0.100438	3.528597e-09	0.111627	9
cis-meQTL	cg12870418	ENSG00000008516	16:3059480	16	3040132	LINC00514	16	3059480	A	G	0.367793	-0.139322	0.00985908	2.4326e-45	0.289565	0.0362734	1.430004e-15	-0.481141	0.069224	3.640032e-12	0.9251492	5
cis-meQTL	cg07384961	ENSG00000008516	16:3068773	16	3068128	CLDN6	16	3068773	A	G	0.205765	-0.0933314	0.0112633	1.1673e-16	0.360343	0.0422064	1.369999e-17	-0.259007	0.0435586	2.744934e-09	0.09733121	3
cis-meQTL	cg22598129	ENSG00000008516	16:3085335	16	3085620	LOC100128770;CCDC64B	16	3085335	C	G	0.333002	0.370534	0.00894731	3.27170000000001e-310	0.359308	0.0338349	2.420002e-26	1.03124	0.100251	8.096378e-25	0.3730472	6
cis-meQTL	cg24425191	ENSG00000008516	16:3097074	16	3118018	IL32;IL32;IL32;IL32;IL32;IL32;IL32;IL32;IL32;IL32;IL32;IL32;IL32;IL32;IL32;IL32;IL32	16	3097074	T	C	0.22664	-0.11116	0.0113522	1.2186e-22	0.246679	0.0345536	9.40002e-13	-0.450626	0.0781166	7.991613e-09	0.1517556	7
cis-meQTL	cg07384961	ENSG00000008517	16:3068773	16	3068128	CLDN6	16	3068773	A	G	0.205765	-0.268772	0.0116739	2.7177e-117	0.360343	0.0422064	1.369999e-17	-0.745878	0.0931769	1.194953e-15	0.2035464	3
cis-meQTL	cg27219841	ENSG00000008517	16:3074426	16	3079423	CCDC64B	16	3074426	C	G	0.237575	-0.323706	0.0111055	8.8046e-187	0.288494	0.04163	4.21001e-12	-1.12206	0.166427	1.561988e-11	0.1583268	4
cis-meQTL	cg06606091	ENSG00000008517	16:3084029	16	3082291	LOC100128770;CCDC64B	16	3084029	G	A	0.238569	-0.332368	0.0104985	5.738e-220	-0.270558	0.0359649	5.360009e-14	1.22845	0.167843	2.497495e-13	0.05561039	8
cis-meQTL	cg02680314	ENSG00000008517	16:3115325	16	3097387	MMP25	16	3115325	C	G	0.100398	0.384603	0.0194451	4.5335e-87	-0.441724	0.0677753	7.149989e-11	-0.870687	0.140659	6.013656e-10	0.2809041	9
cis-meQTL	cg15739303	ENSG00000008517	16:3115272	16	3097520	MMP25	16	3115272	C	T	0.112326	0.377645	0.0185887	9.3219e-92	-0.46747	0.0612235	2.250007e-14	-0.807848	0.113028	8.847638e-13	0.1452224	5
cis-meQTL	cg01270736	ENSG00000008517	16:3097568	16	3097736	MMP25	16	3097568	A	C	0.222664	-0.365426	0.0111942	9.6854e-234	0.232725	0.0338396	6.100014e-12	-1.5702	0.233329	1.701608e-11	0.0587819	5
cis-meQTL	cg27656400	ENSG00000008517	16:3105714	16	3114056	IL32;IL32;IL32;IL32	16	3105714	T	A	0.104374	0.384701	0.016762	1.4533e-116	-0.77529	0.05657	9.479942e-43	-0.496202	0.04217	5.794042e-32	0.4637223	4
cis-meQTL	cg08967456	ENSG00000008517	16:3146677	16	3114948	IL32;IL32;IL32;IL32;IL32;IL32;IL32;IL32	16	3146677	T	C	0.0576541	0.600179	0.0167021	8.9349e-283	-0.765904	0.0595743	7.929968e-38	-0.783622	0.064736	9.950248e-34	0.5614225	11
cis-meQTL	cg16338736	ENSG00000008517	16:3097074	16	3117771	IL32;IL32;IL32;IL32;IL32;IL32;IL32;IL32;IL32	16	3097074	T	C	0.22664	-0.364113	0.0109021	1.4367e-244	0.290524	0.0345996	4.590007e-17	-1.2533	0.153905	3.845426e-16	0.4200428	9
cis-meQTL	cg24425191	ENSG00000008517	16:3097074	16	3118018	IL32;IL32;IL32;IL32;IL32;IL32;IL32;IL32;IL32;IL32;IL32;IL32;IL32;IL32;IL32;IL32;IL32	16	3097074	T	C	0.22664	-0.364113	0.0109021	1.4367e-244	0.246679	0.0345536	9.40002e-13	-1.47606	0.21143	2.924414e-12	0.9168003	7
cis-meQTL	cg27081103	ENSG00000008517	16:3240961	16	3241159	NA	16	3240961	G	C	0.255467	0.144979	0.00975871	6.3233e-50	-0.330005	0.0457666	5.570012e-13	-0.439325	0.0677247	8.760636e-11	0.06404743	7
cis-meQTL	cg24795536	ENSG00000008710	16:2097158	16	2097195	NTHL1;TSC2;TSC2;TSC2	16	2097158	A	G	0.223658	-0.0884604	0.0133765	3.761e-11	-0.467356	0.0388121	2.150015e-33	0.189278	0.032654	6.772147e-09	0.6124398	3
cis-meQTL	cg02851047	ENSG00000008710	16:2195198	16	2132723	TSC2;TSC2;TSC2	16	2195198	C	T	0.815109	0.118664	0.0145811	4.012e-16	0.512325	0.0358523	2.530015e-46	0.231619	0.0327526	1.529574e-12	0.1844337	6
cis-meQTL	cg09527872	ENSG00000008710	16:2196339	16	2197439	RAB26;RAB26	16	2196339	T	C	0.815109	0.127893	0.0146187	2.1563e-18	0.463958	0.0383196	9.62995e-34	0.275656	0.0388734	1.33022e-12	0.9328568	8
cis-meQTL	cg03546687	ENSG00000008710	16:2132731	16	2198080	RAB26	16	2132731	A	G	0.187873	-0.108568	0.0154547	2.1407e-12	0.69062	0.0415975	6.689969e-62	-0.157203	0.0242988	9.82672e-11	0.5956132	9
cis-meQTL	cg27176536	ENSG00000008710	16:2199788	16	2198395	RAB26	16	2199788	G	T	0.811133	0.125344	0.0152216	1.7986e-16	-0.526488	0.0346047	2.839964e-52	-0.238075	0.0328747	4.423933e-13	0.4009165	8
cis-meQTL	cg03486974	ENSG00000008710	16:2199788	16	2199702	RAB26	16	2199788	G	T	0.811133	0.125344	0.0152216	1.7986e-16	0.612039	0.0341672	9.329779e-72	0.204797	0.0273723	7.324937e-14	0.7800887	11
cis-meQTL	cg23509369	ENSG00000008838	17:38150492	17	38151258	PSMD3	17	38150492	C	T	0.609344	0.149978	0.00813782	7.5763e-76	0.223763	0.0319303	2.419992e-12	0.670256	0.102325	5.74243e-11	0.07925288	6
cis-meQTL	cg16246425	ENSG00000008952	3:169748004	3	169758473	GPR160	3	169748004	T	C	0.0974155	0.0939086	0.0139907	1.9171e-11	-0.574066	0.0464516	4.390012e-35	-0.163585	0.027734	3.671219e-09	0.3501131	8
cis-meQTL	cg11413952	ENSG00000008952	3:169906407	3	169873009	PHC3;PHC3	3	169906407	G	T	0.116302	0.0884556	0.013414	4.2756e-11	0.582212	0.0424684	8.930047e-43	0.15193	0.0255664	2.80583e-09	0.06465333	11
cis-meQTL	cg05485039	ENSG00000009413	6:111913262	6	111888658	TRAF3IP2;TRAF3IP2-AS1;TRAF3IP2-AS1;TRAF3IP2-AS1;TRAF3IP2;TRAF3IP2;TRAF3IP2	6	111913262	T	C	0.0854871	-0.126505	0.0155575	4.2366e-16	0.506966	0.0622895	3.99001e-16	-0.249534	0.0433789	8.796403e-09	0.1821678	4
cis-meQTL	cg26758551	ENSG00000009790	1:209931799	1	209921096	NA	1	209931799	T	C	0.237575	-0.295644	0.00929822	7.3519e-222	0.426995	0.0343137	1.509984e-35	-0.692384	0.05975	4.739858e-31	0.3488956	13
cis-meQTL	cg12410692	ENSG00000009790	1:209923154	1	209921232	NA	1	209923154	T	C	0.229622	-0.323606	0.00945545	1.0486e-256	0.35004	0.0360349	2.629998e-22	-0.924483	0.0989302	9.205553e-21	0.1964093	20
cis-meQTL	cg15908977	ENSG00000009790	1:209929299	1	209923457	NA	1	209929299	A	G	0.774354	0.330797	0.00944266	7.279e-269	-0.266327	0.0403954	4.310009e-11	-1.24207	0.191699	9.217126e-11	0.2125676	7
cis-meQTL	cg22107808	ENSG00000009790	1:210000148	1	210011959	DIEXF	1	210000148	C	T	0.522863	0.279375	0.00782706	4.9687e-279	0.233382	0.02845	2.339998e-16	1.19707	0.149731	1.297702e-15	0.6526784	5
cis-meQTL	cg10385379	ENSG00000009830	14:77723972	14	77738080	NGB	14	77723972	T	G	0.263419	-0.107002	0.00911278	7.7629e-32	-0.290001	0.0395848	2.369995e-13	0.368972	0.0593631	5.115825e-10	0.4833027	9
cis-meQTL	cg11326036	ENSG00000010030	6:36357172	6	36341704	ETV7;ETV7;ETV7;ETV7;ETV7;ETV7;ETV7;ETV7	6	36357172	G	T	0.549702	0.490455	0.00759169	3.27170000000001e-310	0.268042	0.0282446	2.310006e-21	1.82977	0.194879	6.042619e-21	0.05507188	7
cis-meQTL	cg18728732	ENSG00000010030	6:36357172	6	36349532	ETV7;ETV7;ETV7;ETV7;ETV7;ETV7;ETV7;ETV7	6	36357172	G	T	0.549702	0.490455	0.00759169	3.27170000000001e-310	0.304867	0.0343043	6.269988e-19	1.60875	0.182725	1.317534e-18	0.2885395	5
cis-meQTL	cg15320541	ENSG00000010030	6:36504459	6	36354232	ETV7;ETV7;ETV7;ETV7;ETV7;ETV7;ETV7;ETV7	6	36504459	T	C	0.306163	0.347615	0.00842576	3.27170000000001e-310	0.718003	0.0335916	2.310053e-101	0.484141	0.0255099	2.564051e-80	0.1391347	20
cis-meQTL	cg21152829	ENSG00000010030	6:36525355	6	36354300	ETV7;ETV7;ETV7;ETV7;ETV7;ETV7;ETV7;ETV7	6	36525355	A	G	0.599404	0.257339	0.00869897	2.4873e-192	0.400899	0.0368374	1.389995e-27	0.641905	0.0628473	1.721351e-24	0.2581719	20
cis-meQTL	cg21680583	ENSG00000010030	6:36401381	6	36354416	ETV7;ETV7;ETV7;ETV7;ETV7;ETV7;ETV7;ETV7	6	36401381	A	G	0.104374	-0.328868	0.0139257	2.6399e-123	-0.651847	0.0572222	4.610015e-30	0.504517	0.0491722	1.064755e-24	0.4373468	20
cis-meQTL	cg12584702	ENSG00000010030	6:36525355	6	36354433	ETV7;ETV7;ETV7;ETV7;ETV7;ETV7;ETV7;ETV7	6	36525355	A	G	0.599404	0.257339	0.00869897	2.4873e-192	0.536046	0.0473627	1.069996e-29	0.480069	0.0454151	4.074869e-26	0.4272085	20
cis-meQTL	cg18455785	ENSG00000010030	6:36380644	6	36354489	ETV7;ETV7;ETV7;ETV7;ETV7;ETV7;ETV7;ETV7	6	36380644	T	C	0.809145	0.331628	0.00985063	1.8311e-248	0.525031	0.0441032	1.120005e-32	0.631636	0.0562777	3.124472e-29	0.3217846	20
cis-meQTL	cg16167775	ENSG00000010030	6:36410223	6	36395073	PXT1	6	36410223	T	C	0.32505	-0.378819	0.00857827	3.27170000000001e-310	-0.347752	0.0381604	8.020005e-20	1.08934	0.122056	4.462512e-19	0.1150736	6
cis-meQTL	cg23302988	ENSG00000010030	6:36410223	6	36516650	STK38;STK38	6	36410223	T	C	0.32505	-0.378819	0.00857827	3.27170000000001e-310	0.221731	0.0349131	2.139993e-10	-1.70846	0.271777	3.251921e-10	0.16492	9
cis-meQTL	cg20318340	ENSG00000010030	6:36687301	6	36684894	RAB44	6	36687301	T	A	0.62326	0.0975913	0.00821967	1.635e-32	0.233412	0.0310517	5.609997e-14	0.418108	0.065833	2.138692e-10	0.5921237	5
cis-meQTL	cg08241008	ENSG00000010072	1:231540288	1	231493235	NA	1	231540288	C	G	0.662028	-0.163211	0.00853843	1.9015e-81	-0.29812	0.0297417	1.200001e-23	0.547468	0.0616717	6.860032e-19	0.7266023	9
cis-meQTL	cg10438023	ENSG00000010072	1:231498766	1	231519776	EGLN1	1	231498766	T	G	0.664016	-0.16217	0.00854029	2.111e-80	-0.296794	0.033535	8.730023e-19	0.546405	0.0681152	1.042237e-15	0.06451056	7
cis-meQTL	cg21558932	ENSG00000010072	1:231525072	1	231531903	EGLN1	1	231525072	G	A	0.116302	0.136253	0.0146195	1.1656e-20	0.573887	0.0428096	5.609992e-41	0.237422	0.0310261	1.973604e-14	0.06543417	20
cis-meQTL	cg26340700	ENSG00000010072	1:231697030	1	231663886	TSNAX-DISC1;TSNAX-DISC1;TSNAX-DISC1;TSNAX;TSNAX-DISC1;TSNAX-DISC1;TSNAX-DISC1;TSNAX-DISC1;TSNAX-DISC1	1	231697030	A	G	0.338966	0.100054	0.00840209	1.0701e-32	-0.248544	0.0332003	7.090027e-14	-0.402559	0.0635169	2.330157e-10	0.1070534	9
cis-meQTL	cg06957219	ENSG00000010072	1:231754879	1	231942155	DISC1;DISC1;DISC1;DISC1;DISC1;DISC1;DISC1;DISC1;DISC1;DISC1;DISC1;DISC1;DISC1;DISC1;DISC1;TSNAX-DISC1;TSNAX-DISC1;TSNAX-DISC1;TSNAX-DISC1;TSNAX-DISC1;TSNAX-DISC1	1	231754879	C	G	0.612326	-0.0582182	0.00825157	1.721e-12	0.338321	0.0334363	4.579984e-24	-0.17208	0.0297336	7.1494e-09	0.09304161	13
cis-meQTL	cg20598894	ENSG00000010165	1:171968055	1	171756153	METTL13;METTL13;METTL13	1	171968055	T	G	0.120278	-0.235471	0.0118025	1.4692e-88	-0.640364	0.0519202	5.970041e-35	0.367714	0.0350509	9.517056e-26	0.3436607	9
cis-meQTL	cg16339741	ENSG00000010165	1:171665216	1	171763538	METTL13;METTL13;METTL13;METTL13;METTL13;METTL13	1	171665216	G	T	0.251491	0.246057	0.0120289	5.4e-93	0.40629	0.0363174	4.710003e-29	0.605619	0.0617021	9.684191e-23	0.06096129	20
cis-meQTL	cg00185867	ENSG00000010270	7:38355962	7	38348929	NA	7	38355962	A	G	0.234592	-0.0679194	0.00965258	1.9699e-12	-0.413758	0.0396073	1.520002e-25	0.164152	0.0281276	5.347077e-09	0.1540825	5
cis-meQTL	cg20739156	ENSG00000010278	12:6273238	12	6243051	NA	12	6273238	A	G	0.607356	-0.347142	0.0080121	3.27170000000001e-310	-0.277895	0.0476131	5.330002e-09	1.24919	0.215962	7.282273e-09	0.8234728	5
cis-meQTL	cg27285103	ENSG00000010278	12:6218103	12	6270055	NA	12	6218103	T	C	0.643141	-0.267727	0.00923349	7.6075e-185	0.289794	0.0297521	2.030006e-22	-0.923853	0.100057	2.625967e-20	0.07898322	14
cis-meQTL	cg07996027	ENSG00000010278	12:6271103	12	6270392	NA	12	6271103	C	T	0.616302	-0.359542	0.00810161	3.27170000000001e-310	-0.25814	0.0321228	9.279985e-16	1.39282	0.17614	2.627506e-15	0.2277498	6
cis-meQTL	cg23951683	ENSG00000010278	12:6293919	12	6297737	NA	12	6293919	A	G	0.441352	-0.235542	0.00788188	3.1763e-196	0.218569	0.0329995	3.510007e-11	-1.07766	0.166652	1.003061e-10	0.8097903	3
cis-meQTL	cg17092523	ENSG00000010292	12:6572561	12	6571600	VAMP1;VAMP1;VAMP1	12	6572561	T	A	0.677932	-0.357432	0.00841533	3.27170000000001e-310	-0.219031	0.0344682	2.089996e-10	1.63188	0.259662	3.286333e-10	0.05540716	5
cis-meQTL	cg02125896	ENSG00000010292	12:6905264	12	6895774	NA	12	6905264	T	C	0.629225	0.0604994	0.00827512	2.6477e-13	-0.351438	0.0325891	4.100015e-27	-0.172148	0.0284476	1.435813e-09	0.2404184	11
cis-meQTL	cg01822585	ENSG00000010295	12:6645565	12	6658846	IFFO1;IFFO1;IFFO1	12	6645565	C	T	0.387674	-0.20459	0.00825654	1.5026e-135	0.32821	0.0323122	3.070016e-24	-0.62335	0.0663247	5.536566e-21	0.09342828	9
cis-meQTL	cg06743312	ENSG00000010295	12:6588445	12	6661122	IFFO1;IFFO1	12	6588445	G	A	0.329026	0.123582	0.00870783	1.0269e-45	-0.373021	0.0300418	2.119993e-35	-0.331301	0.0354523	9.189535e-21	0.2115199	20
cis-meQTL	cg24853956	ENSG00000010295	12:6645565	12	6663682	IFFO1;IFFO1	12	6645565	C	T	0.387674	-0.20459	0.00825654	1.5026e-135	0.338303	0.0335282	6.109987e-24	-0.604753	0.0647138	9.185096e-21	0.1070252	5
cis-meQTL	cg10435654	ENSG00000010310	19:46158473	19	46161465	NA	19	46158473	T	C	0.172962	-0.0664515	0.0103146	1.1744e-10	0.507106	0.036459	5.590003e-44	-0.131041	0.022416	5.03998e-09	0.07004387	16
cis-meQTL	cg06653422	ENSG00000010322	3:52491447	3	52489039	NISCH;NISCH;NISCH;TNNC1	3	52491447	A	C	0.924453	0.156005	0.0173655	2.6205e-19	-1.25799	0.121737	4.960021e-25	-0.124011	0.0182913	1.203405e-11	0.1148583	6
cis-meQTL	cg02784812	ENSG00000010327	3:52103045	3	52189177	WDR51A;WDR51A;WDR51A	3	52103045	G	A	0.164016	-0.117709	0.0108857	2.9809e-27	-0.360849	0.0457488	3.079997e-15	0.326199	0.0511894	1.860971e-10	0.4729949	3
cis-meQTL	cg14812508	ENSG00000010327	3:52443280	3	52265209	TWF2	3	52443280	G	A	0.0616302	-0.712003	0.0177378	3.27170000000001e-310	0.743601	0.0685835	2.169987e-27	-0.957506	0.0914771	1.222508e-25	0.3954687	10
cis-meQTL	cg11209338	ENSG00000010327	3:52256697	3	52332923	NA	3	52256697	T	C	0.545726	-0.106098	0.00797057	1.9926e-40	0.225223	0.0333863	1.519996e-11	-0.471079	0.0782867	1.772895e-09	0.4993951	4
cis-meQTL	cg16850945	ENSG00000010327	3:52492707	3	52488229	TNNC1;NISCH	3	52492707	C	T	0.9334	0.705137	0.017226	3.27170000000001e-310	-0.912194	0.0652929	2.349967e-44	-0.773012	0.0584644	6.555999e-40	0.7289134	15
cis-meQTL	cg06653422	ENSG00000010327	3:52491447	3	52489039	NISCH;NISCH;NISCH;TNNC1	3	52491447	A	C	0.924453	0.674706	0.0170214	3.27170000000001e-310	-1.25799	0.121737	4.960021e-25	-0.536336	0.0536363	1.531659e-23	0.2631653	6
cis-meQTL	cg21445366	ENSG00000010327	3:52529266	3	52529195	STAB1	3	52529266	C	T	0.939364	0.716047	0.0173229	3.27170000000001e-310	-0.467597	0.0742902	3.089993e-10	-1.53133	0.246097	4.89392e-10	0.1089169	4
cis-meQTL	cg13267324	ENSG00000010327	3:52443280	3	52529284	STAB1	3	52443280	G	A	0.0616302	-0.712003	0.0177378	3.27170000000001e-310	0.486922	0.0697963	3.029997e-12	-1.46225	0.212744	6.27372e-12	0.5637673	7
cis-meQTL	cg02792780	ENSG00000010327	3:52529266	3	52529341	STAB1	3	52529266	C	T	0.939364	0.716047	0.0173229	3.27170000000001e-310	-0.610144	0.0720424	2.47e-17	-1.17357	0.141447	1.068848e-16	0.5696452	3
cis-meQTL	cg11866943	ENSG00000010327	3:52529266	3	52529351	STAB1	3	52529266	C	T	0.939364	0.716047	0.0173229	3.27170000000001e-310	-0.697978	0.0709478	7.730007e-23	-1.02589	0.107192	1.063094e-21	0.3711503	9
cis-meQTL	cg13421412	ENSG00000010327	3:52529266	3	52529393	STAB1;STAB1	3	52529266	C	T	0.939364	0.716047	0.0173229	3.27170000000001e-310	-0.464854	0.0711043	6.249995e-11	-1.54037	0.238545	1.065407e-10	0.3548396	8
cis-meQTL	cg18369659	ENSG00000010327	3:52542919	3	52562204	NT5DC2;NT5DC2;NT5DC2;NT5DC2	3	52542919	C	T	0.449304	0.119106	0.00796975	1.684e-50	0.233555	0.0288618	5.859991e-16	0.509971	0.0716657	1.111204e-12	0.4305381	4
cis-meQTL	cg12129908	ENSG00000010327	3:52885112	3	52907761	TMEM110-MUSTN1;TMEM110	3	52885112	C	A	0.139165	-0.22637	0.0115575	2.0198e-85	0.387997	0.0474711	3.000007e-16	-0.583431	0.0773482	4.595538e-14	0.09170812	5
cis-meQTL	cg00429105	ENSG00000010539	16:3292085	16	3293896	MEFV;MEFV;MEFV	16	3292085	A	C	0.565606	0.250659	0.00789226	2.296e-221	0.258606	0.028558	1.360007e-19	0.96927	0.111303	3.081922e-18	0.08565287	7
cis-meQTL	cg05554494	ENSG00000010539	16:3328518	16	3306685	MEFV	16	3328518	T	G	0.261431	-0.07109	0.00923114	1.3479e-14	-0.339856	0.036593	1.580001e-20	0.209177	0.035285	3.062663e-09	0.1976558	4
cis-meQTL	cg03919650	ENSG00000010539	16:3353205	16	3306855	MEFV	16	3353205	C	T	0.270378	-0.0707173	0.00917906	1.3167e-14	-0.371384	0.0335465	1.740015e-28	0.190416	0.0301116	2.5544e-10	0.3195162	3
cis-meQTL	cg05652445	ENSG00000010539	16:3353205	16	3345075	NA	16	3353205	C	T	0.270378	-0.0707173	0.00917906	1.3167e-14	0.314928	0.0360039	2.189995e-18	-0.224551	0.0388401	7.407301e-09	0.2732397	4
cis-meQTL	cg10581137	ENSG00000010610	12:6927158	12	6926283	CD4;CD4;CD4;CD4;CD4;CD4;CD4;CD4;CD4;CD4	12	6927158	A	G	0.567594	-0.0805945	0.0080773	1.9065e-23	-0.274781	0.0299682	4.770011e-20	0.293305	0.0434436	1.4644e-11	0.2519417	3
cis-meQTL	cg26276120	ENSG00000010610	12:6983764	12	6977747	TPI1;TPI1;TPI1	12	6983764	A	T	0.302187	-0.0667382	0.00899243	1.1571e-13	-0.511188	0.0342169	1.820017e-50	0.130555	0.0196423	2.998625e-11	0.346434	4
cis-meQTL	cg14871584	ENSG00000010610	12:6993653	12	6993046	RPL13P5	12	6993653	A	G	0.303181	-0.0626781	0.00883287	1.2823e-12	0.55524	0.0317936	2.700046e-68	-0.112885	0.0171713	4.896949e-11	0.126424	3
cis-meQTL	cg17754830	ENSG00000010610	12:6993653	12	7024978	ENO2;ENO2	12	6993653	A	G	0.303181	-0.0626781	0.00883287	1.2823e-12	-0.320423	0.0321652	2.240002e-23	0.19561	0.0338449	7.487141e-09	0.08969003	3
cis-meQTL	cg08099141	ENSG00000010610	12:6993653	12	7053170	C12orf57	12	6993653	A	G	0.303181	-0.0626781	0.00883287	1.2823e-12	0.55389	0.0303438	1.929995e-74	-0.11316	0.0171095	3.744875e-11	0.1443139	3
cis-meQTL	cg14871584	ENSG00000010626	12:6993653	12	6993046	RPL13P5	12	6993653	A	G	0.303181	0.437347	0.0085192	3.27170000000001e-310	0.55524	0.0317936	2.700046e-68	0.787672	0.0476413	2.109431e-61	0.3425192	3
cis-meQTL	cg12119858	ENSG00000010626	12:6993653	12	7023195	LRRC23;ENO2;LRRC23;LRRC23	12	6993653	A	G	0.303181	0.437347	0.0085192	3.27170000000001e-310	-0.485805	0.0554672	1.979997e-18	-0.900252	0.104272	5.941182e-18	0.1613383	3
cis-meQTL	cg17754830	ENSG00000010626	12:6993653	12	7024978	ENO2;ENO2	12	6993653	A	G	0.303181	0.437347	0.0085192	3.27170000000001e-310	-0.320423	0.0321652	2.240002e-23	-1.3649	0.13957	1.380699e-22	0.3755585	3
cis-meQTL	cg10201141	ENSG00000010626	12:6995686	12	7032793	ENO2;ATN1	12	6995686	C	A	0.296223	0.344194	0.0130595	4.404e-153	-0.364079	0.0397798	5.569991e-20	-0.945382	0.109345	5.338452e-18	0.08693578	4
cis-meQTL	cg14996263	ENSG00000010626	12:6990453	12	7046277	ATN1;ATN1	12	6990453	T	A	0.301193	0.397326	0.00877936	3.27170000000001e-310	0.447212	0.0714535	3.880003e-10	0.888451	0.143304	5.654421e-10	0.1196677	4
cis-meQTL	cg24336046	ENSG00000010626	12:6956462	12	7052531	C12orf57;C12orf57;C12orf57;C12orf57;C12orf57;C12orf57	12	6956462	T	C	0.303181	0.418057	0.00886789	3.27170000000001e-310	-0.32764	0.0385244	1.819996e-17	-1.27597	0.152452	5.779676e-17	0.06231921	3
cis-meQTL	cg08099141	ENSG00000010626	12:6993653	12	7053170	C12orf57	12	6993653	A	G	0.303181	0.437347	0.0085192	3.27170000000001e-310	0.55389	0.0303438	1.929995e-74	0.789592	0.0459094	2.705426e-66	0.4899249	3
cis-meQTL	cg26229977	ENSG00000010626	12:6990453	12	7053173	C12orf57;C12orf57;C12orf57;C12orf57;C12orf57;C12orf57;C12orf57;C12orf57;C12orf57	12	6990453	T	A	0.301193	0.397326	0.00877936	3.27170000000001e-310	0.599254	0.0932206	1.29e-10	0.663034	0.104178	1.959749e-10	0.2482893	3
cis-meQTL	cg10206828	ENSG00000010803	1:41445993	1	41781047	NA	1	41445993	C	G	0.167992	0.101809	0.0106527	1.2122e-21	0.336619	0.0400341	4.160004e-17	0.302445	0.0479094	2.739217e-10	0.1648205	9
cis-meQTL	cg16648318	ENSG00000010803	1:41814308	1	41825198	NA	1	41814308	C	G	0.22167	0.112161	0.00978285	1.9776e-30	-0.318706	0.0364506	2.259995e-18	-0.351927	0.0506191	3.589624e-12	0.1125313	7
cis-meQTL	cg17738521	ENSG00000010818	6:143244295	6	143224179	HIVEP2	6	143244295	T	C	0.16501	0.0858606	0.0114601	6.7832e-14	-0.424606	0.0443598	1.050004e-21	-0.202212	0.0342748	3.640679e-09	0.2792619	7
cis-meQTL	cg22467321	ENSG00000011021	1:11852110	1	11826109	C1orf167	1	11852110	T	C	0.102386	0.575029	0.0123568	3.27170000000001e-310	-0.369661	0.0478027	1.049999e-14	-1.55556	0.203915	2.376102e-14	0.6848457	6
cis-meQTL	cg07649822	ENSG00000011021	1:11804289	1	11826778	C1orf167	1	11804289	A	G	0.323062	0.0731909	0.00826913	8.6739e-19	0.330528	0.0351967	5.950026e-21	0.221436	0.0343789	1.186512e-10	0.7397805	3
cis-meQTL	cg18276943	ENSG00000011021	1:11888384	1	11853610	MTHFR	1	11888384	G	A	0.404573	0.223686	0.00794703	2.6078e-174	-0.222253	0.0346756	1.46e-10	-1.00645	0.161044	4.117299e-10	0.2077705	3
cis-meQTL	cg04727199	ENSG00000011021	1:11804289	1	11865051	MTHFR;CLCN6;CLCN6;CLCN6	1	11804289	A	G	0.323062	0.0731909	0.00826913	8.6739e-19	-0.344093	0.0338257	2.630012e-24	-0.212707	0.0318551	2.433429e-11	0.1763337	4
cis-meQTL	cg24268179	ENSG00000011114	14:93775028	14	93790296	BTBD7;BTBD7;BTBD7	14	93775028	C	A	0.134195	-0.159927	0.0110732	2.783e-47	-0.41669	0.0472199	1.100005e-18	0.383804	0.0509692	5.069238e-14	0.3827438	3
cis-meQTL	cg01868016	ENSG00000011114	14:93738204	14	93799226	BTBD7;BTBD7;BTBD7;KIAA1409;BTBD7	14	93738204	C	T	0.161034	-0.172504	0.0103578	2.8021e-62	-0.287727	0.0395321	3.380009e-13	0.599539	0.0898959	2.570968e-11	0.6049364	5
cis-meQTL	cg06084557	ENSG00000011114	14:93806527	14	93799869	KIAA1409;BTBD7;BTBD7	14	93806527	A	G	0.149105	-0.173209	0.0103497	7.1885e-63	0.255674	0.0415509	7.589982e-10	-0.677461	0.117304	7.682479e-09	0.6566967	5
cis-meQTL	cg21699124	ENSG00000011260	17:49350341	17	49414070	NA	17	49350341	G	A	0.05666	-0.281648	0.025276	7.7465e-29	-0.611111	0.0585459	1.660006e-25	0.460879	0.0604998	2.57918e-14	0.3777985	3
cis-meQTL	cg06019998	ENSG00000011295	17:15828443	17	15845440	NA	17	15828443	A	G	0.181909	0.124516	0.0103359	2.0163e-33	0.28421	0.0363404	5.249992e-15	0.438114	0.0667887	5.391297e-11	0.4886504	3
cis-meQTL	cg10634800	ENSG00000011376	3:45499823	3	45504207	LARS2	3	45499823	T	C	0.0506958	0.311846	0.0190662	3.9418e-60	0.585507	0.0743918	3.530018e-15	0.532609	0.0750981	1.320221e-12	0.3376185	7
cis-meQTL	cg13148151	ENSG00000011376	3:45656060	3	45637978	LIMD1	3	45656060	C	A	0.67495	-0.0987946	0.00837278	3.931e-32	-0.228511	0.0347307	4.719989e-11	0.432341	0.0752353	9.110429e-09	0.06759731	4
cis-meQTL	cg25905648	ENSG00000011376	3:45639452	3	45731240	SACM1L	3	45639452	A	T	0.323062	0.0922204	0.00853205	3.1342e-27	-0.407564	0.0584249	3.039994e-12	-0.226272	0.0386053	4.596047e-09	0.1460654	9
cis-meQTL	cg23696710	ENSG00000011405	11:17207010	11	17260094	NA	11	17207010	T	C	0.377734	-0.433903	0.00845252	3.27170000000001e-310	0.396925	0.0443422	3.510004e-19	-1.09316	0.123964	1.161732e-18	0.2489083	14
cis-meQTL	cg21965048	ENSG00000011405	11:17266868	11	17260145	NA	11	17266868	A	G	0.2833	-0.478415	0.00897498	3.27170000000001e-310	-0.248669	0.0308026	6.860013e-16	1.9239	0.241031	1.44022e-15	0.8541342	16
cis-meQTL	cg11633203	ENSG00000011405	11:17419500	11	17417465	ABCC8;ABCC8;ABCC8;ABCC8	11	17419500	A	G	0.27833	0.121797	0.0100246	5.7506e-34	0.24454	0.0320685	2.430005e-14	0.498064	0.0771139	1.055274e-10	0.1143753	8
cis-meQTL	cg11200442	ENSG00000011422	19:44283843	19	44273909	KCNN4	19	44283843	C	G	0.34493	0.0785893	0.00827395	2.1355e-21	-0.263637	0.0309257	1.529998e-17	-0.298096	0.0469862	2.233777e-10	0.3495844	15
cis-meQTL	cg15988552	ENSG00000011422	19:44281492	19	44284217	KCNN4	19	44281492	T	G	0.337972	0.0742331	0.00903156	2.0487e-16	-0.539782	0.0336356	5.91e-58	-0.137524	0.0187988	2.562293e-13	0.06594399	20
cis-meQTL	cg18506018	ENSG00000011422	19:44293278	19	44285974	KCNN4	19	44293278	C	T	0.388668	0.0751761	0.00808824	1.4804e-20	-0.235684	0.031643	9.460012e-14	-0.31897	0.0548791	6.164377e-09	0.6526254	17
cis-meQTL	cg16169149	ENSG00000011422	19:44287707	19	44286069	KCNN4	19	44287707	T	C	0.542744	-0.0718255	0.00799446	2.6015e-19	0.243301	0.0301934	7.750001e-16	-0.295212	0.0492121	1.988148e-09	0.1851096	19
cis-meQTL	cg04833845	ENSG00000011422	19:44299298	19	44286076	KCNN4	19	44299298	T	C	0.388668	0.0750901	0.00808446	1.5692e-20	-0.34196	0.0275325	2.029991e-35	-0.219587	0.0295212	1.019857e-13	0.1926475	20
cis-meQTL	cg05243144	ENSG00000011478	19:46312880	19	46273434	DMPK;DMPK;SIX5;DMPK;DMPK	19	46312880	A	G	0.316103	-0.0700354	0.00852334	2.0866e-16	0.447104	0.0540519	1.319999e-16	-0.156642	0.0268705	5.558585e-09	0.3878618	7
cis-meQTL	cg15216413	ENSG00000011485	19:46862470	19	46893552	PPP5C;PPP5C	19	46862470	T	A	0.324056	-0.406132	0.0084162	3.27170000000001e-310	0.209607	0.0350593	2.249999e-09	-1.93759	0.326563	2.969382e-09	0.1756016	3
cis-meQTL	cg03440529	ENSG00000011523	2:65297359	2	65279215	NA	2	65297359	G	C	0.349901	-0.263317	0.00895259	3.8121e-190	-0.301858	0.0326844	2.57e-20	0.872321	0.0989996	1.236388e-18	0.1025799	16
cis-meQTL	cg22178396	ENSG00000011523	2:65331659	2	65297706	CEP68	2	65331659	G	T	0.683897	0.257381	0.00916257	1.2761e-173	-0.348982	0.05901	3.340001e-09	-0.73752	0.127442	7.161729e-09	0.168669	3
cis-meQTL	cg22548353	ENSG00000011590	19:36188946	19	36195268	NA	19	36188946	G	A	0.309145	0.112807	0.00869134	1.6055e-38	-0.259314	0.0381601	1.080001e-11	-0.435023	0.0722603	1.74184e-09	0.6413999	5
cis-meQTL	cg05530195	ENSG00000012048	17:41244936	17	41194044	NA	17	41244936	A	G	0.362823	0.224082	0.00823823	6.4596e-163	0.261404	0.0328276	1.680002e-15	0.857227	0.11217	2.135603e-14	0.6224977	10
cis-meQTL	cg23693293	ENSG00000012048	17:41438562	17	41194642	NA	17	41438562	C	T	0.295229	0.219769	0.00983327	1.2238e-110	0.239825	0.0403548	2.800001e-09	0.916371	0.159554	9.283043e-09	0.1369627	8
cis-meQTL	cg05368731	ENSG00000012048	17:41393247	17	41323189	NBR1;NBR1;NBR1	17	41393247	A	T	0.276342	0.225887	0.00962206	7.1744e-122	1.16423	0.027975	0	0.194024	0.00948905	6.374399e-93	0.07413585	20
cis-meQTL	cg25918947	ENSG00000012048	17:41393247	17	41365094	TMEM106A	17	41393247	A	T	0.276342	0.225887	0.00962206	7.1744e-122	-1.24588	0.02863	0	-0.181307	0.00877524	7.737458e-95	0.1045584	20
cis-meQTL	cg24874433	ENSG00000012048	17:41408581	17	41376724	LINC00854	17	41408581	G	A	0.364811	0.220414	0.0082344	7.7464e-158	0.399013	0.0394042	4.229977e-24	0.552399	0.0583248	2.769382e-21	0.198191	20
cis-meQTL	cg10047753	ENSG00000012048	17:41464440	17	41438598	NA	17	41464440	C	A	0.191849	0.112023	0.0100833	1.1241e-28	0.524817	0.0657572	1.449998e-15	0.213451	0.0329303	9.056464e-11	0.234585	17
cis-meQTL	cg27553457	ENSG00000012061	19:45920796	19	45899615	PPP1R13L;PPP1R13L	19	45920796	T	C	0.135189	-0.337699	0.011246	4.1804e-198	-0.348857	0.0421745	1.320002e-16	0.968015	0.121385	1.527239e-15	0.9332319	5
cis-meQTL	cg27152890	ENSG00000012061	19:45903766	19	45900241	PPP1R13L;PPP1R13L	19	45903766	C	T	0.16004	-0.340026	0.0109852	2.3008e-210	-0.350635	0.0414411	2.650009e-17	0.969743	0.118818	3.305769e-16	0.6473647	5
cis-meQTL	cg08243728	ENSG00000012061	19:45909050	19	45905890	PPP1R13L;PPP1R13L	19	45909050	T	C	0.16004	-0.341181	0.0108921	2.2131e-215	-0.360399	0.0494076	2.999998e-13	0.946675	0.133254	1.209254e-12	0.1370787	4
cis-meQTL	cg27606022	ENSG00000012660	6:53093993	6	53179101	ELOVL5;ELOVL5;ELOVL5;ELOVL5;ELOVL5	6	53093993	T	C	0.192843	-0.108354	0.00959302	1.3859e-29	0.302628	0.0366168	1.399996e-16	-0.358044	0.0536807	2.560011e-11	0.06538676	9
cis-meQTL	cg01185925	ENSG00000012660	6:53204684	6	53211253	ELOVL5;ELOVL5;ELOVL5;ELOVL5;ELOVL5	6	53204684	A	G	0.136183	0.227449	0.0123943	3.2409e-75	-0.431956	0.0508485	1.980001e-17	-0.526557	0.0683038	1.267649e-14	0.1373372	9
cis-meQTL	cg01464748	ENSG00000012779	10:45921982	10	45922877	ALOX5	10	45921982	G	A	0.733598	0.233834	0.00878113	3.1006e-156	0.339199	0.0327584	3.989977e-25	0.689372	0.0714327	4.884331e-22	0.2909246	20
cis-meQTL	cg18575244	ENSG00000012963	14:93693831	14	93693535	UBR7;UBR7	14	93693831	T	C	0.329026	-0.364212	0.00831507	3.27170000000001e-310	-0.394038	0.0314836	6.13001e-36	0.924308	0.0768078	2.353736e-33	0.3438518	7
cis-meQTL	cg05444304	ENSG00000013016	2:31426449	2	31442675	NA	2	31426449	G	T	0.722664	0.063104	0.00862796	2.5931e-13	0.308157	0.0317546	2.890002e-22	0.204779	0.03506	5.19503e-09	0.07115587	16
cis-meQTL	cg03065107	ENSG00000013016	2:31512482	2	31497155	NA	2	31512482	C	T	0.805169	-0.0927845	0.0105651	1.6031e-18	-0.348806	0.045507	1.790004e-14	0.266006	0.0460635	7.705646e-09	0.05840523	9
cis-meQTL	cg02091031	ENSG00000013288	4:6593199	4	6593070	MAN2B2;MAN2B2	4	6593199	T	C	0.40159	0.265859	0.009183	2.7261e-184	-0.204182	0.0330431	6.440002e-10	-1.30207	0.215462	1.511337e-09	0.7030192	4
cis-meQTL	cg26930078	ENSG00000013306	17:42239349	17	42218924	C17orf53;C17orf53	17	42239349	C	T	0.302187	0.0659186	0.00897719	2.0917e-13	0.537023	0.0297763	1.029987e-72	0.122748	0.018049	1.040138e-11	0.07520315	20
cis-meQTL	cg14455421	ENSG00000013306	17:42281282	17	42247696	ASB16	17	42281282	T	G	0.276342	0.0580122	0.00917914	2.6156e-10	-0.534137	0.0364346	1.160007e-48	-0.108609	0.0187139	6.487921e-09	0.09184184	20
cis-meQTL	cg09913183	ENSG00000013306	17:42254527	17	42254507	C17orf65;ASB16	17	42254527	G	T	0.297217	0.0571174	0.00885664	1.1259e-10	0.642246	0.0272686	1.18001e-122	0.0889338	0.0142977	4.967269e-10	0.1801614	20
cis-meQTL	cg21850518	ENSG00000013306	17:42356098	17	42357520	NA	17	42356098	C	A	0.284294	-0.0919514	0.00951868	4.4499e-22	-0.234809	0.0325257	5.229998e-13	0.391601	0.0677185	7.347664e-09	0.3699575	8
cis-meQTL	cg03184904	ENSG00000013306	17:42366577	17	42366173	NA	17	42366577	G	C	0.367793	-0.0850058	0.00902713	4.6504e-21	0.306799	0.0331545	2.170008e-20	-0.277073	0.0419795	4.105975e-11	0.5389897	6
cis-meQTL	cg16711124	ENSG00000013364	16:29689845	16	29796373	NA	16	29689845	A	G	0.0864811	-0.103033	0.0147979	3.3358e-12	-0.709165	0.0629393	1.899997e-29	0.145288	0.0245293	3.160184e-09	0.07484395	5
cis-meQTL	cg08218971	ENSG00000013364	16:29910725	16	29826754	C16orf53;PRRT2	16	29910725	G	A	0.331014	0.0896678	0.0090269	2.9852e-23	0.356957	0.029994	1.170009e-32	0.2512	0.0329399	2.421044e-14	0.08276137	20
cis-meQTL	cg19485088	ENSG00000013364	16:30448522	16	29831566	PAGR1;MVP;MVP	16	30448522	T	C	0.116302	0.129249	0.0125125	5.1776e-25	0.580403	0.0513532	1.280012e-29	0.222689	0.0292058	2.443636e-14	0.3062972	16
cis-meQTL	cg23911932	ENSG00000013364	16:29869176	16	29831802	PAGR1;MVP;MVP;MVP;MVP	16	29869176	T	C	0.259443	0.112463	0.00972304	6.0846e-31	-0.326247	0.0348355	7.579969e-21	-0.344716	0.0473603	3.373493e-13	0.4422057	11
cis-meQTL	cg09010156	ENSG00000013364	16:29835440	16	29836211	MVP;MVP	16	29835440	G	A	0.136183	0.26846	0.011986	4.1536e-111	0.467962	0.0393882	1.490004e-32	0.573679	0.054659	9.050601e-26	0.383632	4
cis-meQTL	cg17438633	ENSG00000013364	16:29837108	16	29836727	MVP;MVP	16	29837108	T	C	0.126243	0.269795	0.0120248	1.7375e-111	0.392537	0.0428928	5.610004e-20	0.687311	0.0811101	2.375254e-17	0.1453179	10
cis-meQTL	cg09309024	ENSG00000013364	16:29845685	16	29837267	MVP;MVP	16	29845685	C	T	0.129225	0.271526	0.0120148	4.393e-113	0.696801	0.0563871	4.44001e-35	0.389676	0.03594	2.167225e-27	0.06660022	12
cis-meQTL	cg26819667	ENSG00000013364	16:29839449	16	29860009	NA	16	29839449	C	T	0.128231	0.266768	0.0121676	1.5203e-106	0.483188	0.0402046	2.849985e-33	0.5521	0.0523878	5.727676e-26	0.05777168	4
cis-meQTL	cg09245872	ENSG00000013364	16:30039678	16	30016874	INO80E;DOC2A	16	30039678	A	C	0.465209	0.0541698	0.00797178	1.0831e-11	0.360031	0.0281275	1.639996e-37	0.150459	0.0250686	1.950484e-09	0.1717576	20
cis-meQTL	cg25286285	ENSG00000013364	16:30022564	16	30021955	DOC2A;DOC2A;DOC2A;DOC2A;DOC2A;DOC2A	16	30022564	G	A	0.469185	0.0564173	0.00801929	1.9898e-12	-0.446769	0.0281346	8.760065e-57	-0.126279	0.0196322	1.257565e-10	0.08136002	20
cis-meQTL	cg11513352	ENSG00000013364	16:29998200	16	30022537	DOC2A;DOC2A;DOC2A;DOC2A;DOC2A;DOC2A	16	29998200	G	A	0.524851	0.0506483	0.00798857	2.2947e-10	0.407578	0.0302983	2.990004e-41	0.124267	0.0216679	9.748266e-09	0.1491345	16
cis-meQTL	cg06727060	ENSG00000013364	16:29837108	16	30709711	SRCAP	16	29837108	T	C	0.126243	0.269795	0.0120248	1.7375e-111	0.290147	0.0487433	2.639998e-09	0.929856	0.161616	8.741262e-09	0.1032885	4
cis-meQTL	cg10200608	ENSG00000013561	5:141283539	5	141302906	KIAA0141;KIAA0141	5	141283539	C	A	0.142147	-0.0799273	0.0117216	9.1804e-12	0.481689	0.0417308	8.030009e-31	-0.165931	0.0282633	4.33397e-09	0.1124317	6
cis-meQTL	cg11710850	ENSG00000013573	12:31086891	12	31084894	TSPAN11	12	31086891	A	G	0.544732	-0.0859021	0.00881852	2.0156e-22	0.373311	0.0299766	1.339994e-35	-0.230109	0.0299907	1.684481e-14	0.1916061	17
cis-meQTL	cg09303645	ENSG00000013573	12:31285804	12	31138958	TSPAN11	12	31285804	C	T	0.222664	-0.586204	0.0119073	3.27170000000001e-310	0.515723	0.0388517	3.270008e-40	-1.13666	0.0886881	1.326703e-37	0.05064101	20
cis-meQTL	cg25154531	ENSG00000013573	12:31290580	12	31146288	TSPAN11	12	31290580	T	C	0.0934394	-0.65472	0.0151644	3.27170000000001e-310	0.30656	0.0507183	1.5e-09	-2.1357	0.356783	2.150794e-09	0.1228511	6
cis-meQTL	cg11197909	ENSG00000013573	12:31319439	12	31148902	TSPAN11	12	31319439	T	C	0.0984095	-0.544085	0.0147494	7.0394e-298	0.357109	0.0594059	1.839997e-09	-1.52358	0.256795	2.973139e-09	0.3697437	12
cis-meQTL	cg25426630	ENSG00000013573	12:31258718	12	31241496	DDX11;DDX11;DDX11	12	31258718	G	C	0.436382	-0.810065	0.00792836	3.27170000000001e-310	-0.263064	0.031694	1.040002e-16	3.07935	0.372222	1.307675e-16	0.2827568	9
cis-meQTL	cg11650948	ENSG00000013573	12:31798182	12	31798865	C12orf72	12	31798182	G	A	0.463221	-0.0772341	0.00883625	2.3188e-18	-0.244452	0.0316897	1.22e-14	0.315948	0.0546277	7.309247e-09	0.3444598	4
cis-meQTL	cg17595624	ENSG00000013583	12:13151984	12	13246810	GSG1;GSG1;GSG1;GSG1;GSG1;GSG1;GSG1	12	13151984	A	G	0.77833	0.210895	0.0108391	2.5424e-84	0.244104	0.0398191	8.770002e-10	0.863956	0.147761	5.005941e-09	0.08222863	3
cis-meQTL	cg19192256	ENSG00000013725	11:60617158	11	60621714	GPR44	11	60617158	T	C	0.571571	0.0707546	0.0081043	2.5333e-18	0.398247	0.0284189	1.29e-44	0.177665	0.0239761	1.262306e-13	0.3850467	20
cis-meQTL	cg21485152	ENSG00000013725	11:60634222	11	60634051	ZP1	11	60634222	A	G	0.233598	0.0856574	0.00896739	1.2722e-21	-0.355732	0.0377374	4.239998e-21	-0.240792	0.0358882	1.952821e-11	0.3801388	20
cis-meQTL	cg01282367	ENSG00000013725	11:60771077	11	60715943	SLC15A3;SLC15A3	11	60771077	A	G	0.247515	-0.182074	0.00961882	6.58e-80	-0.227923	0.0350749	8.129994e-11	0.798838	0.129975	7.941184e-10	0.1767955	5
cis-meQTL	cg21939215	ENSG00000013725	11:60774578	11	60738995	CD6	11	60774578	C	G	0.266402	-0.184822	0.009319	1.5454e-87	-0.299871	0.0329403	8.750047e-20	0.616338	0.0744953	1.300708e-16	0.2024545	7
cis-meQTL	cg21693464	ENSG00000013725	11:60783804	11	60753653	CD6;CD6;CD6;CD6	11	60783804	T	C	0.236581	-0.191098	0.00973035	7.1235e-86	0.217494	0.0348537	4.370003e-10	-0.878637	0.147739	2.727485e-09	0.1134436	5
cis-meQTL	cg16817237	ENSG00000013725	11:60776465	11	60793675	NA	11	60776465	G	A	0.245527	-0.18201	0.00963619	1.4263e-79	0.47549	0.0312367	2.519988e-52	-0.382785	0.0322963	2.094103e-32	0.0613751	20
cis-meQTL	cg12297818	ENSG00000013725	11:60848800	11	60851532	NA	11	60848800	G	A	0.0974155	0.13836	0.0128359	4.3162e-27	-0.57652	0.0484919	1.349996e-32	-0.239992	0.0300529	1.397874e-15	0.05550274	13
cis-meQTL	cg06382930	ENSG00000014138	11:65104377	11	65102417	DPF2	11	65104377	A	T	0.7167	0.153713	0.00922839	2.71e-62	0.293866	0.0400512	2.179998e-13	0.523071	0.0778998	1.885043e-11	0.5601661	3
cis-meQTL	cg10261117	ENSG00000014164	8:144559165	8	144634355	GSDMD	8	144559165	G	A	0.243539	0.182225	0.0102156	3.5958e-71	-0.554914	0.0404346	7.320007e-43	-0.328383	0.0301904	1.482205e-27	0.06804726	20
cis-meQTL	cg21165089	ENSG00000014216	11:64680819	11	64739736	C11orf85;C11orf85	11	64680819	A	G	0.72167	0.0845843	0.00953385	7.1844e-19	-0.325985	0.040431	7.459975e-16	-0.259473	0.0434857	2.418698e-09	0.5494404	3
cis-meQTL	cg16697977	ENSG00000014216	11:64979848	11	64972115	CAPN1	11	64979848	G	A	0.377734	0.347646	0.00797474	3.27170000000001e-310	0.234532	0.0326519	6.829998e-13	1.4823	0.20915	1.368166e-12	0.3134008	8
cis-meQTL	cg27603069	ENSG00000014216	11:64981853	11	65123374	TIGD3	11	64981853	T	G	0.411531	-0.207294	0.00799234	2.5755e-148	0.220997	0.0312345	1.489998e-12	-0.937995	0.137415	8.732326e-12	0.1338142	3
cis-meQTL	cg23319460	ENSG00000014216	11:64981853	11	65123510	TIGD3	11	64981853	T	G	0.411531	-0.207294	0.00799234	2.5755e-148	0.26611	0.0306519	3.899988e-18	-0.778979	0.09462	1.830281e-16	0.07083678	4
cis-meQTL	cg07408779	ENSG00000014216	11:65300619	11	65315205	LTBP3;LTBP3;LTBP3	11	65300619	G	A	0.0705765	-0.129559	0.0161777	1.1602e-15	0.503671	0.0606655	1.020003e-16	-0.257229	0.0446271	8.215449e-09	0.3719148	6
cis-meQTL	cg16327477	ENSG00000014216	11:65300619	11	65315284	LTBP3;LTBP3;LTBP3	11	65300619	G	A	0.0705765	-0.129559	0.0161777	1.1602e-15	0.592402	0.0536205	2.240018e-28	-0.218701	0.0337286	8.923931e-11	0.5351925	6
cis-meQTL	cg12578474	ENSG00000014257	3:132043246	3	132056008	ACPP;ACPP;ACPP	3	132043246	G	A	0.0586481	-0.630719	0.0170068	4.6544e-301	-0.497166	0.0641619	9.290022e-15	1.26863	0.167259	3.329202e-14	0.3963351	4
cis-meQTL	cg17510783	ENSG00000014257	3:132091002	3	132071403	ACPP;ACPP;ACPP	3	132091002	A	G	0.192843	-0.322036	0.0136041	7.0069e-124	-0.295056	0.0419849	2.100002e-12	1.09144	0.162005	1.616273e-11	0.05587096	10
cis-meQTL	cg12889391	ENSG00000015153	12:42578077	12	42593535	YAF2;YAF2;YAF2;YAF2	12	42578077	G	A	0.61829	-0.0733555	0.00832157	1.1969e-18	0.312348	0.0317585	7.949952e-23	-0.234852	0.0357771	5.227631e-11	0.1066554	14
cis-meQTL	cg06407352	ENSG00000015153	12:42619524	12	42608047	YAF2;YAF2;YAF2;YAF2	12	42619524	A	G	0.219682	-0.075974	0.00955599	1.8591e-15	0.737091	0.0378215	1.369989e-84	-0.103073	0.0140018	1.819796e-13	0.061625	20
cis-meQTL	cg19980929	ENSG00000015153	12:42722943	12	42632907	YAF2	12	42722943	G	A	0.244533	-0.0783348	0.00925877	2.6555e-17	0.700756	0.0343313	1.320014e-92	-0.111786	0.0143026	5.462269e-15	0.3951359	20
cis-meQTL	cg15147215	ENSG00000016864	3:52823126	3	52552868	STAB1	3	52823126	A	G	0.406561	-0.107406	0.00892316	2.2761e-33	0.246633	0.0347384	1.250001e-12	-0.43549	0.0712142	9.642361e-10	0.3814194	20
cis-meQTL	cg18369659	ENSG00000016864	3:52542919	3	52562204	NT5DC2;NT5DC2;NT5DC2;NT5DC2	3	52542919	C	T	0.449304	0.094672	0.0086816	1.0933e-27	0.233555	0.0288618	5.859991e-16	0.405352	0.0623771	8.117456e-11	0.1284517	4
cis-meQTL	cg15696658	ENSG00000016864	3:52668119	3	52713267	PBRM1	3	52668119	T	G	0.423459	-0.118449	0.00875088	9.613e-42	0.239289	0.0338835	1.639998e-12	-0.495005	0.0790597	3.821373e-10	0.1234609	18
cis-meQTL	cg11041457	ENSG00000016864	3:52804487	3	52719354	GNL3;PBRM1;GNL3;GNL3	3	52804487	C	T	0.429423	-0.117094	0.00875024	7.7046e-41	0.301952	0.0331457	8.250003e-20	-0.38779	0.051496	5.054774e-14	0.5285282	15
cis-meQTL	cg02651894	ENSG00000016864	3:52819327	3	52738950	GLT8D1;SPCS1;GLT8D1;GLT8D1;GLT8D1;GLT8D1;GLT8D1;GLT8D1;GLT8D1	3	52819327	A	T	0.431412	-0.107027	0.00883838	9.4181e-34	-0.22261	0.0325732	8.250015e-12	0.480781	0.0807804	2.653674e-09	0.5275447	4
cis-meQTL	cg03454094	ENSG00000016864	3:52711974	3	52805321	NEK4;NEK4	3	52711974	C	T	0.420477	-0.117511	0.00882363	1.8192e-40	0.351225	0.0289468	7.020019e-34	-0.334576	0.0373027	2.986828e-19	0.06023778	20
cis-meQTL	cg06301181	ENSG00000016864	3:52258372	3	52805414	NEK4;NEK4	3	52258372	C	T	0.552684	-0.0805073	0.00875775	3.8346e-20	0.414147	0.0316812	4.739992e-39	-0.194393	0.0258516	5.495905e-14	0.1402881	20
cis-meQTL	cg07730263	ENSG00000016864	3:52770310	3	52810259	ITIH1	3	52770310	G	T	0.522863	-0.104351	0.00866669	2.1737e-33	-0.267456	0.034633	1.139998e-14	0.390163	0.0600211	8.009583e-11	0.0658677	5
cis-meQTL	cg04809884	ENSG00000016864	3:52814256	3	52813513	ITIH1;ITIH1;ITIH1;ITIH1	3	52814256	A	T	0.512922	-0.096771	0.00885759	8.7348e-28	0.269886	0.0324902	9.840023e-17	-0.358562	0.0542254	3.780213e-11	0.05260961	8
cis-meQTL	cg05991220	ENSG00000016864	3:52532291	3	52813859	ITIH1;ITIH1;ITIH1;ITIH1	3	52532291	C	G	0.426441	-0.0751839	0.0089848	5.8604e-17	-0.401618	0.0292286	5.79997e-43	0.187203	0.0261935	8.875323e-13	0.1544052	20
cis-meQTL	cg18182844	ENSG00000016864	3:52833219	3	52828292	ITIH3	3	52833219	A	G	0.372763	-0.0991359	0.00910799	1.365e-27	-0.224576	0.0319709	2.150006e-12	0.441436	0.0747937	3.590214e-09	0.2212424	8
cis-meQTL	cg01442589	ENSG00000017260	3:130634041	3	130612798	ATP2C1;ATP2C1;ATP2C1;ATP2C1	3	130634041	A	G	0.120278	-0.104268	0.0112865	2.5021e-20	-0.516063	0.0483873	1.480004e-26	0.202046	0.0289345	2.891988e-12	0.1708826	10
cis-meQTL	cg26346167	ENSG00000017260	3:130729487	3	131004472	NEK11;NEK11	3	130729487	C	T	0.203777	0.147195	0.0101986	3.2268e-47	0.273749	0.0398786	6.670002e-12	0.537699	0.0867383	5.678642e-10	0.6819816	3
cis-meQTL	cg24166100	ENSG00000018280	2:218893784	2	218886643	NA	2	218893784	G	A	0.424453	-0.130015	0.00796656	7.0903e-60	0.203532	0.0319392	1.86e-10	-0.638794	0.107613	2.920494e-09	0.309236	5
cis-meQTL	cg27641104	ENSG00000018280	2:219022910	2	218988956	CXCR2	2	219022910	G	T	0.497018	-0.155781	0.00791483	3.0762e-86	0.21798	0.0306682	1.180002e-12	-0.714658	0.106903	2.307012e-11	0.2356218	4
cis-meQTL	cg23704675	ENSG00000018280	2:219538019	2	219347615	USP37	2	219538019	T	G	0.404573	0.158682	0.00803246	7.2656e-87	0.214702	0.0348185	6.990014e-10	0.739081	0.125561	3.951044e-09	0.1996565	3
cis-meQTL	cg07528614	ENSG00000018280	2:219588890	2	219643645	NA	2	219588890	T	G	0.465209	0.13461	0.00794041	1.8476e-64	0.200413	0.0323353	5.720002e-10	0.671662	0.115384	5.845898e-09	0.1169776	4
cis-meQTL	cg22714777	ENSG00000019169	2:119579872	2	119605229	EN1;EN1	2	119579872	A	G	0.196819	0.112141	0.0107996	2.9384e-25	-0.325947	0.0361216	1.820004e-19	-0.344046	0.0505122	9.682775e-12	0.0702114	16
cis-meQTL	cg05029815	ENSG00000019485	11:45126783	11	45167226	PRDM11	11	45126783	C	T	0.415507	0.0591306	0.0084119	2.0742e-12	0.446057	0.0379346	6.380015e-32	0.132563	0.0219712	1.604646e-09	0.08189186	11
cis-meQTL	cg21060384	ENSG00000020181	8:37690030	8	37679983	ADGRA2	8	37690030	T	C	0.690855	0.0882596	0.00956743	2.8356e-20	-0.363153	0.03611	8.569965e-24	-0.243037	0.0357504	1.059705e-11	0.3388303	9
cis-meQTL	cg15712177	ENSG00000020633	1:25240341	1	25236296	RUNX3;RUNX3	1	25240341	C	T	0.439364	-0.102468	0.00799666	1.3689e-37	0.268037	0.0329366	4.020005e-16	-0.382289	0.0556491	6.436785e-12	0.6494865	6
cis-meQTL	cg06824412	ENSG00000020922	11:93267937	11	93232716	SMCO4	11	93267937	G	A	0.826044	-0.0745859	0.0117759	2.3951e-10	0.809205	0.0366601	5.720006e-108	-0.0921719	0.0151396	1.142465e-09	0.05440953	20
cis-meQTL	cg23691410	ENSG00000020922	11:94060134	11	94036363	NA	11	94060134	T	C	0.154076	-0.238629	0.0111566	1.6915e-101	-0.355843	0.0474874	6.709995e-14	0.670602	0.0948252	1.527382e-12	0.1680637	4
cis-meQTL	cg13200133	ENSG00000020922	11:94198706	11	94190148	MRE11A;MRE11A	11	94198706	T	C	0.300199	0.582396	0.00901878	3.27170000000001e-310	-0.561661	0.0361552	2.020015e-54	-1.03692	0.0686527	1.528397e-51	0.1177515	14
cis-meQTL	cg19692710	ENSG00000021300	11:73660546	11	73661920	DNAJB13;DNAJB13	11	73660546	G	T	0.172962	0.12674	0.0107082	2.5551e-32	0.352512	0.0391686	2.259994e-19	0.359535	0.0501864	7.836034e-13	0.1557935	5
cis-meQTL	cg26267782	ENSG00000021488	19:33391853	19	33349410	SLC7A9;SLC7A9	19	33391853	A	G	0.410537	-0.23556	0.0080828	1.0128e-186	-0.244343	0.0289399	3.090002e-17	0.964056	0.118878	5.076962e-16	0.1682737	11
cis-meQTL	cg17744368	ENSG00000021488	19:33408977	19	33369969	CCDC123	19	33408977	T	C	0.180915	-0.297142	0.00978887	2.1453e-202	-0.283149	0.0412179	6.439986e-12	1.04942	0.156627	2.082335e-11	0.3512964	3
cis-meQTL	cg01418188	ENSG00000021762	11:3176353	11	3145609	OSBPL5;OSBPL5;OSBPL5	11	3176353	T	C	0.82008	0.324111	0.0107923	3.7742e-198	0.210768	0.0359807	4.690009e-09	1.53776	0.267462	8.952829e-09	0.07973193	3
cis-meQTL	cg06405129	ENSG00000021762	11:3160953	11	3163861	OSBPL5;OSBPL5;OSBPL5	11	3160953	T	C	0.625249	0.416512	0.00912922	3.27170000000001e-310	-0.249289	0.0326056	2.079999e-14	-1.6708	0.221578	4.683895e-14	0.1546477	11
cis-meQTL	cg09729924	ENSG00000021762	11:3162944	11	3167407	OSBPL5;OSBPL5;OSBPL5	11	3162944	G	T	0.219682	-0.350703	0.0112349	6.5446e-214	0.242186	0.0362622	2.409999e-11	-1.44807	0.221725	6.53616e-11	0.6571289	6
cis-meQTL	cg06004938	ENSG00000021762	11:3254279	11	3239472	MRGPRG;MRGPRG-AS1	11	3254279	T	C	0.143141	-0.136369	0.0119849	5.3574e-30	0.475168	0.0509919	1.180004e-20	-0.286991	0.0398081	5.62175e-13	0.4215576	3
cis-meQTL	cg08257722	ENSG00000022277	20:55012992	20	54984809	NA	20	55012992	C	T	0.0795229	-0.144403	0.0162698	6.9557e-19	-0.488333	0.055634	1.670002e-18	0.295706	0.0473809	4.347117e-10	0.4920636	6
cis-meQTL	cg10239471	ENSG00000022277	20:55021575	20	55005740	CASS4;CASS4;CASS4;CASS4	20	55021575	T	C	0.0755467	-0.14423	0.0165705	3.1982e-18	0.521029	0.0652254	1.369996e-15	-0.276817	0.0470354	3.973439e-09	0.7792552	4
cis-meQTL	cg00890240	ENSG00000022277	20:55085062	20	55044677	RTFDC1;RTFDC1;RTFDC1;RTFDC1	20	55085062	G	A	0.341948	-0.148855	0.00933949	3.4302e-57	0.323641	0.0318604	3.049998e-24	-0.459938	0.0536922	1.069668e-17	0.1868245	3
cis-meQTL	cg00737992	ENSG00000022277	20:55070268	20	55098859	GCNT7;C20orf106	20	55070268	T	A	0.432406	0.179695	0.00886076	1.9392e-91	0.218686	0.0300244	3.249999e-13	0.821705	0.119871	7.13603e-12	0.1045131	5
cis-meQTL	cg18059223	ENSG00000022556	19:55493441	19	55478588	NLRP2	19	55493441	T	C	0.266402	0.574335	0.00857589	3.27170000000001e-310	-0.438804	0.0695224	2.759998e-10	-1.30886	0.20829	3.302951e-10	0.5145857	20
cis-meQTL	cg03251378	ENSG00000022556	19:55497943	19	55485037	NLRP2;NLRP2;NLRP2;NLRP2	19	55497943	G	A	0.266402	0.529616	0.00937865	3.27170000000001e-310	0.4202	0.0329714	3.350034e-37	1.26039	0.101385	1.757871e-35	0.2553972	20
cis-meQTL	cg27211295	ENSG00000022556	19:55497943	19	55485068	NLRP2;NLRP2;NLRP2;NLRP2	19	55497943	G	A	0.266402	0.529616	0.00937865	3.27170000000001e-310	0.457896	0.0327081	1.570009e-44	1.15663	0.0851204	4.707809e-42	0.0914179	20
cis-meQTL	cg17817203	ENSG00000022556	19:55509300	19	55494011	NLRP2	19	55509300	T	C	0.358847	0.430953	0.00821091	3.27170000000001e-310	0.29491	0.0310931	2.429994e-21	1.4613	0.156564	1.023757e-20	0.1699591	20
cis-meQTL	cg19589161	ENSG00000022556	19:55552823	19	55544921	GP6;GP6	19	55552823	G	A	0.694831	0.339921	0.00838928	3.27170000000001e-310	0.228226	0.0378487	1.639998e-09	1.48941	0.249721	2.457217e-09	0.1713772	9
cis-meQTL	cg08955358	ENSG00000022567	8:142247741	8	142239038	SLC45A4	8	142247741	T	C	0.105368	0.217515	0.0144336	2.5589e-51	-0.487115	0.0487006	1.490006e-23	-0.446537	0.0535822	7.836516e-17	0.14286	3
cis-meQTL	cg23750975	ENSG00000022567	8:142369262	8	142365640	NA	8	142369262	T	C	0.082505	0.196685	0.015712	5.9516e-36	0.380714	0.0515856	1.58e-13	0.51662	0.0812605	2.049505e-10	0.443286	3
cis-meQTL	cg11649105	ENSG00000022567	8:142388255	8	142402800	NA	8	142388255	A	G	0.0705765	0.188402	0.0152131	3.1824e-35	0.477253	0.0637304	6.960022e-14	0.394763	0.0616034	1.473067e-10	0.829739	4
cis-meQTL	cg27279351	ENSG00000022840	12:120954984	12	120934652	DYNLL1;DYNLL1;DYNLL1	12	120954984	C	T	0.276342	0.27984	0.00870945	1.6486e-226	0.370234	0.0367187	6.569956e-24	0.755845	0.0785669	6.557235e-22	0.9177416	3
cis-meQTL	cg12219531	ENSG00000022840	12:120862474	12	120966889	COQ5	12	120862474	A	G	0.22167	0.246288	0.00943491	3.3011e-150	0.360902	0.0454352	1.97e-15	0.682423	0.0898022	2.979951e-14	0.1705158	7
cis-meQTL	cg24622544	ENSG00000022840	12:120882217	12	121021673	NA	12	120882217	T	G	0.27833	0.275886	0.00850309	6.2894e-231	-0.310375	0.0354978	2.26e-18	-0.88888	0.105289	3.110881e-17	0.1628857	5
cis-meQTL	cg07247150	ENSG00000022840	12:121261713	12	121095311	CABP1;CABP1;CABP1	12	121261713	A	G	0.261431	-0.0919157	0.00954651	6.0785e-22	-0.287019	0.0340139	3.219977e-17	0.320243	0.0504636	2.209656e-10	0.08193287	12
cis-meQTL	cg09942045	ENSG00000023171	11:123355391	11	123328209	NA	11	123355391	G	A	0.166998	0.221419	0.0107442	2.3169e-94	-0.417449	0.0420819	3.410002e-23	-0.53041	0.0593413	3.951943e-19	0.07538248	7
cis-meQTL	cg03627771	ENSG00000023171	11:123395864	11	123396039	GRAMD1B	11	123395864	G	A	0.305169	-0.0647647	0.00933531	3.9825e-12	0.349871	0.0334534	1.34e-25	-0.18511	0.0320189	7.413724e-09	0.1051727	3
cis-meQTL	cg17637327	ENSG00000023171	11:123361397	11	123431162	GRAMD1B	11	123361397	A	G	0.166004	0.2198	0.0108129	7.36e-92	0.265563	0.0405781	5.969984e-11	0.827677	0.132862	4.676565e-10	0.6268527	3
cis-meQTL	cg26041232	ENSG00000023171	11:123344959	11	123448162	GRAMD1B	11	123344959	C	T	0.164016	0.221645	0.0108501	9.4672e-93	0.377278	0.0450113	5.210007e-17	0.587485	0.0757608	8.871177e-15	0.09402899	7
cis-meQTL	cg22291084	ENSG00000023191	11:347579	11	355901	NA	11	347579	A	G	0.27833	0.0636737	0.00936419	1.0491e-11	0.514124	0.0381996	2.730042e-41	0.123849	0.0204064	1.286202e-09	0.08715164	3
cis-meQTL	cg10517193	ENSG00000023191	11:377712	11	381875	B4GALNT4	11	377712	A	C	0.40159	-0.0674182	0.00946713	1.0684e-12	0.343711	0.0324415	3.149998e-26	-0.196148	0.0331876	3.415286e-09	0.05078416	12
cis-meQTL	cg02825126	ENSG00000023191	11:531214	11	484511	PTDSS2	11	531214	C	T	0.213718	0.120922	0.0115493	1.1864e-25	0.468895	0.0355126	8.360076e-40	0.257887	0.031435	2.32851e-16	0.1399077	20
cis-meQTL	cg05488981	ENSG00000023191	11:499547	11	487701	PTDSS2	11	499547	C	A	0.275348	0.182063	0.0108138	1.3248e-63	-0.328026	0.0339466	4.329987e-22	-0.555026	0.0662264	5.2594e-17	0.08282076	16
cis-meQTL	cg16150393	ENSG00000023191	11:520921	11	491086	PTDSS2	11	520921	C	G	0.0974155	-0.321654	0.0130898	2.4561e-133	-0.277631	0.042706	7.979985e-11	1.15857	0.184346	3.283661e-10	0.2516386	15
cis-meQTL	cg03692606	ENSG00000023191	11:545700	11	560396	RASSF7;RASSF7;RASSF7;LMNTD2	11	545700	A	G	0.101392	-0.288402	0.0137223	4.5659e-98	-0.339678	0.043261	4.100005e-15	0.849045	0.115433	1.905077e-13	0.0631069	9
cis-meQTL	cg13241645	ENSG00000023330	3:52287468	3	52235959	ALAS1;ALAS1	3	52287468	T	G	0.517893	0.0651854	0.00796382	2.7185e-16	-0.343699	0.027963	1.009994e-34	-0.189658	0.0278386	9.572913e-12	0.05626217	20
cis-meQTL	cg05081659	ENSG00000023330	3:52287468	3	52333086	NA	3	52287468	T	G	0.517893	0.0651854	0.00796382	2.7185e-16	0.394962	0.0310015	3.53999e-37	0.165042	0.0239664	5.721882e-12	0.07628371	20
cis-meQTL	cg20804592	ENSG00000023839	10:101693256	10	101678135	DNMBP	10	101693256	C	T	0.419483	-0.0992257	0.00809887	1.6431e-34	0.260371	0.0293062	6.419999e-19	-0.381094	0.0529852	6.36391e-13	0.08254251	14
cis-meQTL	cg10528361	ENSG00000023839	10:101777873	10	101780405	NA	10	101777873	T	C	0.404573	-0.0886659	0.00828498	9.939e-27	0.26433	0.0344561	1.699999e-14	-0.335436	0.0537985	4.516424e-10	0.2555186	6
cis-meQTL	cg18852887	ENSG00000023892	6:35228828	6	35159782	NA	6	35228828	T	A	0.907555	0.724095	0.014056	3.27170000000001e-310	0.311835	0.0473077	4.35e-11	2.32204	0.355143	6.220944e-11	0.2713048	18
cis-meQTL	cg11611097	ENSG00000023892	6:35160122	6	35173534	NA	6	35160122	A	C	0.182903	-0.648466	0.00987888	3.27170000000001e-310	0.39232	0.0353932	1.489996e-28	-1.6529	0.151228	8.296834e-28	0.08966885	19
cis-meQTL	cg17140273	ENSG00000023892	6:35207032	6	35203484	SCUBE3;SCUBE3	6	35207032	T	C	0.0387674	-0.610668	0.0196811	2.246e-211	0.914563	0.0721077	7.319994e-37	-0.667716	0.0568738	7.920127e-32	0.07024566	20
cis-meQTL	cg01603763	ENSG00000023892	6:35266231	6	35216293	SCUBE3;SCUBE3	6	35266231	C	G	0.832008	0.660011	0.010309	3.27170000000001e-310	-0.441124	0.0360832	2.279997e-34	-1.4962	0.124598	3.21603e-33	0.1354357	20
cis-meQTL	cg00231771	ENSG00000023892	6:35742556	6	35748776	C6orf127	6	35742556	G	C	0.318091	-0.0587166	0.00878978	2.3862e-11	0.555539	0.0331126	3.580005e-63	-0.105693	0.0170301	5.426781e-10	0.05147755	20
cis-meQTL	cg25631457	ENSG00000025039	6:90457820	6	90320597	ANKRD6;ANKRD6;ANKRD6;ANKRD6;ANKRD6	6	90457820	T	C	0.158052	0.240508	0.0115633	4.4009e-96	-0.287575	0.0462998	5.259989e-10	-0.83633	0.140525	2.657787e-09	0.3425043	5
cis-meQTL	cg09800963	ENSG00000025434	11:47925828	11	47235424	DDB2;DDB2	11	47925828	A	G	0.152087	-0.0997923	0.011554	5.7607e-18	-0.521252	0.0365302	3.410059e-46	0.191447	0.0259103	1.481021e-13	0.06836721	20
cis-meQTL	cg09548275	ENSG00000025434	11:47270255	11	47282999	NR1H3;NR1H3;NR1H3	11	47270255	T	C	0.300199	-0.364711	0.00824113	3.27170000000001e-310	-0.319652	0.0380137	4.140021e-17	1.14096	0.138113	1.443856e-16	0.06925006	6
cis-meQTL	cg23844623	ENSG00000025434	11:47290759	11	47290730	MADD;MADD;MADD;MADD;MADD;MADD;MADD;MADD;MADD;MADD	11	47290759	C	A	0.162028	-0.344201	0.0102452	1.8934e-247	0.267644	0.0442236	1.430002e-09	-1.28604	0.215916	2.581762e-09	0.2440217	5
cis-meQTL	cg22697045	ENSG00000025434	11:47441513	11	47359223	MYBPC3	11	47441513	A	G	0.450298	0.11386	0.00793933	1.2095e-46	-0.241408	0.0360592	2.159999e-11	-0.471651	0.0777488	1.308558e-09	0.8232778	4
cis-meQTL	cg00947744	ENSG00000025708	22:50982158	22	50945565	NCAPH2;LMF2;NCAPH2	22	50982158	C	T	0.161034	-0.240391	0.0127051	7.6588e-80	-0.261705	0.0390082	1.959998e-11	0.918557	0.145267	2.561398e-10	0.08743561	10
cis-meQTL	cg22927510	ENSG00000025708	22:50964153	22	50968328	TYMP;TYMP;TYMP	22	50964153	C	T	0.775348	0.680035	0.01228	3.27170000000001e-310	0.446804	0.0411248	1.699999e-27	1.522	0.142759	1.543619e-26	0.3130778	5
cis-meQTL	cg07557792	ENSG00000025708	22:50961169	22	50969783	ODF3B;TYMP;TYMP	22	50961169	G	A	0.772366	0.675482	0.0121579	3.27170000000001e-310	0.263115	0.0382979	6.41e-12	2.56725	0.376524	9.212694e-12	0.2243241	4
cis-meQTL	cg16644494	ENSG00000025708	22:50971266	22	50971601	ODF3B	22	50971266	C	T	0.67992	0.641352	0.0102073	3.27170000000001e-310	-0.348253	0.0296665	8.049986e-32	-1.84163	0.159597	8.363471e-31	0.5778979	13
cis-meQTL	cg19830650	ENSG00000025708	22:50977345	22	50976445	NA	22	50977345	G	A	0.084493	-0.329856	0.0149571	8.8219e-108	0.417785	0.0564026	1.290001e-13	-0.789535	0.112442	2.191676e-12	0.1531225	6
cis-meQTL	cg05567143	ENSG00000025708	22:50982158	22	50980910	NA	22	50982158	C	T	0.161034	-0.240391	0.0127051	7.6588e-80	-0.304506	0.0386478	3.300007e-15	0.789446	0.108536	3.501125e-13	0.06091645	3
cis-meQTL	cg10531637	ENSG00000025708	22:51004104	22	51000048	C22orf41	22	51004104	T	C	0.489066	0.32617	0.0103343	1.2274e-218	-0.275677	0.0336856	2.749993e-16	-1.18316	0.149354	2.340228e-15	0.07302827	10
cis-meQTL	cg04424696	ENSG00000025772	20:43379454	20	43350962	WISP2	20	43379454	C	T	0.484095	-0.119066	0.00794326	8.6128e-51	0.260309	0.032454	1.049995e-15	-0.457404	0.0646776	1.526549e-12	0.1461887	3
cis-meQTL	cg05927579	ENSG00000025772	20:43358901	20	43378669	KCNK15	20	43358901	T	C	0.512922	0.125939	0.00793288	9.3512e-57	-0.36853	0.0574975	1.459999e-10	-0.341734	0.0574982	2.791894e-09	0.05452642	4
cis-meQTL	cg03172947	ENSG00000025772	20:44045570	20	44035850	DBNDD2;DBNDD2;DBNDD2;DBNDD2;SYS1-DBNDD2;DBNDD2;DBNDD2	20	44045570	C	A	0.782306	0.0915267	0.00947678	4.5465e-22	0.301034	0.0330357	8.059981e-20	0.304041	0.0458728	3.404462e-11	0.2044749	3
cis-meQTL	cg26600421	ENSG00000025796	6:108258311	6	108224375	SEC63	6	108258311	G	A	0.847913	-0.19094	0.0114555	2.2471e-62	0.402341	0.0485678	1.190001e-16	-0.474572	0.0639723	1.185522e-13	0.7030416	5
cis-meQTL	cg01804679	ENSG00000025800	1:32502430	1	32707303	MTMR9L	1	32502430	A	T	0.05666	0.194177	0.014786	2.1474e-39	-0.649778	0.0807282	8.35001e-16	-0.298836	0.043546	6.764119e-12	0.0706296	4
cis-meQTL	cg27410726	ENSG00000026297	6:167362976	6	166900781	RPS6KA2;RPS6KA2	6	167362976	G	A	0.488072	0.804737	0.00802309	3.27170000000001e-310	-0.206746	0.0342288	1.539998e-09	-3.8924	0.645591	1.647755e-09	0.6215562	3
cis-meQTL	cg17280673	ENSG00000026297	6:167411788	6	166921760	RPS6KA2;RPS6KA2	6	167411788	A	G	0.501988	-0.877735	0.00681568	3.27170000000001e-310	-0.193536	0.0310957	4.850002e-10	4.53525	0.729536	5.079561e-10	0.2585166	6
cis-meQTL	cg23530239	ENSG00000026297	6:167366394	6	167002977	RPS6KA2;RPS6KA2	6	167366394	C	T	0.5	0.863927	0.00686887	3.27170000000001e-310	-0.219135	0.030761	1.049998e-12	-3.94244	0.554306	1.140507e-12	0.06353569	14
cis-meQTL	cg15220903	ENSG00000026297	6:167360389	6	167004045	RPS6KA2;RPS6KA2	6	167360389	C	T	0.43837	0.772448	0.00742791	3.27170000000001e-310	-0.297144	0.0264295	2.509995e-29	-2.59958	0.232567	5.239277e-29	0.05048691	20
cis-meQTL	cg26887226	ENSG00000026297	6:167372978	6	167004197	RPS6KA2;RPS6KA2	6	167372978	T	C	0.49503	0.888977	0.00677015	3.27170000000001e-310	-0.431044	0.0262338	1.149985e-60	-2.06238	0.126498	9.285927e-60	0.09798705	20
cis-meQTL	cg07166064	ENSG00000026297	6:167368757	6	167047310	RPS6KA2	6	167368757	G	A	0.422465	0.643341	0.00958481	3.27170000000001e-310	0.398323	0.0294253	9.490041e-42	1.61512	0.121716	3.475474e-40	0.09351481	20
cis-meQTL	cg13351061	ENSG00000026297	6:167366394	6	167051536	RPS6KA2	6	167366394	C	T	0.5	0.863927	0.00686887	3.27170000000001e-310	0.432346	0.0275477	1.650027e-55	1.99823	0.128308	1.098709e-54	0.06949396	20
cis-meQTL	cg03962794	ENSG00000026297	6:167366394	6	167054318	RPS6KA2	6	167366394	C	T	0.5	0.863927	0.00686887	3.27170000000001e-310	0.335562	0.0298637	2.700007e-29	2.57457	0.230039	4.468406e-29	0.187094	12
cis-meQTL	cg18331539	ENSG00000026297	6:167371234	6	167069389	RPS6KA2	6	167371234	T	A	0.496024	0.887635	0.00677349	3.27170000000001e-310	0.355876	0.0271203	2.460005e-39	2.49423	0.191029	5.811172e-39	0.1148634	20
cis-meQTL	cg08905969	ENSG00000026297	6:167403539	6	167083047	RPS6KA2	6	167403539	C	T	0.505964	-0.843309	0.00774333	3.27170000000001e-310	-0.221523	0.0293179	4.160006e-14	3.80687	0.505039	4.780687e-14	0.7520542	7
cis-meQTL	cg15197878	ENSG00000026297	6:167455629	6	167090073	RPS6KA2	6	167455629	A	G	0.27833	0.755258	0.00902685	3.27170000000001e-310	0.373628	0.0370367	6.239989e-24	2.02142	0.201829	1.302928e-23	0.1663221	20
cis-meQTL	cg16500987	ENSG00000026297	6:167390242	6	167104761	RPS6KA2	6	167390242	G	A	0.523857	-0.87684	0.00684877	3.27170000000001e-310	0.275672	0.031344	1.430001e-18	-3.18074	0.362503	1.71881e-18	0.5186445	9
cis-meQTL	cg01294836	ENSG00000026297	6:167411788	6	167134566	RPS6KA2	6	167411788	A	G	0.501988	-0.877735	0.00681568	3.27170000000001e-310	0.20443	0.0350297	5.350009e-09	-4.29357	0.736472	5.545403e-09	0.5189585	12
cis-meQTL	cg12983741	ENSG00000026297	6:167436461	6	167136259	RPS6KA2	6	167436461	C	T	0.428429	-0.799358	0.00721745	3.27170000000001e-310	-0.216552	0.0306603	1.629999e-12	3.6913	0.52369	1.806807e-12	0.3024857	8
cis-meQTL	cg20774312	ENSG00000026297	6:167412048	6	167177613	RPS6KA2	6	167412048	A	G	0.501988	-0.878597	0.00686746	3.27170000000001e-310	-0.221274	0.0340341	7.950012e-11	3.97063	0.611509	8.40519e-11	0.8598959	3
cis-meQTL	cg05664331	ENSG00000026297	6:167394044	6	167228594	RPS6KA2	6	167394044	G	A	0.505964	-0.825159	0.00783743	3.27170000000001e-310	-0.381004	0.027704	4.909967e-43	2.16575	0.158817	2.419469e-42	0.05418023	20
cis-meQTL	cg17328690	ENSG00000026297	6:167390242	6	167262731	RPS6KA2	6	167390242	G	A	0.523857	-0.87684	0.00684877	3.27170000000001e-310	-0.21156	0.0314525	1.740002e-11	4.14464	0.617031	1.854246e-11	0.07682221	5
cis-meQTL	cg13217373	ENSG00000026297	6:167360389	6	167275395	RPS6KA2	6	167360389	C	T	0.43837	0.772448	0.00742791	3.27170000000001e-310	0.286807	0.0336782	1.649995e-17	2.69327	0.317314	2.107682e-17	0.2203286	9
cis-meQTL	cg02117489	ENSG00000026297	6:167411616	6	167284462	NA	6	167411616	T	C	0.545726	-0.820616	0.00716696	3.27170000000001e-310	-0.26799	0.0304058	1.210005e-18	3.06211	0.348451	1.525465e-18	0.296682	15
cis-meQTL	cg25687807	ENSG00000026297	6:167404492	6	167284983	NA	6	167404492	A	G	0.505964	-0.888823	0.00677088	3.27170000000001e-310	-0.250723	0.0291286	7.470002e-18	3.54504	0.412741	8.772063e-18	0.2751881	7
cis-meQTL	cg18963377	ENSG00000026297	6:167390242	6	167316609	RPS6KA2-AS1	6	167390242	G	A	0.523857	-0.87684	0.00684877	3.27170000000001e-310	-0.269085	0.0278007	3.700012e-22	3.2586	0.337624	4.842027e-22	0.5418192	20
cis-meQTL	cg22080035	ENSG00000026297	6:167360389	6	167317118	RPS6KA2-AS1	6	167360389	C	T	0.43837	0.772448	0.00742791	3.27170000000001e-310	0.197432	0.0278966	1.470002e-12	3.91248	0.5541	1.65359e-12	0.3927364	7
cis-meQTL	cg24398081	ENSG00000026297	6:167403539	6	167344767	RNASET2	6	167403539	C	T	0.505964	-0.843309	0.00774333	3.27170000000001e-310	0.449482	0.0267323	1.920016e-63	-1.87618	0.112905	5.219776e-62	0.05995694	20
cis-meQTL	cg08507135	ENSG00000026297	6:167389245	6	167356786	RNASET2	6	167389245	T	C	0.261431	0.784171	0.00909352	3.27170000000001e-310	-0.464866	0.0327766	1.169985e-45	-1.68688	0.120536	1.676283e-44	0.1019373	20
cis-meQTL	cg17991206	ENSG00000026297	6:167359279	6	167366683	RNASET2	6	167359279	T	C	0.319085	0.59024	0.0099137	3.27170000000001e-310	-0.734291	0.0333438	1.779961e-107	-0.803823	0.0389181	8.943867e-95	0.5341886	20
cis-meQTL	cg24069928	ENSG00000026297	6:167413539	6	167366776	RNASET2	6	167413539	C	T	0.427435	-0.803698	0.00718594	3.27170000000001e-310	0.371875	0.0281997	1.040002e-39	-2.1612	0.165022	3.449702e-39	0.2385035	20
cis-meQTL	cg08742290	ENSG00000026297	6:167363434	6	167371091	RNASET2	6	167363434	G	C	0.247515	0.534384	0.00946185	3.27170000000001e-310	-0.781438	0.0332193	2.339974e-122	-0.683847	0.0314915	1.471366e-104	0.1062974	20
cis-meQTL	cg12472693	ENSG00000026297	6:167455629	6	167371757	NA	6	167455629	A	G	0.27833	0.755258	0.00902685	3.27170000000001e-310	-0.565804	0.0328526	1.800026e-66	-1.33484	0.0791306	7.627918e-64	0.09527468	20
cis-meQTL	cg12798992	ENSG00000026297	6:167360389	6	167411361	FGFR1OP;FGFR1OP	6	167360389	C	T	0.43837	0.772448	0.00742791	3.27170000000001e-310	-0.422288	0.0311268	6.310011e-42	-1.8292	0.135973	2.968153e-41	0.1202789	20
cis-meQTL	cg17024719	ENSG00000026297	6:167411788	6	167411506	FGFR1OP;FGFR1OP	6	167411788	A	G	0.501988	-0.877735	0.00681568	3.27170000000001e-310	0.209678	0.0314174	2.489997e-11	-4.18611	0.628072	2.646454e-11	0.6485625	3
cis-meQTL	cg21020852	ENSG00000026297	6:167381476	6	167411793	FGFR1OP;FGFR1OP;FGFR1OP;MIR3939	6	167381476	C	T	0.494036	0.889936	0.00676516	3.27170000000001e-310	0.243763	0.0343394	1.260003e-12	3.65083	0.515048	1.357535e-12	0.4209971	3
cis-meQTL	cg14774997	ENSG00000026297	6:167431147	6	167451262	FGFR1OP;FGFR1OP;FGFR1OP	6	167431147	T	C	0.447316	-0.77808	0.00726162	3.27170000000001e-310	0.252208	0.032876	1.700003e-14	-3.08507	0.403177	1.980153e-14	0.2885648	5
cis-meQTL	cg12018179	ENSG00000026297	6:167483546	6	167493383	NA	6	167483546	A	G	0.405567	-0.680278	0.00780799	3.27170000000001e-310	0.200433	0.0329277	1.149998e-09	-3.39404	0.558942	1.261205e-09	0.06882909	17
cis-meQTL	cg09054695	ENSG00000026297	6:167635132	6	167633666	NA	6	167635132	G	T	0.539761	-0.189232	0.0086815	2.4773e-105	0.335056	0.0451887	1.219999e-13	-0.564779	0.0804576	2.225273e-12	0.06611403	11
cis-meQTL	cg14082886	ENSG00000026508	11:35051929	11	35164485	CD44;CD44;CD44;CD44;CD44	11	35051929	C	T	0.21173	0.101721	0.00953908	1.5065e-26	-0.274098	0.038041	5.789983e-13	-0.371112	0.0621606	2.369467e-09	0.2923718	7
cis-meQTL	cg17999280	ENSG00000026652	6:161565967	6	161557748	AGPAT4	6	161565967	T	C	0.0626243	0.192005	0.016315	5.6791e-32	-0.497926	0.0555043	2.94e-19	-0.38561	0.0540487	9.714897e-13	0.9534756	3
cis-meQTL	cg09043403	ENSG00000026652	6:161605597	6	161648811	AGPAT4	6	161605597	T	C	0.11332	0.16912	0.0125049	1.1256e-41	-0.421866	0.0459173	4.019993e-20	-0.400886	0.0527498	2.966893e-14	0.1196238	5
cis-meQTL	cg22622933	ENSG00000026652	6:161565967	6	161787330	PARK2;PARK2;PARK2	6	161565967	T	C	0.0626243	0.192005	0.016315	5.6791e-32	-0.548009	0.0585575	8.090016e-21	-0.350369	0.047833	2.391975e-13	0.07776269	20
cis-meQTL	cg04244970	ENSG00000026751	1:160711804	1	160708987	SLAMF7	1	160711804	T	A	0.301193	-0.182129	0.00867217	6.3414e-98	0.229975	0.0327604	2.220003e-12	-0.79195	0.11895	2.779019e-11	0.3352546	5
cis-meQTL	cg03783907	ENSG00000026950	6:26464472	6	26446387	BTN3A3;BTN3A3	6	26464472	T	C	0.157058	0.405159	0.0105162	3.27170000000001e-310	-0.331624	0.0454684	3.019994e-13	-1.22174	0.170486	7.70955e-13	0.4866353	11
cis-meQTL	cg14124522	ENSG00000026950	6:26396500	6	26610872	NA	6	26396500	G	A	0.201789	0.388809	0.00956974	3.27170000000001e-310	0.275318	0.0382551	6.159998e-13	1.41222	0.199281	1.374742e-12	0.1310855	17
cis-meQTL	cg05216814	ENSG00000026950	6:27366821	6	27342941	ZNF204P	6	27366821	A	C	0.500994	-0.115893	0.00796028	5.1351e-48	-0.238761	0.0318967	7.130028e-14	0.485393	0.0729136	2.793001e-11	0.1214551	4
cis-meQTL	cg00765128	ENSG00000026950	6:27258410	6	28226905	NKAPL	6	27258410	T	C	0.084493	0.264143	0.0152685	4.7202e-67	0.57145	0.0697888	2.650007e-16	0.462232	0.0624544	1.350468e-13	0.3168727	4
cis-meQTL	cg14732445	ENSG00000027075	14:61873694	14	61870472	PRKCH	14	61873694	T	C	0.72167	-0.0793225	0.00872808	1.0088e-19	0.446548	0.0284803	2.099989e-55	-0.177635	0.0225918	3.755803e-15	0.1002313	7
cis-meQTL	cg18624930	ENSG00000027075	14:61952839	14	61970191	PRKCH	14	61952839	C	A	0.0765408	-0.0992732	0.0154542	1.3291e-10	-0.805601	0.0594038	6.780005e-42	0.123229	0.0212267	6.42266e-09	0.1598494	20
cis-meQTL	cg02826966	ENSG00000028116	2:58294917	2	58325590	VRK2;VRK2;VRK2;VRK2;VRK2;VRK2;VRK2;VRK2;VRK2	2	58294917	G	A	0.0854871	-0.21566	0.0160703	4.6171e-41	0.395065	0.0472293	6.020002e-17	-0.545885	0.0768991	1.259192e-12	0.1072056	13
cis-meQTL	cg13471521	ENSG00000028137	1:12216488	1	12244930	TNFRSF1B	1	12216488	C	A	0.516899	-0.110373	0.00792101	3.9368e-44	0.240389	0.0337809	1.110002e-12	-0.459143	0.0724484	2.334989e-10	0.1466063	8
cis-meQTL	cg15154318	ENSG00000028310	5:912534	5	889564	BRD9;BRD9;BRD9	5	912534	G	A	0.0427435	0.301946	0.0184568	3.7278e-60	-0.642016	0.0739508	3.900013e-18	-0.470309	0.0613281	1.736976e-14	0.1999765	15
cis-meQTL	cg08362556	ENSG00000028310	5:939674	5	893567	BRD9;BRD9;BRD9;TRIP13;TRIP13	5	939674	C	T	0.0427435	0.281677	0.0176315	1.8903e-57	1.0458	0.0831241	2.679996e-36	0.269341	0.0272498	4.876542e-23	0.6871315	20
cis-meQTL	cg06755452	ENSG00000028310	5:953392	5	966019	NA	5	953392	T	A	0.0924453	0.132087	0.0136538	3.8887e-22	-0.86305	0.0486507	2.070003e-70	-0.153046	0.0180198	2.010142e-17	0.1044836	20
cis-meQTL	cg04131890	ENSG00000028310	5:961997	5	969939	NA	5	961997	C	T	0.0417495	0.26651	0.0182344	2.2272e-48	0.629964	0.0778424	5.830004e-16	0.423055	0.059754	1.442008e-12	0.2986398	3
cis-meQTL	cg23106160	ENSG00000028528	15:64405074	15	64361673	NA	15	64405074	G	A	0.745527	-0.247439	0.00897895	3.5883e-167	-0.235343	0.0363508	9.529996e-11	1.0514	0.166819	2.926407e-10	0.4915845	3
cis-meQTL	cg24354072	ENSG00000028528	15:64988982	15	64679333	TRIP4;KIAA0101	15	64988982	T	C	0.0695825	0.151326	0.0152045	2.4568e-23	0.45535	0.0635997	8.089983e-13	0.33233	0.0571796	6.172007e-09	0.05168382	5
cis-meQTL	cg24197588	ENSG00000028528	15:65110391	15	65203731	ANKDD1A	15	65110391	T	C	0.439364	-0.0558245	0.0083431	2.2135e-11	0.409953	0.0337697	6.510029e-34	-0.136173	0.023238	4.630536e-09	0.05516382	20
cis-meQTL	cg11877648	ENSG00000028528	15:65164536	15	65217872	ANKDD1A	15	65164536	C	G	0.5666	0.060043	0.00827802	4.0644e-13	-0.317813	0.0296798	9.329991e-27	-0.188925	0.0314599	1.909967e-09	0.06447112	13
cis-meQTL	cg11916322	ENSG00000028839	6:134277162	6	134303950	TBPL1;TBPL1;TBPL1;TBPL1	6	134277162	C	T	0.501988	-0.187448	0.0117627	3.5759e-57	-0.18768	0.0296576	2.479998e-10	0.998766	0.169816	4.066602e-09	0.2066391	4
cis-meQTL	cg23100365	ENSG00000029534	8:41599417	8	41500461	NA	8	41599417	C	T	0.90159	0.112494	0.0125396	2.933e-19	-0.491741	0.0588793	6.729985e-17	-0.228768	0.0374244	9.790455e-10	0.05857369	12
cis-meQTL	cg11952839	ENSG00000029534	8:41503727	8	41504887	NKX6-3	8	41503727	A	C	0.267396	0.124914	0.0085858	5.9437e-48	0.382172	0.0367581	2.559998e-25	0.326853	0.0386396	2.696715e-17	0.07083409	17
cis-meQTL	cg27619646	ENSG00000029534	8:41578928	8	41583018	ANK1;ANK1;ANK1;ANK1;ANK1	8	41578928	G	A	0.126243	-0.0984596	0.0113594	4.4055e-18	0.426748	0.0479134	5.260005e-19	-0.230721	0.0371426	5.239887e-10	0.1157605	5
cis-meQTL	cg17597176	ENSG00000029639	6:155613732	6	155635859	TFB1M	6	155613732	C	T	0.657058	-0.177857	0.00834392	8.1011e-101	-0.235581	0.0380345	5.870012e-10	0.754973	0.126932	2.716609e-09	0.1475478	4
cis-meQTL	cg00297912	ENSG00000029639	6:155536037	6	155636825	TFB1M	6	155536037	C	A	0.134195	-0.0944609	0.0108424	2.9803e-18	-0.566197	0.0477068	1.730006e-32	0.166834	0.0237551	2.170335e-12	0.09426745	20
cis-meQTL	cg14208070	ENSG00000029725	17:4689572	17	4685804	TM4SF5	17	4689572	C	T	0.534791	-0.0633781	0.00839768	4.454e-14	0.265705	0.0299593	7.390037e-19	-0.238528	0.0414998	9.047083e-09	0.2448787	3
cis-meQTL	cg06449385	ENSG00000029725	17:4746752	17	4741523	MINK1;MINK1;MINK1;MINK1	17	4746752	A	G	0.526839	-0.128985	0.00797177	6.9568e-59	-0.2145	0.0341962	3.550004e-10	0.601328	0.102817	4.959698e-09	0.1026696	3
cis-meQTL	cg01835620	ENSG00000029725	17:4741718	17	4807758	CHRNE	17	4741718	G	A	0.101392	0.257402	0.0138175	1.8839e-77	0.351001	0.0521233	1.649999e-11	0.733337	0.115797	2.404745e-10	0.2463001	7
cis-meQTL	cg20801753	ENSG00000029725	17:4813799	17	4823275	NA	17	4813799	G	T	0.132207	0.225379	0.0115506	8.6141e-85	0.309984	0.0426199	3.510004e-13	0.727067	0.106684	9.415576e-12	0.405357	20
cis-meQTL	cg06110522	ENSG00000029725	17:4854480	17	4854972	ENO3;ENO3;ENO3	17	4854480	T	C	0.563618	-0.154307	0.00796026	1.0411e-83	0.187638	0.0307749	1.08e-09	-0.822367	0.141392	6.020087e-09	0.1414156	4
cis-meQTL	cg15207275	ENSG00000029725	17:4745474	17	4918017	KIF1C;KIF1C	17	4745474	G	A	0.101392	0.226343	0.0144298	1.8916e-55	0.337658	0.0516119	6.060002e-11	0.670332	0.111017	1.559284e-09	0.4949951	20
cis-meQTL	cg03877174	ENSG00000029725	17:4920360	17	4923126	KIF1C	17	4920360	T	C	0.112326	0.295445	0.0127036	1.2198e-119	0.360278	0.0488276	1.599998e-13	0.820046	0.116598	2.02014e-12	0.8933305	5
cis-meQTL	cg03226208	ENSG00000029725	17:5004919	17	5004183	NA	17	5004919	T	G	0.516899	-0.388439	0.00764313	3.27170000000001e-310	-0.303844	0.0347926	2.48e-18	1.27842	0.148535	7.50903e-18	0.05660056	8
cis-meQTL	cg01120173	ENSG00000029725	17:5276224	17	5019669	ZNF232	17	5276224	T	C	0.289264	0.281846	0.00867727	1.978e-231	0.215578	0.0351309	8.440003e-10	1.3074	0.216824	1.642039e-09	0.2994545	16
cis-meQTL	cg19101503	ENSG00000029725	17:5110876	17	5027179	ZNF232;USP6	17	5110876	T	C	0.055666	0.243321	0.0172411	3.1675e-45	-0.47616	0.0644024	1.430004e-13	-0.511006	0.0780257	5.784702e-11	0.2546159	3
cis-meQTL	cg16837973	ENSG00000029725	17:5144696	17	5138634	C17orf87	17	5144696	G	A	0.137177	0.504293	0.0118127	3.27170000000001e-310	-0.357474	0.0453301	3.120001e-15	-1.41071	0.181915	8.847485e-15	0.09943748	13
cis-meQTL	cg26402811	ENSG00000029725	17:5308377	17	5291644	NUP88	17	5308377	T	C	0.23161	0.533057	0.00921479	3.27170000000001e-310	-0.545132	0.0705894	1.140001e-14	-0.977849	0.127745	1.938096e-14	0.127955	20
cis-meQTL	cg00065581	ENSG00000029725	17:5410041	17	5373631	DHX33;DHX33	17	5410041	G	A	0.347913	0.248475	0.00900209	1.0587e-167	0.198955	0.0324937	9.190011e-10	1.2489	0.208931	2.26487e-09	0.2025658	6
cis-meQTL	cg15754901	ENSG00000029725	17:5415623	17	5402972	LOC728392	17	5415623	T	C	0.463221	0.344234	0.00776089	3.27170000000001e-310	-0.190517	0.0316053	1.660003e-09	-1.80684	0.302497	2.327985e-09	0.390406	7
cis-meQTL	cg09070760	ENSG00000029725	17:5383251	17	5412948	NLRP1	17	5383251	G	A	0.163022	0.394412	0.010587	8.9928e-304	-0.459143	0.0452165	3.169984e-24	-0.859017	0.0876823	1.160655e-22	0.1083004	4
cis-meQTL	cg22791700	ENSG00000029725	17:5489816	17	5490686	NA	17	5489816	G	T	0.473161	-0.206765	0.00786955	3.8022e-152	0.22	0.0313223	2.160006e-12	-0.939839	0.138508	1.15709e-11	0.2171896	7
cis-meQTL	cg24659093	ENSG00000030066	11:47404314	11	47587014	PTPMT1;PTPMT1;PTPMT1;PTPMT1	11	47404314	A	G	0.145129	-0.106747	0.0109133	1.3506e-22	0.381944	0.041913	8.030003e-20	-0.279483	0.0419169	2.600891e-11	0.1249953	20
cis-meQTL	cg00394658	ENSG00000030066	11:48057640	11	48001669	PTPRJ;PTPRJ	11	48057640	A	G	0.125249	-0.122685	0.011286	1.5915e-27	0.560311	0.0455922	1.029999e-34	-0.218959	0.0268914	3.877683e-16	0.209753	20
cis-meQTL	cg14287039	ENSG00000030066	11:48050995	11	48128164	PTPRJ;PTPRJ	11	48050995	G	A	0.189861	-0.139489	0.0101387	4.5471e-43	-0.282579	0.0369133	1.929995e-14	0.493628	0.0737925	2.240825e-11	0.1173191	14
cis-meQTL	cg23794671	ENSG00000030110	6:32977535	6	32977580	HLA-DOA	6	32977535	A	G	0.519881	-0.153457	0.012086	6.144e-37	0.21884	0.0324975	1.650003e-11	-0.701227	0.11787	2.695598e-09	0.9800477	4
cis-meQTL	cg06580074	ENSG00000030110	6:33404064	6	33420208	SYNGAP1	6	33404064	A	G	0.315109	-0.351154	0.0122872	1.2256e-179	-0.218268	0.0356358	9.069978e-10	1.60882	0.26863	2.111721e-09	0.08033638	4
cis-meQTL	cg11169463	ENSG00000030110	6:33699882	6	33653411	ITPR3	6	33699882	C	T	0.477137	-0.23471	0.0116841	9.3972e-90	-0.196942	0.0324851	1.34e-09	1.19177	0.205338	6.476434e-09	0.4103409	5
cis-meQTL	cg14629168	ENSG00000030110	6:33782328	6	33673794	UQCC2	6	33782328	T	C	0.0705765	-0.173545	0.0242088	7.5658e-13	-0.728276	0.0731482	2.37e-23	0.238296	0.0409614	5.970698e-09	0.1144232	3
cis-meQTL	cg11151999	ENSG00000030582	17:42173752	17	42186192	HDAC5;HDAC5	17	42173752	C	T	0.750497	0.0712243	0.00923732	1.2523e-14	-0.534958	0.0287507	2.830019e-77	-0.13314	0.0186912	1.055069e-12	0.05157021	20
cis-meQTL	cg02807485	ENSG00000030582	17:42407965	17	42396298	NA	17	42407965	T	G	0.0675944	-0.201768	0.0190665	3.5963e-26	-0.378665	0.0540388	2.43e-12	0.532839	0.0912005	5.142151e-09	0.4021927	4
cis-meQTL	cg12798970	ENSG00000030582	17:42631150	17	42626474	NA	17	42631150	T	C	0.735586	0.0626377	0.00904987	4.472e-12	-0.394745	0.0350901	2.329999e-29	-0.158679	0.0269176	3.747197e-09	0.4911824	4
cis-meQTL	cg15002204	ENSG00000031691	6:49263744	6	49429719	CENPQ;MUT	6	49263744	G	C	0.137177	-0.152205	0.011257	1.1757e-41	0.343766	0.0500862	6.719994e-12	-0.442759	0.0723448	9.350489e-10	0.3178709	5
cis-meQTL	cg08259796	ENSG00000031691	6:49450911	6	49431865	CENPQ;MUT	6	49450911	T	A	0.667992	0.278958	0.00812321	1.9323e-258	-0.283182	0.0332633	1.690008e-17	-0.985083	0.119213	1.418172e-16	0.7060421	6
cis-meQTL	cg12820223	ENSG00000031691	6:49554928	6	49533848	NA	6	49554928	A	G	0.322068	0.14746	0.00868104	1.0355e-64	-0.222028	0.0320006	3.969994e-12	-0.664149	0.1034	1.335322e-10	0.2537322	3
cis-meQTL	cg16385829	ENSG00000031698	1:109718063	1	109712562	KIAA1324;KIAA1324;KIAA1324	1	109718063	G	A	0.390656	-0.0722824	0.00817877	9.7622e-19	0.274782	0.0324911	2.740007e-17	-0.263053	0.0430512	9.947833e-10	0.240048	9
cis-meQTL	cg04582374	ENSG00000031823	19:5974323	19	5904794	VMAC;NDUFA11	19	5974323	T	A	0.0884692	-0.10685	0.0157622	1.2101e-11	0.702833	0.0581968	1.400003e-33	-0.152028	0.0257181	3.393844e-09	0.2950867	4
cis-meQTL	cg04699784	ENSG00000031823	19:5933920	19	5949250	RANBP3;RANBP3;RANBP3;RANBP3	19	5933920	T	C	0.645129	-0.0781784	0.00849304	3.4231e-20	0.344143	0.0316125	1.339997e-27	-0.227168	0.0323186	2.079741e-12	0.3715963	12
cis-meQTL	cg00788222	ENSG00000032389	2:3175376	2	3181004	NA	2	3175376	T	C	0.909543	-0.276853	0.012724	5.7521e-105	0.431796	0.0514786	4.949981e-17	-0.641167	0.0819229	5.017798e-15	0.1176944	6
cis-meQTL	cg24376022	ENSG00000032389	2:3183752	2	3215598	TSSC1	2	3183752	G	A	0.916501	-0.304953	0.0141621	7.6753e-103	-0.437699	0.0634371	5.210001e-12	0.696718	0.106035	5.009266e-11	0.1878021	3
cis-meQTL	cg14950134	ENSG00000032389	2:3204855	2	3261155	TSSC1	2	3204855	A	G	0.932406	-0.341004	0.0158455	1.0029e-102	0.445365	0.0672108	3.439996e-11	-0.765673	0.120903	2.404797e-10	0.0599972	3
cis-meQTL	cg00401032	ENSG00000032444	19:7617273	19	7615600	PNPLA6;PNPLA6;PNPLA6;PNPLA6;PNPLA6	19	7617273	C	T	0.481113	0.136874	0.00792968	9.2816e-67	0.235247	0.0382181	7.489988e-10	0.581832	0.100355	6.720643e-09	0.3907973	4
cis-meQTL	cg18735146	ENSG00000032742	13:21130811	13	21140606	IFT88;IFT88	13	21130811	G	A	0.869781	-0.226489	0.0116534	3.8738e-84	0.469098	0.058731	1.380001e-15	-0.482818	0.0653542	1.493805e-13	0.1239689	9
cis-meQTL	cg12867776	ENSG00000032742	13:21151047	13	21283469	IL17D	13	21151047	C	T	0.725646	-0.331078	0.00884906	2.331e-306	0.270894	0.0391802	4.710006e-12	-1.22217	0.179759	1.053968e-11	0.3460242	7
cis-meQTL	cg05707623	ENSG00000033030	12:123131824	12	122985044	ZCCHC8	12	123131824	A	C	0.703777	0.0651847	0.00878039	1.1364e-13	-0.675687	0.0318272	5.059934e-100	-0.0964718	0.0137664	2.421213e-12	0.07098218	20
cis-meQTL	cg13080927	ENSG00000033050	7:150931268	7	150905130	ABCF2	7	150931268	G	C	0.449304	-0.228163	0.00798676	1.6982e-179	0.216891	0.0321233	1.460002e-11	-1.05197	0.160098	5.004704e-11	0.3169343	6
cis-meQTL	cg17446824	ENSG00000033050	7:150941609	7	150929507	CHPF2	7	150941609	T	C	0.380716	0.248013	0.00795232	1.5791e-213	-0.182078	0.0292158	4.599992e-10	-1.36213	0.222884	9.879045e-10	0.9078841	4
cis-meQTL	cg01291336	ENSG00000033050	7:150905444	7	150949495	SMARCD3;SMARCD3	7	150905444	T	C	0.44831	0.222739	0.00789078	2.6814e-175	-0.301454	0.0346555	3.359983e-18	-0.738883	0.0888844	9.342757e-17	0.07482236	14
cis-meQTL	cg13080927	ENSG00000033100	7:150931268	7	150905130	ABCF2	7	150931268	G	C	0.449304	-0.183916	0.00802284	2.6658e-116	0.216891	0.0321233	1.460002e-11	-0.847967	0.130925	9.372395e-11	0.5366368	6
cis-meQTL	cg02291466	ENSG00000033100	7:150952830	7	150929492	CHPF2	7	150952830	A	G	0.45825	-0.180609	0.00802217	3.0406e-112	0.397899	0.0329896	1.689987e-33	-0.453906	0.0426934	2.120967e-26	0.09926296	15
cis-meQTL	cg17446824	ENSG00000033100	7:150941609	7	150929507	CHPF2	7	150941609	T	C	0.380716	0.155092	0.00802659	3.4944e-83	-0.182078	0.0292158	4.599992e-10	-0.85179	0.14361	3.005642e-09	0.4299364	4
cis-meQTL	cg01291336	ENSG00000033100	7:150905444	7	150949495	SMARCD3;SMARCD3	7	150905444	T	C	0.44831	0.135819	0.00795351	2.2243e-65	-0.301454	0.0346555	3.359983e-18	-0.450546	0.0581279	9.121169e-15	0.1314391	14
cis-meQTL	cg21915811	ENSG00000033170	14:65767333	14	65758917	NA	14	65767333	T	C	0.441352	-0.184292	0.00814867	2.989e-113	-0.287369	0.0355164	5.909974e-16	0.641307	0.0841799	2.570495e-14	0.2503546	4
cis-meQTL	cg21217221	ENSG00000033170	14:65969670	14	65881787	FUT8;FUT8;FUT8;FUT8	14	65969670	A	T	0.61829	0.316947	0.0081784	3.27170000000001e-310	-0.220235	0.0330898	2.819991e-11	-1.43913	0.219392	5.393713e-11	0.2819781	9
cis-meQTL	cg14050976	ENSG00000033170	14:65753942	14	66257998	NA	14	65753942	A	G	0.143141	-0.216106	0.0129695	2.4513e-62	-0.800087	0.0565016	1.610012e-45	0.270103	0.0250321	3.82632e-27	0.1105044	20
cis-meQTL	cg17823657	ENSG00000033178	4:68540886	4	68586059	UBA6-AS1	4	68540886	T	C	0.422465	0.0725691	0.00812971	4.401e-19	0.377326	0.0288123	3.469987e-39	0.192325	0.0260746	1.631846e-13	0.1400784	20
cis-meQTL	cg13319772	ENSG00000033327	11:77922960	11	77927254	GAB2;GAB2	11	77922960	T	C	0.194831	0.158326	0.0103452	7.1678e-53	-0.258912	0.0417206	5.440005e-10	-0.611505	0.10633	8.870359e-09	0.1192196	8
cis-meQTL	cg26672202	ENSG00000033327	11:78278792	11	77941180	GAB2;GAB2	11	78278792	C	T	0.763419	-0.10497	0.00959747	7.6527e-28	-0.593332	0.0475275	9.130006e-36	0.176917	0.0215053	1.925307e-16	0.201861	19
cis-meQTL	cg09461240	ENSG00000033327	11:77971167	11	77996112	GAB2;GAB2	11	77971167	C	G	0.178926	0.166756	0.0105771	5.366e-56	-0.289197	0.0424554	9.640017e-12	-0.576618	0.0922134	4.024388e-10	0.07232282	6
cis-meQTL	cg05773454	ENSG00000033327	11:77914798	11	78003665	GAB2;GAB2	11	77914798	T	G	0.166998	0.158036	0.0109805	5.7924e-47	-0.536861	0.0492559	1.160002e-27	-0.294371	0.0338787	3.657183e-18	0.1107656	20
cis-meQTL	cg13450576	ENSG00000033327	11:78278126	11	78021185	GAB2;GAB2	11	78278126	A	T	0.764414	-0.106033	0.00960184	2.3699e-28	0.754257	0.0742086	2.870001e-24	-0.14058	0.0187978	7.516912e-14	0.2606577	20
cis-meQTL	cg05783053	ENSG00000033327	11:78277277	11	78021613	GAB2;GAB2	11	78277277	G	A	0.766402	-0.10358	0.00958535	3.2242e-27	0.512673	0.0524543	1.459991e-22	-0.20204	0.0278728	4.20984e-13	0.5325053	17
cis-meQTL	cg06347789	ENSG00000033327	11:78149365	11	78036524	GAB2;GAB2	11	78149365	T	C	0.196819	0.132392	0.0103766	2.7917e-37	0.494783	0.0376837	2.219984e-39	0.267575	0.0292426	5.684173e-20	0.07535826	20
cis-meQTL	cg00326749	ENSG00000033327	11:78032605	11	78090223	GAB2	11	78032605	A	T	0.182903	0.157109	0.0103839	1.027e-51	0.266052	0.042357	3.359992e-10	0.59052	0.101794	6.586499e-09	0.0746391	8
cis-meQTL	cg01088387	ENSG00000033327	11:78272517	11	78215445	NARS2;NARS2	11	78272517	A	C	0.762425	-0.107	0.00957494	5.405e-29	0.283081	0.0395742	8.480023e-13	-0.377983	0.0627398	1.695069e-09	0.2319405	15
cis-meQTL	cg00706536	ENSG00000033627	17:40566240	17	40609826	ATP6V0A1;ATP6V0A1;ATP6V0A1	17	40566240	C	T	0.0805169	0.156379	0.0152471	1.1099e-24	1.09239	0.0869936	3.630016e-36	0.143152	0.0180214	1.966457e-15	0.0685799	20
cis-meQTL	cg24867766	ENSG00000033800	15:68381608	15	68497942	CALML4;CALML4;CALML4;CALML4;CALML4;CALML4;CALML4;CALML4;CALML4	15	68381608	A	C	0.564612	0.250905	0.00786892	4.2283e-223	-0.255946	0.0306711	7.129988e-17	-0.980306	0.121431	6.861202e-16	0.1579107	7
cis-meQTL	cg05338167	ENSG00000033800	15:68454523	15	68498251	CALML4;CALML4;CALML4;CALML4	15	68454523	G	A	0.5666	0.251113	0.00786508	1.1056e-223	-0.277253	0.0366282	3.750008e-14	-0.905718	0.122972	1.768484e-13	0.07747693	4
cis-meQTL	cg03480583	ENSG00000033800	15:68396682	15	68524819	NA	15	68396682	G	C	0.419483	-0.245581	0.00796076	5.7773e-209	0.232251	0.0365528	2.100002e-10	-1.0574	0.169912	4.870716e-10	0.2091933	3
cis-meQTL	cg16815908	ENSG00000033800	15:68592100	15	68592589	NA	15	68592100	T	C	0.0477137	0.450997	0.0181306	1.3944e-136	-0.737217	0.0659449	5.149974e-29	-0.611756	0.0599946	2.048162e-24	0.1400143	6
cis-meQTL	cg21857449	ENSG00000034053	15:29245260	15	29229668	APBA2;APBA2	15	29245260	G	A	0.112326	0.269183	0.0121216	2.9523e-109	-0.465948	0.0492856	3.260015e-21	-0.57771	0.0664143	3.360867e-18	0.144724	13
cis-meQTL	cg26346167	ENSG00000034533	3:130729487	3	131004472	NEK11;NEK11	3	130729487	C	T	0.203777	-0.135768	0.0102036	2.1362e-40	0.273749	0.0398786	6.670002e-12	-0.495957	0.0812972	1.057136e-09	0.524531	3
cis-meQTL	cg06649567	ENSG00000034677	8:101262063	8	101323246	RNF19A;RNF19A	8	101262063	G	A	0.208748	0.096515	0.0100898	1.1155e-21	-0.565584	0.03335	1.649984e-64	-0.170647	0.0204817	7.972288e-17	0.05025423	20
cis-meQTL	cg18898088	ENSG00000034677	8:101485007	8	101484386	NA	8	101485007	C	A	0.470179	-0.0716743	0.00810355	9.1528e-19	-0.378078	0.036125	1.240001e-25	0.189575	0.0280625	1.423781e-11	0.2662718	6
cis-meQTL	cg09602644	ENSG00000034677	8:101484612	8	101502375	NA	8	101484612	C	G	0.451292	-0.0780379	0.00813582	8.6394e-22	0.276567	0.0306881	2.019995e-19	-0.282166	0.042961	5.10089e-11	0.1220905	8
cis-meQTL	cg12161935	ENSG00000035115	2:208794	2	214148	NA	2	208794	G	T	0.488072	-0.626674	0.00712481	3.27170000000001e-310	0.279251	0.0327395	1.47e-17	-2.24412	0.264336	2.07241e-17	0.08251576	7
cis-meQTL	cg07758693	ENSG00000035115	2:214837	2	229027	SH3YL1;SH3YL1;SH3YL1;SH3YL1;SH3YL1;SH3YL1;SH3YL1;SH3YL1	2	214837	A	G	0.336978	-0.789685	0.00708084	3.27170000000001e-310	-0.281623	0.0350001	8.529972e-16	2.80405	0.349393	1.011223e-15	0.183649	20
cis-meQTL	cg11361895	ENSG00000035115	2:264621	2	261362	SH3YL1;SH3YL1	2	264621	C	A	0.346918	-0.792365	0.00734093	3.27170000000001e-310	-0.299094	0.0316743	3.629998e-21	2.64922	0.281626	5.111954e-21	0.7677234	20
cis-meQTL	cg26398848	ENSG00000035115	2:298954	2	263559	ACP1;ACP1;SH3YL1;ACP1;SH3YL1;ACP1	2	298954	G	A	0.429423	0.596256	0.0072888	3.27170000000001e-310	-0.80657	0.028439	6.054883e-177	-0.739249	0.0275874	3.537678e-158	0.2367893	20
cis-meQTL	cg13354988	ENSG00000035115	2:300606	2	263656	ACP1;ACP1;SH3YL1;ACP1;SH3YL1;ACP1	2	300606	G	C	0.395626	0.593494	0.00738599	3.27170000000001e-310	-0.634763	0.0305807	1.059989e-95	-0.934985	0.046523	7.794376e-90	0.2768014	20
cis-meQTL	cg27226618	ENSG00000035115	2:184561	2	265872	ACP1;ACP1;ACP1;ACP1	2	184561	G	A	0.336978	0.554894	0.00800808	3.27170000000001e-310	-0.293913	0.0301266	1.74e-22	-1.88795	0.195427	4.430598e-22	0.06495613	20
cis-meQTL	cg07800384	ENSG00000035115	2:286580	2	289254	FAM150B	2	286580	T	C	0.377734	0.603621	0.00746025	3.27170000000001e-310	-0.276048	0.0348002	2.150004e-15	-2.18665	0.276983	2.914263e-15	0.5867299	5
cis-meQTL	cg08844527	ENSG00000035115	2:755044	2	741887	NA	2	755044	G	A	0.245527	-0.123833	0.00905482	1.4125e-42	0.282705	0.0349013	5.489992e-16	-0.438028	0.0628503	3.18314e-12	0.07727034	9
cis-meQTL	cg27429305	ENSG00000035115	2:760450	2	767585	NA	2	760450	T	C	0.247515	-0.123452	0.00905304	2.4261e-42	-0.256812	0.0349333	1.959995e-13	0.480709	0.0742862	9.732859e-11	0.08690024	7
cis-meQTL	cg14790224	ENSG00000035115	2:746493	2	1158840	SNTG2	2	746493	C	A	0.244533	-0.12721	0.00912725	3.7432e-44	-0.244142	0.0351933	4.000011e-12	0.52105	0.0838994	5.284619e-10	0.3106347	5
cis-meQTL	cg04153061	ENSG00000035141	2:70172466	2	70174164	NA	2	70172466	G	A	0.455268	-0.0573893	0.00796819	5.9162e-13	-0.346286	0.0351878	7.489981e-23	0.165728	0.0285146	6.17123e-09	0.3127048	14
cis-meQTL	cg12846859	ENSG00000035141	2:70503146	2	70485608	PCYOX1	2	70503146	T	C	0.215706	-0.167708	0.0096294	6.2172e-68	0.311139	0.0448486	3.990001e-12	-0.539012	0.0836322	1.155801e-10	0.2892818	5
cis-meQTL	cg03270175	ENSG00000035403	10:75867193	10	75968169	ADK;ADK;ADK;ADK	10	75867193	T	G	0.129225	-0.486434	0.0116898	3.27170000000001e-310	0.38558	0.0462353	7.459981e-17	-1.26156	0.154284	2.912095e-16	0.5143954	7
cis-meQTL	cg00061203	ENSG00000035681	8:59475078	8	59372090	NA	8	59475078	T	G	0.340954	0.325695	0.0083652	3.27170000000001e-310	0.324352	0.0327056	3.499997e-23	1.00414	0.104484	7.222731e-22	0.05807599	20
cis-meQTL	cg26639107	ENSG00000035681	8:59463619	8	59465411	SDCBP;SDCBP;SDCBP;SDCBP;SDCBP	8	59463619	C	T	0.357853	0.338467	0.00826084	3.27170000000001e-310	-0.274206	0.0324311	2.789995e-17	-1.23435	0.149066	1.225921e-16	0.07645469	13
cis-meQTL	cg13528008	ENSG00000035681	8:59479767	8	59476798	SDCBP;SDCBP;SDCBP;SDCBP;SDCBP	8	59479767	A	G	0.38668	0.33302	0.00812862	3.27170000000001e-310	-0.553914	0.0489519	1.099997e-29	-0.601212	0.0551212	1.066029e-27	0.05434183	20
cis-meQTL	cg26436731	ENSG00000035687	1:244486976	1	244395115	NA	1	244486976	T	C	0.140159	-0.706188	0.0116776	3.27170000000001e-310	0.671292	0.0568631	3.660006e-32	-1.05198	0.0907923	4.813403e-31	0.19853	8
cis-meQTL	cg05248971	ENSG00000035687	1:244489069	1	244395352	NA	1	244489069	C	T	0.161034	-0.650226	0.0111756	3.27170000000001e-310	0.467594	0.0559951	6.789997e-17	-1.39058	0.16823	1.386123e-16	0.1868386	9
cis-meQTL	cg14732015	ENSG00000035687	1:244404834	1	244397867	NA	1	244404834	G	A	0.625249	0.103335	0.0082229	3.2147e-36	0.51738	0.0552547	7.710008e-21	0.199727	0.0266003	5.983846e-14	0.9758876	3
cis-meQTL	cg08783351	ENSG00000035687	1:244396192	1	244401022	NA	1	244396192	C	T	0.564612	0.0859206	0.00820832	1.2169e-25	-0.447701	0.0486488	3.489998e-20	-0.191915	0.0277677	4.79731e-12	0.378865	5
cis-meQTL	cg26256159	ENSG00000035687	1:244487927	1	244417830	NA	1	244487927	C	T	0.157058	-0.707708	0.0103504	3.27170000000001e-310	0.667582	0.0495224	2.040026e-41	-1.06011	0.0801544	6.226686e-40	0.1519789	15
cis-meQTL	cg09828411	ENSG00000035687	1:244488729	1	244466428	NA	1	244488729	C	T	0.140159	-0.704974	0.0117001	3.27170000000001e-310	0.642303	0.0544683	4.280009e-32	-1.09757	0.0948415	5.667567e-31	0.3738721	15
cis-meQTL	cg06641416	ENSG00000035687	1:244486173	1	244489020	NA	1	244486173	T	C	0.33002	-0.315912	0.00852824	2.3108e-300	-0.287499	0.0321098	3.439996e-19	1.09883	0.126259	3.232097e-18	0.1213765	14
cis-meQTL	cg09273483	ENSG00000035687	1:244523721	1	244511482	NA	1	244523721	C	T	0.767396	-0.118226	0.00959163	6.5624e-35	0.472899	0.0324574	4.370042e-48	-0.250004	0.0265672	4.950227e-21	0.6225242	12
cis-meQTL	cg04004822	ENSG00000035687	1:244569746	1	244545780	C1orf100;C1orf100;C1orf100	1	244569746	G	T	0.49006	0.0999878	0.00808126	3.6681e-35	0.396369	0.0301899	2.239986e-39	0.252259	0.028015	2.167931e-19	0.05306271	12
cis-meQTL	cg01609691	ENSG00000035687	1:244569746	1	244569704	NA	1	244569746	G	T	0.49006	0.0999878	0.00808126	3.6681e-35	-0.447357	0.0283343	3.730017e-56	-0.223508	0.0229505	2.061965e-22	0.08204605	15
cis-meQTL	cg21085907	ENSG00000035687	1:244608181	1	244608407	ADSS	1	244608181	C	A	0.284294	-0.10092	0.00896428	2.115e-29	-0.264196	0.037625	2.189996e-12	0.381989	0.0641144	2.554686e-09	0.7252034	6
cis-meQTL	cg24985948	ENSG00000035862	17:76855369	17	76858424	TIMP2	17	76855369	C	A	0.812127	0.350844	0.0113024	1.472e-211	-0.271777	0.0360566	4.789996e-14	-1.29093	0.176244	2.394804e-13	0.0776432	8
cis-meQTL	cg06233930	ENSG00000035862	17:76914684	17	76899379	TIMP2	17	76914684	T	C	0.0934394	-0.679983	0.0151696	3.27170000000001e-310	0.344997	0.0578649	2.490003e-09	-1.97098	0.333496	3.419779e-09	0.3855906	9
cis-meQTL	cg17095810	ENSG00000035862	17:77039835	17	77029337	C1QTNF1;C1QTNF1;C1QTNF1;C1QTNF1;C1QTNF1	17	77039835	A	G	0.296223	0.067669	0.0095002	1.0576e-12	0.333841	0.0312601	1.270006e-26	0.202698	0.0342062	3.108242e-09	0.3823816	16
cis-meQTL	cg22109370	ENSG00000035862	17:77021631	17	77070546	ENGASE	17	77021631	G	A	0.299205	0.0723293	0.00952454	3.1066e-14	-0.771849	0.0366079	1.109995e-98	-0.0937092	0.0131159	9.01914e-13	0.06524639	20
cis-meQTL	cg25629442	ENSG00000035862	17:77070871	17	77070844	ENGASE	17	77070871	A	G	0.246521	0.0729315	0.0101325	6.1282e-13	0.397936	0.0325814	2.630006e-34	0.183274	0.0295553	5.608054e-10	0.3657916	20
cis-meQTL	cg01707361	ENSG00000035862	17:77070871	17	77079031	ENGASE	17	77070871	A	G	0.246521	0.0729315	0.0101325	6.1282e-13	-0.36242	0.0338221	8.609981e-27	-0.201235	0.0336797	2.301438e-09	0.07873659	20
cis-meQTL	cg19606569	ENSG00000035928	4:39071121	4	39029049	TMEM156;TMEM156	4	39071121	T	C	0.65507	0.0809631	0.00907058	4.4169e-19	0.31372	0.0375262	6.270004e-17	0.258074	0.0422956	1.049574e-09	0.07664505	6
cis-meQTL	cg16714752	ENSG00000035928	4:39413650	4	39368184	RFC1	4	39413650	T	A	0.328032	-0.0763324	0.00881111	4.579e-18	0.453386	0.0309313	1.2e-48	-0.168361	0.0225745	8.785153e-14	0.1075364	20
cis-meQTL	cg03185924	ENSG00000036530	14:100171013	14	100185324	CYP46A1	14	100171013	G	T	0.388668	-0.114921	0.0122664	7.3362e-21	-0.251774	0.0292401	7.269977e-18	0.456444	0.0719977	2.302207e-10	0.1447623	8
cis-meQTL	cg16225185	ENSG00000036549	1:78594286	1	78056496	ZZZ3;ZZZ3	1	78594286	T	C	0.250497	-0.117794	0.00945776	1.3135e-35	0.282929	0.0351315	8.049995e-16	-0.416339	0.0615631	1.353494e-11	0.3418438	20
cis-meQTL	cg11622982	ENSG00000036549	1:78334629	1	78403766	NEXN;NEXN	1	78334629	A	T	0.257455	-0.117605	0.0114855	1.3205e-24	-0.47929	0.0380125	1.89e-36	0.245374	0.0308702	1.887146e-15	0.1521222	20
cis-meQTL	cg01784199	ENSG00000036549	1:78495175	1	78470506	DNAJB4	1	78495175	A	G	0.207753	-0.161562	0.0104754	1.143e-53	0.62391	0.0681443	5.399985e-20	-0.25895	0.0328911	3.463394e-15	0.298265	20
cis-meQTL	cg19433225	ENSG00000036549	1:78653585	1	78512997	GIPC2;GIPC2	1	78653585	A	G	0.224652	-0.116003	0.0114531	4.1251e-24	0.274811	0.0373239	1.800004e-13	-0.422119	0.0708783	2.592085e-09	0.1502694	20
cis-meQTL	cg10821358	ENSG00000036549	1:78518939	1	78557647	GIPC2;GIPC2	1	78518939	G	A	0.214712	-0.151249	0.00993035	2.202e-52	-0.417251	0.0376697	1.630014e-28	0.36249	0.0404647	3.301216e-19	0.2022891	20
cis-meQTL	cg07305270	ENSG00000036549	1:78566234	1	78609219	NA	1	78566234	G	A	0.23161	-0.130979	0.0097243	2.3678e-41	0.391695	0.0352582	1.130007e-28	-0.334389	0.0390172	1.032126e-17	0.1385503	20
cis-meQTL	cg14786258	ENSG00000036565	8:20021205	8	20038608	SLC18A1;SLC18A1;SLC18A1;SLC18A1;SLC18A1;SLC18A1;SLC18A1;SLC18A1	8	20021205	G	T	0.374751	0.385344	0.00797932	3.27170000000001e-310	0.248765	0.0307622	6.129984e-16	1.54903	0.19422	1.515676e-15	0.1856709	6
cis-meQTL	cg05940966	ENSG00000037474	5:6367590	5	6337408	FLJ33360	5	6367590	G	C	0.387674	0.0644325	0.00814374	2.5369e-15	0.466445	0.0290718	6.240043e-58	0.138135	0.0194665	1.283844e-12	0.05303723	20
cis-meQTL	cg02202411	ENSG00000037474	5:6377832	5	6338418	FLJ33360	5	6377832	G	A	0.482107	-0.09428	0.00794579	1.7862e-32	-0.312138	0.0344934	1.440003e-19	0.302046	0.0419775	6.226566e-13	0.2255544	13
cis-meQTL	cg01043567	ENSG00000037474	5:6522121	5	6463138	UBE2QL1	5	6522121	A	G	0.0407555	-0.187863	0.0220375	1.5307e-17	0.755159	0.0675329	4.990002e-29	-0.248773	0.0366956	1.207162e-11	0.723213	3
cis-meQTL	cg15791160	ENSG00000037474	5:6502154	5	6494429	UBE2QL1	5	6502154	C	G	0.083499	-0.149371	0.0140446	2.0351e-26	0.484273	0.0490409	5.350019e-23	-0.308444	0.0426229	4.601918e-13	0.07849919	8
cis-meQTL	cg25530735	ENSG00000037474	5:6557130	5	6572733	NA	5	6557130	T	G	0.456262	-0.157361	0.00794199	2.2544e-87	0.234415	0.0323562	4.33001e-13	-0.671293	0.098658	1.015862e-11	0.06214942	8
cis-meQTL	cg11170344	ENSG00000037637	1:16505320	1	16420294	NA	1	16505320	G	A	0.565606	0.0543643	0.00806891	1.6102e-11	0.323758	0.0286199	1.139999e-29	0.167916	0.0290081	7.097767e-09	0.06853118	20
cis-meQTL	cg02998240	ENSG00000037637	1:16493225	1	16508668	NA	1	16493225	A	G	0.569583	0.0491415	0.00812633	1.4738e-09	-0.94656	0.03377	7.079983e-173	-0.0519159	0.00878264	3.396329e-09	0.07904872	20
cis-meQTL	cg08915038	ENSG00000037637	1:16562968	1	16562923	C1orf89	1	16562968	A	C	0.701789	0.0764309	0.00877276	2.9751e-18	0.368744	0.0312577	4.050002e-32	0.207274	0.0295757	2.413155e-12	0.345497	20
cis-meQTL	cg24115922	ENSG00000037757	19:13868117	19	13875297	MRI1;MRI1	19	13868117	G	A	0.499006	-0.277709	0.00797203	7.084e-266	0.350772	0.0358405	1.279999e-22	-0.791708	0.0840256	4.416132e-21	0.05012592	4
cis-meQTL	cg16188681	ENSG00000037757	19:13875626	19	13875329	MRI1;MRI1	19	13875626	C	T	0.417495	-0.293353	0.00883385	8.3072e-242	0.297446	0.0353609	4.039986e-17	-0.986239	0.120949	3.51508e-16	0.4093754	3
cis-meQTL	cg21192260	ENSG00000037757	19:13884312	19	13884760	C19orf53;MRI1;MRI1	19	13884312	G	A	0.255467	-0.367962	0.00954475	3.27170000000001e-310	-0.46939	0.0384969	3.390003e-34	0.783916	0.0674317	3.063839e-31	0.3562814	6
cis-meQTL	cg06855983	ENSG00000037757	19:13997588	19	13984313	MIR181C;MIR181D	19	13997588	A	C	0.21173	0.0651285	0.0103903	3.6571e-10	0.460699	0.032271	3.090034e-46	0.141369	0.0246316	9.504875e-09	0.4143114	3
cis-meQTL	cg09212407	ENSG00000037757	19:13989022	19	13987800	NANOS3	19	13989022	A	G	0.21173	0.0757378	0.0107054	1.4988e-12	-0.497885	0.0390326	2.900022e-37	-0.152119	0.0245876	6.138952e-10	0.4240674	3
cis-meQTL	cg22318509	ENSG00000037897	12:58106836	12	58068506	NA	12	58106836	G	A	0.607356	-0.0801724	0.00936419	1.1151e-17	-0.272839	0.0341855	1.449993e-15	0.293845	0.0503337	5.284883e-09	0.1953013	4
cis-meQTL	cg03829839	ENSG00000037897	12:58142854	12	58146821	CDK4	12	58142854	A	C	0.309145	0.114252	0.00982331	2.8807e-31	0.377368	0.02972	6.109994e-37	0.30276	0.035301	9.778955e-18	0.4363745	20
cis-meQTL	cg20497026	ENSG00000037897	12:58063664	12	58170306	FAM119B;FAM119B	12	58063664	T	C	0.256461	0.107191	0.0103589	4.2911e-25	0.312745	0.0363957	8.479962e-18	0.342742	0.0518464	3.824468e-11	0.07892825	20
cis-meQTL	cg04187668	ENSG00000038002	4:178361162	4	178406078	NA	4	178361162	C	T	0.469185	-0.732904	0.00682253	3.27170000000001e-310	0.260808	0.034868	7.44001e-14	-2.81013	0.376602	8.535056e-14	0.2354328	3
cis-meQTL	cg18419125	ENSG00000038274	5:162910709	5	162866149	CCNG1;CCNG1	5	162910709	A	G	0.292247	-0.108071	0.0087677	6.5462e-35	0.275696	0.0375653	2.149995e-13	-0.391992	0.0621622	2.86419e-10	0.763514	6
cis-meQTL	cg26442256	ENSG00000038274	5:163343581	5	163288524	NA	5	163343581	A	G	0.827038	-0.0843908	0.0107573	4.3364e-15	-0.376869	0.0412395	6.330012e-20	0.223926	0.0376188	2.640519e-09	0.1017912	20
cis-meQTL	cg10298187	ENSG00000038358	16:68026126	16	67428315	TPPP3;TPPP3	16	68026126	C	T	0.0516899	0.15085	0.0184512	2.9489e-16	-1.1543	0.0642939	4.509991e-72	-0.130685	0.0175641	1.00337e-13	0.2649306	20
cis-meQTL	cg01755541	ENSG00000038358	16:68026126	16	67428324	TPPP3;TPPP3;ZDHHC1	16	68026126	C	T	0.0516899	0.15085	0.0184512	2.9489e-16	-1.1887	0.0642367	1.880044e-76	-0.126903	0.0169695	7.530813e-14	0.1509109	20
cis-meQTL	cg08133816	ENSG00000038358	16:68390697	16	67867224	CENPT	16	68390697	T	C	0.0477137	0.143569	0.0185121	8.8065e-15	-0.730434	0.0657769	1.190008e-28	-0.196553	0.0309129	2.040226e-10	0.3237933	6
cis-meQTL	cg09738193	ENSG00000038358	16:67776716	16	67926317	PSKH1	16	67776716	G	C	0.0447316	0.181562	0.0196414	2.379e-20	-1.15358	0.0730306	3.320046e-56	-0.157389	0.0197276	1.486009e-15	0.2049286	20
cis-meQTL	cg11024963	ENSG00000038358	16:67773652	16	68001822	SLC12A4;SLC12A4;SLC12A4;SLC12A4	16	67773652	A	C	0.0457256	0.180299	0.0193853	1.3939e-20	0.583632	0.0707407	1.579997e-16	0.308925	0.0500529	6.744242e-10	0.1027491	3
cis-meQTL	cg04287529	ENSG00000038382	5:14404596	5	14245472	TRIO	5	14404596	C	T	0.0616302	0.181439	0.0178564	2.9663e-24	-0.61803	0.0653564	3.189979e-21	-0.293577	0.0424099	4.442043e-12	0.6272729	13
cis-meQTL	cg06362482	ENSG00000038945	8:16421125	8	16021835	MSR1;MSR1;MSR1	8	16421125	G	A	0.50497	-0.315749	0.00777102	3.27170000000001e-310	0.346332	0.0508531	9.729996e-12	-0.911695	0.135735	1.858318e-11	0.8286953	20
cis-meQTL	cg02506284	ENSG00000038945	8:16414496	8	16043460	MSR1;MSR1;MSR1	8	16414496	C	T	0.375746	-0.342949	0.00799294	3.27170000000001e-310	0.340091	0.0316424	6.06004e-27	-1.0084	0.0967219	1.890359e-25	0.5385348	20
cis-meQTL	cg21431387	ENSG00000038945	8:16038003	8	16044564	MSR1;MSR1;MSR1	8	16038003	C	T	0.0765408	-0.304326	0.0152199	6.0393e-89	-0.931627	0.0517764	2.200006e-72	0.326661	0.0244231	8.454877e-41	0.1323073	20
cis-meQTL	cg16303562	ENSG00000038945	8:16009771	8	16050333	MSR1;MSR1;MSR1	8	16009771	T	C	0.0685885	-0.294067	0.0151789	1.2942e-83	0.790993	0.0544181	7.22001e-48	-0.371769	0.0319751	3.010988e-31	0.6428809	20
cis-meQTL	cg26920172	ENSG00000038945	8:16397340	8	16197182	NA	8	16397340	T	G	0.380716	-0.343698	0.00794646	3.27170000000001e-310	-0.367236	0.0278225	8.860036e-40	0.935905	0.0741341	1.547568e-36	0.7162997	20
cis-meQTL	cg19125940	ENSG00000038945	8:16444725	8	16335273	NA	8	16444725	G	A	0.466203	0.232201	0.00788494	1.312e-190	0.380409	0.0442215	7.81001e-18	0.610399	0.0739226	1.490487e-16	0.2034393	20
cis-meQTL	cg03149305	ENSG00000038945	8:16418263	8	16381351	NA	8	16418263	T	C	0.388668	-0.354796	0.00790065	3.27170000000001e-310	-0.192093	0.0321791	2.379997e-09	1.847	0.312129	3.270002e-09	0.7404856	5
cis-meQTL	cg17394030	ENSG00000038945	8:16405213	8	16425179	NA	8	16405213	T	A	0.417495	-0.379173	0.00778131	3.27170000000001e-310	-0.345682	0.0300612	1.330002e-30	1.09688	0.0980072	4.468552e-29	0.2349265	20
cis-meQTL	cg21180467	ENSG00000038945	8:16398070	8	16606341	NA	8	16398070	G	T	0.44831	-0.316174	0.00780033	3.27170000000001e-310	-0.183796	0.0314563	5.129988e-09	1.72024	0.297459	7.332593e-09	0.2965511	13
cis-meQTL	cg04535120	ENSG00000038945	8:16429440	8	16613053	NA	8	16429440	C	A	0.380716	-0.28492	0.00801975	1.8562e-276	0.296264	0.0444739	2.710002e-11	-0.96171	0.146884	5.853851e-11	0.6927058	16
cis-meQTL	cg12851711	ENSG00000038945	8:16421125	8	16613115	NA	8	16421125	G	A	0.50497	-0.315749	0.00777102	3.27170000000001e-310	0.274994	0.0305173	2.040004e-19	-1.1482	0.130517	1.400847e-18	0.730026	20
cis-meQTL	cg09484377	ENSG00000038945	8:16405213	8	16613520	NA	8	16405213	T	A	0.417495	-0.379173	0.00778131	3.27170000000001e-310	-0.224737	0.0335588	2.130003e-11	1.68719	0.254306	3.256878e-11	0.9080963	10
cis-meQTL	cg03503029	ENSG00000038945	8:16407645	8	16622943	NA	8	16407645	T	C	0.456262	-0.349018	0.00776622	3.27170000000001e-310	-0.18571	0.0310584	2.240001e-09	1.87937	0.317079	3.082579e-09	0.5563203	5
cis-meQTL	cg13702108	ENSG00000039068	16:68776416	16	68774709	CDH1	16	68776416	A	G	0.579523	0.215677	0.00797928	6.5999e-161	-0.290268	0.0315882	3.960004e-20	-0.743029	0.0854044	3.315336e-18	0.07071467	15
cis-meQTL	cg19514469	ENSG00000039523	16:67213923	16	67233432	ELMO3	16	67213923	T	C	0.05666	-0.179133	0.0153866	2.5144e-31	0.575812	0.0698429	1.660008e-16	-0.311097	0.0462376	1.71755e-11	0.08745921	6
cis-meQTL	cg22417309	ENSG00000039523	16:67229019	16	67233653	ELMO3;ELMO3	16	67229019	G	A	0.0596421	-0.178623	0.0151969	6.7353e-32	0.547715	0.0680454	8.329961e-16	-0.326124	0.049106	3.110657e-11	0.1657465	6
cis-meQTL	cg22050426	ENSG00000039523	16:67229019	16	67233748	ELMO3	16	67229019	G	A	0.0596421	-0.178623	0.0151969	6.7353e-32	0.614487	0.0686101	3.360011e-19	-0.290687	0.040805	1.049855e-12	0.1436053	5
cis-meQTL	cg06494642	ENSG00000039523	16:67213923	16	67233861	ELMO3	16	67213923	T	C	0.05666	-0.179133	0.0153866	2.5144e-31	0.539559	0.0702321	1.56e-14	-0.331999	0.0517759	1.434011e-10	0.1437767	5
cis-meQTL	cg08721338	ENSG00000039523	16:67207933	16	67233983	ELMO3	16	67207933	T	C	0.0656064	-0.184457	0.0150969	2.4853e-34	0.602988	0.0644287	8.049995e-21	-0.305905	0.0411727	1.087693e-13	0.1776028	9
cis-meQTL	cg06285333	ENSG00000039523	16:67466430	16	67516546	AGRP;ATP6V0D1;AGRP	16	67466430	C	T	0.102386	-0.134862	0.0147979	7.9546e-20	-0.383774	0.051348	7.779986e-14	0.35141	0.0608067	7.508586e-09	0.3812303	4
cis-meQTL	cg02225847	ENSG00000039523	16:67289841	16	67563418	FAM65A	16	67289841	T	C	0.0656064	-0.19504	0.0156567	1.2746e-35	0.470306	0.0681575	5.190008e-12	-0.41471	0.0687045	1.578538e-09	0.1966673	6
cis-meQTL	cg01287707	ENSG00000039523	16:67679348	16	67695257	PARD6A;ACD;ACD;PARD6A;ACD	16	67679348	T	C	0.115308	-0.218596	0.0122856	8.0076e-71	0.368181	0.0545386	1.47e-11	-0.593719	0.094065	2.7581e-10	0.1269491	5
cis-meQTL	cg05261851	ENSG00000039523	16:68299771	16	68001206	SLC12A4;SLC12A4;SLC12A4;SLC12A4	16	68299771	A	G	0.0894632	-0.114577	0.0139909	2.6253e-16	-0.62405	0.0629501	3.639988e-23	0.183602	0.02908	2.724498e-10	0.05018743	6
cis-meQTL	cg17948846	ENSG00000039523	16:68149316	16	68119548	NFATC3;NFATC3;NFATC3;NFATC3;NFATC3;NFATC3;NFATC3;NFATC3	16	68149316	C	T	0.175944	-0.123884	0.0101918	5.3698e-34	-0.285135	0.0414922	6.329997e-12	0.434475	0.0726282	2.201713e-09	0.05174864	19
cis-meQTL	cg10297662	ENSG00000039650	19:50343129	19	50371964	PNKP	19	50343129	C	T	0.503976	0.296909	0.00889753	3.7609e-244	-0.393235	0.0315911	1.439991e-35	-0.755041	0.06474	1.977241e-31	0.07139672	20
cis-meQTL	cg07935355	ENSG00000039650	19:50363175	19	50391064	TBC1D17;TBC1D17	19	50363175	G	A	0.503976	0.307024	0.00888254	8.4843e-262	0.43956	0.0300095	1.399995e-48	0.698481	0.0517914	1.879809e-41	0.06619032	20
cis-meQTL	cg14071503	ENSG00000039650	19:50366164	19	50391752	TBC1D17;TBC1D17	19	50366164	A	C	0.337972	0.389731	0.00951229	3.27170000000001e-310	0.609329	0.033774	9.220084e-73	0.639607	0.0387371	3.034028e-61	0.08067828	20
cis-meQTL	cg11625877	ENSG00000039650	19:50366164	19	50391885	TBC1D17;TBC1D17	19	50366164	A	C	0.337972	0.389731	0.00951229	3.27170000000001e-310	0.39737	0.0355115	4.569987e-29	0.980776	0.0908586	3.65298e-27	0.06108207	20
cis-meQTL	cg06497736	ENSG00000039650	19:50419405	19	50411442	NUP62;NUP62;NUP62;NUP62;IL4I1	19	50419405	C	G	0.241551	0.245714	0.00985682	3.681e-137	-0.325806	0.0406488	1.099999e-15	-0.754172	0.0988374	2.339665e-14	0.7641011	7
cis-meQTL	cg26706759	ENSG00000040275	5:169016649	5	169011746	CCDC99	5	169016649	A	G	0.0477137	-0.63796	0.0179162	1.0535e-277	-0.656344	0.0616546	1.829998e-26	0.97199	0.0952984	1.994159e-24	0.0503547	4
cis-meQTL	cg15705689	ENSG00000040531	17:3526637	17	3526640	SHPK;SHPK	17	3526637	T	C	0.111332	-0.178214	0.0138106	4.2622e-38	0.373134	0.051258	3.350001e-13	-0.477614	0.0753305	2.293955e-10	0.4756402	3
cis-meQTL	cg06830983	ENSG00000040531	17:3564779	17	3564998	CTNS;CTNS	17	3564779	T	C	0.228628	-0.361033	0.0108636	3.5463e-242	-0.670032	0.0349293	5.179944e-82	0.53883	0.0324331	5.55871e-62	0.1849868	14
cis-meQTL	cg14233448	ENSG00000040531	17:3651842	17	3644317	ITGAE	17	3651842	T	C	0.125249	-0.0924792	0.0130122	1.1842e-12	0.715975	0.0557383	9.140014e-38	-0.129165	0.0207704	5.01258e-10	0.1818164	8
cis-meQTL	cg27642976	ENSG00000040633	17:7034453	17	6964051	NA	17	7034453	A	G	0.217694	-0.0607566	0.00961963	2.6842e-10	0.482609	0.0345849	2.959997e-44	-0.125892	0.0218792	8.717269e-09	0.4009624	7
cis-meQTL	cg16445174	ENSG00000041353	18:52488329	18	52056329	NA	18	52488329	G	C	0.184891	0.153101	0.0098898	4.6908e-54	0.254759	0.0394302	1.039998e-10	0.600964	0.10079	2.483315e-09	0.08637404	8
cis-meQTL	cg26010546	ENSG00000041353	18:52269665	18	52490607	NA	18	52269665	A	G	0.17992	0.0965197	0.010312	7.9888e-21	-0.495228	0.0406913	4.469989e-34	-0.194899	0.0262687	1.176077e-13	0.5664799	20
cis-meQTL	cg07207090	ENSG00000041353	18:52313593	18	52495150	RAB27B	18	52313593	A	T	0.0974155	0.156553	0.0134615	2.9146e-31	-0.751187	0.0560355	5.609933e-41	-0.208407	0.0237239	1.567956e-18	0.3381919	20
cis-meQTL	cg15343100	ENSG00000041353	18:52391095	18	52626146	CCDC68;CCDC68	18	52391095	A	G	0.571571	-0.0771499	0.00803477	7.856e-22	0.386517	0.0328002	4.719985e-32	-0.199603	0.0268149	9.787615e-14	0.7275808	20
cis-meQTL	cg03262811	ENSG00000041353	18:52483854	18	52626243	CCDC68;CCDC68	18	52483854	G	A	0.184891	0.152414	0.00989047	1.4021e-53	-0.360536	0.0380405	2.59999e-21	-0.422743	0.0523648	6.857163e-16	0.4432388	14
cis-meQTL	cg12955441	ENSG00000041353	18:52488329	18	52626524	CCDC68;CCDC68	18	52488329	G	C	0.184891	0.153101	0.0098898	4.6908e-54	-0.326418	0.0383893	1.849996e-17	-0.469034	0.062935	9.146789e-14	0.3252493	9
cis-meQTL	cg19439329	ENSG00000042429	11:93290646	11	93378775	NA	11	93290646	C	T	0.193837	-0.0961091	0.0110288	2.923e-18	-0.451628	0.0377487	5.480004e-33	0.212806	0.0302112	1.868822e-12	0.08972611	20
cis-meQTL	cg05293381	ENSG00000042493	2:85599021	2	85629084	CAPG;CAPG;CAPG;CAPG;CAPG;CAPG	2	85599021	T	C	0.0626243	-0.954289	0.0244179	3.27170000000001e-310	0.559014	0.0611431	6.089984e-20	-1.70709	0.191757	5.466955e-19	0.08077937	7
cis-meQTL	cg22469143	ENSG00000042493	2:85927661	2	85933851	NA	2	85927661	T	C	0.406561	-0.125362	0.0122798	1.8109e-24	0.216539	0.0302271	7.850017e-13	-0.578935	0.0987266	4.517894e-09	0.2888347	11
cis-meQTL	cg13282119	ENSG00000042753	19:47437711	19	47363302	NA	19	47437711	G	A	0.313121	0.135435	0.00870497	1.3998e-54	-0.323751	0.032772	5.140007e-23	-0.418332	0.0501612	7.444574e-17	0.109189	6
cis-meQTL	cg16721582	ENSG00000042832	8:133705937	8	133688101	LRRC6	8	133705937	G	T	0.487078	0.140022	0.00794864	1.8634e-69	-0.231907	0.0281291	1.659999e-16	-0.603783	0.0808594	8.199499e-14	0.9192594	8
cis-meQTL	cg03605208	ENSG00000042832	8:133880212	8	133876029	NA	8	133880212	A	G	0.656064	0.21641	0.00835076	4.4893e-148	0.337372	0.0348497	3.640005e-22	0.641458	0.0707335	1.204792e-19	0.1229822	8
cis-meQTL	cg09328678	ENSG00000043462	5:169757783	5	169761251	LINC01366;LINC01366;LINC01366	5	169757783	T	A	0.2833	-0.0730758	0.00853869	1.1464e-17	0.300475	0.0340135	1.009998e-18	-0.243201	0.0395658	7.908593e-10	0.2017847	8
cis-meQTL	cg04921771	ENSG00000043514	1:40223128	1	40349687	TRIT1	1	40223128	C	T	0.131213	0.195885	0.0116958	5.8366e-63	0.453512	0.0561703	6.809976e-16	0.431929	0.0593888	3.518516e-13	0.1991636	5
cis-meQTL	cg02630477	ENSG00000043514	1:40413957	1	40388223	NA	1	40413957	C	T	0.324056	-0.0761513	0.00853408	4.5219e-19	0.335078	0.0383611	2.440008e-18	-0.227264	0.0364089	4.320262e-10	0.646723	9
cis-meQTL	cg20268381	ENSG00000043514	1:40413098	1	40425741	MFSD2A;MFSD2A;MFSD2A;MFSD2A;MFSD2A	1	40413098	C	T	0.567594	0.0758585	0.0080477	4.2522e-21	-0.270272	0.0359509	5.570021e-14	-0.280674	0.0477546	4.166721e-09	0.08567727	3
cis-meQTL	cg22447952	ENSG00000043591	10:116001796	10	116003687	VWA2	10	116001796	C	A	0.416501	0.10521	0.00881033	7.1828e-33	0.250153	0.0306797	3.530002e-16	0.420584	0.0624591	1.653486e-11	0.09295547	9
cis-meQTL	cg07099407	ENSG00000044090	6:43069344	6	43027930	KLC4;KLC4;KLC4;KLC4;KLC4;MRPL2	6	43069344	G	A	0.0666004	-0.371388	0.0144295	4.3472e-146	-0.414733	0.0606352	7.930001e-12	0.895488	0.135467	3.833498e-11	0.4714268	3
cis-meQTL	cg19101232	ENSG00000044115	5:137233469	5	137090964	HNRNPA0	5	137233469	T	G	0.156064	0.139978	0.0157834	7.4071e-19	0.385089	0.0378432	2.539988e-24	0.363496	0.0543681	2.296132e-11	0.4875594	5
cis-meQTL	cg24566595	ENSG00000044115	5:137419989	5	137365576	FAM13B;FAM13B;FAM13B	5	137419989	T	C	0.154076	0.127433	0.0106456	5.0783e-33	-0.30142	0.0412884	2.870004e-13	-0.422776	0.0678317	4.583935e-10	0.2466447	6
cis-meQTL	cg12346083	ENSG00000044115	5:137607680	5	137549537	CDC23	5	137607680	C	T	0.342942	0.0772079	0.00889523	3.9716e-18	0.279665	0.0318986	1.83001e-18	0.276073	0.0447574	6.906611e-10	0.2092878	4
cis-meQTL	cg07433694	ENSG00000044115	5:137446998	5	137581671	NA	5	137446998	C	T	0.309145	0.0760426	0.00840733	1.5021e-19	-0.240512	0.0319982	5.630006e-14	-0.31617	0.0546927	7.432931e-09	0.1236537	4
cis-meQTL	cg04964098	ENSG00000044115	5:137788987	5	137837276	NA	5	137788987	T	C	0.421471	-0.114929	0.00805923	3.8513e-46	0.32329	0.0501028	1.100002e-10	-0.355497	0.0604717	4.134016e-09	0.564648	7
cis-meQTL	cg12498995	ENSG00000044115	5:138020898	5	138042425	NA	5	138020898	T	C	0.227634	-0.68791	0.0082438	3.27170000000001e-310	0.310602	0.0370837	5.489975e-17	-2.21476	0.265756	7.827627e-17	0.8267896	4
cis-meQTL	cg20708273	ENSG00000044115	5:138308466	5	138084374	NA	5	138308466	T	C	0.33002	-0.628487	0.00747867	3.27170000000001e-310	0.205886	0.0343544	2.06e-09	-3.0526	0.510653	2.261398e-09	0.7992247	14
cis-meQTL	cg09935710	ENSG00000044115	5:138296615	5	138087833	CTNNA1;CTNNA1;CTNNA1;CTNNA1	5	138296615	G	C	0.310139	-0.596686	0.00785132	3.27170000000001e-310	0.754473	0.0538413	1.300007e-44	-0.790865	0.0573898	3.335063e-43	0.1541137	20
cis-meQTL	cg17532812	ENSG00000044115	5:138061341	5	138088151	CTNNA1;CTNNA1;CTNNA1;CTNNA1	5	138061341	C	T	0.274354	-0.791248	0.00726367	3.27170000000001e-310	0.360896	0.0351391	9.569999e-25	-2.19245	0.214418	1.529745e-24	0.7411815	6
cis-meQTL	cg01873236	ENSG00000044115	5:138139780	5	138088662	CTNNA1	5	138139780	G	T	0.242545	-0.779682	0.00751977	3.27170000000001e-310	-0.358231	0.0354846	5.789965e-24	2.17648	0.216611	9.386927e-24	0.2865148	20
cis-meQTL	cg16411695	ENSG00000044115	5:138502374	5	138116676	CTNNA1;CTNNA1;CTNNA1;CTNNA1	5	138502374	A	C	0.44831	-0.415366	0.00831517	3.27170000000001e-310	0.398234	0.027839	2.039994e-46	-1.04302	0.0758444	4.946918e-43	0.0524516	20
cis-meQTL	cg08798269	ENSG00000044115	5:138043689	5	138160859	CTNNA1;CTNNA1;CTNNA1;CTNNA1	5	138043689	C	A	0.277336	-0.786631	0.00730191	3.27170000000001e-310	0.553533	0.0309212	1.149983e-71	-1.42111	0.080474	8.637839e-70	0.4820157	20
cis-meQTL	cg22495590	ENSG00000044115	5:138296615	5	138161059	CTNNA1;CTNNA1;CTNNA1;CTNNA1	5	138296615	G	C	0.310139	-0.596686	0.00785132	3.27170000000001e-310	0.717693	0.0336445	5.769971e-101	-0.831395	0.0404809	9.85915e-94	0.166473	20
cis-meQTL	cg15619150	ENSG00000044115	5:138149339	5	138161390	CTNNA1;CTNNA1;CTNNA1;CTNNA1	5	138149339	G	A	0.732604	0.79953	0.0073005	3.27170000000001e-310	-0.349626	0.0320821	1.179991e-27	-2.28681	0.210877	2.122466e-27	0.1417751	17
cis-meQTL	cg23456202	ENSG00000044115	5:138420485	5	138168040	CTNNA1;CTNNA1;CTNNA1;CTNNA1	5	138420485	A	T	0.411531	-0.420092	0.00813414	3.27170000000001e-310	-0.294079	0.0330116	5.179978e-19	1.4285	0.162723	1.653644e-18	0.3561406	20
cis-meQTL	cg21123833	ENSG00000044115	5:138236941	5	138180774	CTNNA1;CTNNA1;CTNNA1;CTNNA1	5	138236941	G	A	0.366799	-0.59704	0.00733814	3.27170000000001e-310	-0.304924	0.0319727	1.46999e-21	1.95799	0.20671	2.741021e-21	0.2068804	20
cis-meQTL	cg25793399	ENSG00000044115	5:138267083	5	138204881	CTNNA1;CTNNA1;CTNNA1;CTNNA1	5	138267083	C	T	0.269384	-0.793683	0.00731971	3.27170000000001e-310	-0.521469	0.0309668	1.249995e-63	1.52201	0.0914663	3.566542e-62	0.5407792	20
cis-meQTL	cg03588919	ENSG00000044115	5:138484763	5	138205881	LRRTM2;CTNNA1;CTNNA1;CTNNA1;CTNNA1	5	138484763	A	G	0.374751	-0.496192	0.00780155	3.27170000000001e-310	0.263139	0.0348285	4.179983e-14	-1.88567	0.251338	6.260292e-14	0.2344367	20
cis-meQTL	cg26015374	ENSG00000044115	5:138280217	5	138205900	LRRTM2;CTNNA1;CTNNA1;CTNNA1;CTNNA1	5	138280217	G	A	0.2833	-0.774759	0.00732177	3.27170000000001e-310	0.251335	0.0365281	5.959998e-12	-3.08257	0.448955	6.597981e-12	0.6894628	11
cis-meQTL	cg07788111	ENSG00000044115	5:138269148	5	138209551	LRRTM2;CTNNA1;CTNNA1;CTNNA1;CTNNA1;CTNNA1	5	138269148	A	G	0.264414	-0.790045	0.00738486	3.27170000000001e-310	-0.277656	0.0349606	1.990005e-15	2.84541	0.359261	2.371818e-15	0.3739043	17
cis-meQTL	cg14902598	ENSG00000044115	5:138236941	5	138210650	CTNNA1;LRRTM2;LRRTM2;CTNNA1;CTNNA1;CTNNA1;CTNNA1	5	138236941	G	A	0.366799	-0.59704	0.00733814	3.27170000000001e-310	-0.283262	0.0481729	4.099993e-09	2.10773	0.359386	4.496438e-09	0.7963613	16
cis-meQTL	cg20515447	ENSG00000044115	5:138101586	5	138210749	LRRTM2;LRRTM2;CTNNA1;CTNNA1;CTNNA1;CTNNA1;CTNNA1	5	138101586	T	C	0.242545	-0.77895	0.0075174	3.27170000000001e-310	-0.413361	0.0514725	9.689972e-16	1.88443	0.235356	1.178151e-15	0.5516242	20
cis-meQTL	cg06605984	ENSG00000044115	5:138058482	5	138210906	LRRTM2;LRRTM2;CTNNA1;CTNNA1;CTNNA1;CTNNA1;CTNNA1	5	138058482	C	T	0.281312	-0.79255	0.00723649	3.27170000000001e-310	-0.301743	0.0331359	8.530025e-20	2.62657	0.289432	1.137733e-19	0.0776182	15
cis-meQTL	cg16777413	ENSG00000044115	5:138236941	5	138211013	LRRTM2;LRRTM2;CTNNA1;CTNNA1;CTNNA1;CTNNA1;CTNNA1;CTNNA1	5	138236941	G	A	0.366799	-0.59704	0.00733814	3.27170000000001e-310	-0.291181	0.0321258	1.26e-19	2.05041	0.227619	2.097312e-19	0.6102859	20
cis-meQTL	cg11677683	ENSG00000044115	5:138444926	5	138211043	CTNNA1;LRRTM2;LRRTM2	5	138444926	G	A	0.348907	-0.507439	0.00765474	3.27170000000001e-310	-0.250078	0.0307229	3.960014e-16	2.02912	0.251157	6.524564e-16	0.2425181	20
cis-meQTL	cg23184518	ENSG00000044115	5:138448113	5	138211071	CTNNA1;LRRTM2	5	138448113	T	C	0.316103	-0.533988	0.00833794	3.27170000000001e-310	-0.303337	0.0328386	2.529995e-20	1.76038	0.192547	6.096618e-20	0.4470014	20
cis-meQTL	cg08771171	ENSG00000044115	5:138139780	5	138211084	CTNNA1;LRRTM2	5	138139780	G	T	0.242545	-0.779682	0.00751977	3.27170000000001e-310	-0.350117	0.0396279	1e-18	2.22692	0.252967	1.329605e-18	0.7707486	17
cis-meQTL	cg22879070	ENSG00000044115	5:138236941	5	138221907	CTNNA1;CTNNA1;CTNNA1;CTNNA1;CTNNA1;CTNNA1;CTNNA1;CTNNA1;CTNNA1;CTNNA1	5	138236941	G	A	0.366799	-0.59704	0.00733814	3.27170000000001e-310	-0.406007	0.0298446	3.790031e-42	1.47052	0.109595	4.75938e-41	0.756653	20
cis-meQTL	cg00942434	ENSG00000044115	5:138082058	5	138259422	CTNNA1;CTNNA1;CTNNA1;CTNNA1;CTNNA1	5	138082058	C	T	0.733598	0.717591	0.00823719	3.27170000000001e-310	0.612347	0.0298628	1.930013e-93	1.17187	0.0587114	1.230828e-88	0.05011526	20
cis-meQTL	cg25715588	ENSG00000044115	5:138222994	5	138264850	CTNNA1;CTNNA1;CTNNA1;CTNNA1;CTNNA1	5	138222994	G	C	0.266402	-0.79929	0.00726556	3.27170000000001e-310	-0.269158	0.0440678	1.009999e-09	2.96959	0.486944	1.071153e-09	0.8493268	12
cis-meQTL	cg08640168	ENSG00000044115	5:138272536	5	138273197	NA	5	138272536	C	T	0.27336	-0.786891	0.00732769	3.27170000000001e-310	0.499011	0.0292617	3.300008e-65	-1.5769	0.0936274	1.194774e-63	0.3443361	20
cis-meQTL	cg27230739	ENSG00000044115	5:138296615	5	138280522	NA	5	138296615	G	C	0.310139	-0.596686	0.00785132	3.27170000000001e-310	0.968256	0.0614953	7.410062e-56	-0.616249	0.03997	1.242957e-53	0.2617903	19
cis-meQTL	cg02445433	ENSG00000044115	5:138020898	5	138280853	NA	5	138020898	T	C	0.227634	-0.68791	0.0082438	3.27170000000001e-310	0.490105	0.0328751	2.919976e-50	-1.4036	0.0956408	9.223531e-49	0.07753924	20
cis-meQTL	cg11717660	ENSG00000047346	15:52888493	15	52901666	FAM214A;FAM214A;FAM214A	15	52888493	G	A	0.743539	-0.122323	0.0100525	4.5797e-34	-0.557122	0.0354169	9.359944e-56	0.219562	0.0228121	6.28299e-22	0.2726043	11
cis-meQTL	cg11122815	ENSG00000047346	15:52948357	15	52901930	FAM214A;FAM214A;FAM214A	15	52948357	C	T	0.777336	-0.0994679	0.010673	1.1678e-20	-0.447146	0.0416686	7.280027e-27	0.222451	0.0316142	1.972393e-12	0.418506	14
cis-meQTL	cg24008177	ENSG00000047346	15:52872488	15	52972085	KIAA1370	15	52872488	C	G	0.770378	-0.1187	0.0104219	4.7223e-30	0.872086	0.0341271	4.949901e-144	-0.13611	0.0130838	2.402622e-25	0.5984197	20
cis-meQTL	cg27227536	ENSG00000047365	4:36076676	4	36076621	ARAP2	4	36076676	T	C	0.498012	-0.0576352	0.0088513	7.4454e-11	-0.43481	0.0318501	1.970009e-42	0.132553	0.0225537	4.172762e-09	0.07366681	19
cis-meQTL	cg21892385	ENSG00000047410	1:186627209	1	186762438	NA	1	186627209	T	C	0.116302	0.115328	0.0122076	3.4802e-21	-0.432461	0.0469943	3.500016e-20	-0.266678	0.0404552	4.341453e-11	0.1973553	11
cis-meQTL	cg02742774	ENSG00000047410	1:186915177	1	186948084	PLA2G4A	1	186915177	T	A	0.399602	0.0562359	0.00831216	1.3294e-11	-0.696014	0.0434112	7.510088e-58	-0.0807971	0.0129622	4.567903e-10	0.1028421	20
cis-meQTL	cg11934580	ENSG00000047578	16:27599492	16	27550427	GTF3C1;GTF3C1	16	27599492	C	T	0.841948	0.119723	0.0126426	2.8038e-21	-0.429899	0.0475815	1.640001e-19	-0.278491	0.0426022	6.275704e-11	0.8392535	6
cis-meQTL	cg09725013	ENSG00000047578	16:27594180	16	27561559	GTF3C1;KIAA0556	16	27594180	C	G	0.842942	0.120263	0.0126238	1.6221e-21	-1.12958	0.039283	7.858549e-182	-0.106467	0.011773	1.520057e-19	0.1855084	7
cis-meQTL	cg07025312	ENSG00000047578	16:27486569	16	27583843	KIAA0556	16	27486569	G	A	0.166998	-0.105844	0.0119954	1.1064e-18	0.360377	0.0421058	1.139997e-17	-0.293703	0.0478069	8.071281e-10	0.4360547	7
cis-meQTL	cg18448767	ENSG00000047578	16:27644073	16	27654341	KIAA0556	16	27644073	C	T	0.845924	0.12637	0.012487	4.495e-24	0.601209	0.0471298	2.870018e-37	0.210192	0.026512	2.223603e-15	0.3092712	6
cis-meQTL	cg23910968	ENSG00000047579	6:15628102	6	15570073	DTNBP1;DTNBP1;DTNBP1;DTNBP1;DTNBP1;DTNBP1	6	15628102	C	T	0.111332	-0.19762	0.0119952	5.5305e-61	0.377615	0.0450846	5.489994e-17	-0.523338	0.0700941	8.252563e-14	0.3723298	7
cis-meQTL	cg04896678	ENSG00000047579	6:15738018	6	15662223	DTNBP1;DTNBP1;DTNBP1	6	15738018	T	A	0.132207	0.426516	0.0153948	6.0443e-169	-0.555991	0.0517344	6.119987e-27	-0.767128	0.0765627	1.249967e-23	0.08819889	18
cis-meQTL	cg17521327	ENSG00000047662	4:17578891	4	17577889	LAP3	4	17578891	G	A	0.659046	-0.190206	0.0105259	5.4715e-73	-0.304593	0.0323812	5.129989e-21	0.624458	0.0748417	7.199225e-17	0.05902511	15
cis-meQTL	cg02294690	ENSG00000047662	4:17554568	4	17581984	LAP3	4	17554568	C	T	0.667992	-0.144405	0.0109392	8.7039e-40	1.00041	0.029775	1.725576e-247	-0.144346	0.0117484	1.071164e-34	0.2427	20
cis-meQTL	cg03267220	ENSG00000047662	4:17589557	4	17710911	FAM184B	4	17589557	T	C	0.672962	-0.192695	0.0105805	4.1452e-74	-0.295311	0.0364896	5.819996e-16	0.652515	0.0882291	1.406705e-13	0.2523869	12
cis-meQTL	cg01406312	ENSG00000047849	3:47616151	3	47620990	CSPG5	3	47616151	C	T	0.668986	0.146266	0.00851106	3.4041e-66	-0.268384	0.0368022	3.04e-13	-0.544988	0.0811816	1.904165e-11	0.2049076	4
cis-meQTL	cg18775606	ENSG00000047849	3:48138082	3	47890260	DHX30;DHX30;MIR1226	3	48138082	G	A	0.66501	0.179099	0.00850661	2.0929e-98	-0.214491	0.0347805	6.960002e-10	-0.834995	0.141086	3.252263e-09	0.06784847	7
cis-meQTL	cg22700215	ENSG00000047849	3:48130893	3	47952841	MAP4;MAP4;MAP4;MAP4	3	48130893	T	C	0.686879	0.183967	0.00864862	2.0984e-100	0.227457	0.0329725	5.259988e-12	0.808797	0.123256	5.311601e-11	0.3289695	5
cis-meQTL	cg05959577	ENSG00000047849	3:48323489	3	48129425	MAP4;MAP4;MAP4	3	48323489	A	G	0.289264	-0.122007	0.00913516	1.0928e-40	0.400808	0.034058	5.679998e-32	-0.304403	0.034475	1.049807e-18	0.06749771	20
cis-meQTL	cg20816447	ENSG00000048342	4:15647329	4	15480781	CC2D2A;CC2D2A;CC2D2A	4	15647329	C	T	0.643141	-0.0881077	0.00914142	5.5146e-22	-0.301151	0.0309723	2.400001e-22	0.29257	0.0427413	7.639927e-12	0.9393427	20
cis-meQTL	cg20016066	ENSG00000048392	8:103251506	8	103251491	RRM2B;RRM2B;UBR5-AS1;RRM2B	8	103251506	T	A	0.0636183	-0.175479	0.0158397	1.597e-28	0.503697	0.0675786	9.09005e-14	-0.348382	0.0563348	6.244431e-10	0.2312623	5
cis-meQTL	cg08843971	ENSG00000048462	16:12046199	16	11963173	GSPT1;GSPT1;GSPT1	16	12046199	T	C	0.40159	0.0580015	0.00810938	8.5274e-13	0.453068	0.0359555	2.090019e-36	0.12802	0.0205812	4.964707e-10	0.05015084	20
cis-meQTL	cg04192155	ENSG00000048471	16:12185746	16	12185508	SNX29	16	12185746	T	C	0.250497	-0.0895343	0.0107366	7.4795e-17	-0.385	0.036065	1.330007e-26	0.232557	0.0353874	4.973502e-11	0.05666415	20
cis-meQTL	cg03678357	ENSG00000048471	16:12663277	16	12662374	SNX29	16	12663277	C	A	0.228628	0.621709	0.00958563	3.27170000000001e-310	0.44826	0.0418283	8.499954e-27	1.38694	0.131173	3.962232e-26	0.08201955	20
cis-meQTL	cg01075459	ENSG00000048471	16:12653063	16	12664318	SNX29	16	12653063	C	G	0.210736	0.615082	0.0103111	3.27170000000001e-310	0.641108	0.0377891	1.480009e-64	0.959405	0.0587932	7.313984e-60	0.1165908	20
cis-meQTL	cg17998813	ENSG00000048471	16:12669301	16	12672754	NA	16	12669301	C	G	0.704771	0.31796	0.0102566	5.324e-211	-0.224936	0.0362575	5.510002e-10	-1.41356	0.23237	1.177863e-09	0.2680442	4
cis-meQTL	cg13944037	ENSG00000048544	6:42182183	6	42162790	GUCA1B	6	42182183	T	C	0.83996	0.226285	0.0162815	6.4773e-44	0.301062	0.0390986	1.360006e-14	0.751621	0.111592	1.634512e-11	0.4766238	3
cis-meQTL	cg06022507	ENSG00000048649	11:77307660	11	77301390	AQP11	11	77307660	T	C	0.0944334	-0.200858	0.0130825	3.361e-53	-0.519837	0.05099	2.089988e-24	0.386387	0.0454947	2.01367e-17	0.2004264	13
cis-meQTL	cg24456632	ENSG00000048649	11:77687198	11	77314957	AQP11	11	77687198	C	T	0.0984095	-0.197222	0.0127088	2.5965e-54	-0.535591	0.0482562	1.270003e-28	0.368233	0.0407895	1.75413e-19	0.07549997	19
cis-meQTL	cg14818217	ENSG00000048649	11:77545870	11	77330412	CLNS1A	11	77545870	C	A	0.0994036	-0.201395	0.0126308	3.0963e-57	-0.487423	0.0563171	4.930008e-18	0.413183	0.054319	2.813976e-14	0.9546214	6
cis-meQTL	cg21880733	ENSG00000048649	11:77479090	11	77342278	CLNS1A	11	77479090	T	C	0.0944334	-0.20363	0.0129025	4.1125e-56	0.595491	0.0501339	1.539996e-32	-0.341953	0.0360312	2.30031e-21	0.186498	15
cis-meQTL	cg20823215	ENSG00000048649	11:77710332	11	77402647	RSF1	11	77710332	T	C	0.188867	-0.101106	0.00993398	2.4913e-24	-0.363885	0.0425055	1.120005e-17	0.277852	0.0424107	5.697899e-11	0.4848839	10
cis-meQTL	cg01072202	ENSG00000048649	11:77477036	11	77522739	RSF1	11	77477036	A	G	0.0695825	-0.20572	0.0147964	6.0403e-44	-0.609089	0.0654414	1.309996e-20	0.33775	0.0436689	1.039454e-14	0.9706246	15
cis-meQTL	cg10790186	ENSG00000048649	11:77698301	11	77704987	INTS4	11	77698301	T	A	0.100398	-0.192293	0.0125938	1.2305e-52	-0.420248	0.0589309	9.949997e-13	0.45757	0.0708176	1.038457e-10	0.8777395	8
cis-meQTL	cg04545636	ENSG00000048740	10:11212703	10	11208973	CUGBP2;CUGBP2;CUGBP2;CUGBP2	10	11212703	C	G	0.417495	0.107129	0.00799044	5.502e-41	0.358018	0.0349911	1.429988e-24	0.299227	0.0367885	4.163524e-16	0.1846779	5
cis-meQTL	cg12465805	ENSG00000048740	10:11223837	10	11214795	CELF2;CELF2;CELF2;CELF2	10	11223837	C	T	0.235586	0.100903	0.00954721	4.1578e-26	-0.339265	0.0359185	3.539998e-21	-0.297415	0.0422302	1.885298e-12	0.2135153	12
cis-meQTL	cg04435740	ENSG00000048740	10:11224830	10	11220040	CELF2;CELF2;CELF2;CELF2	10	11224830	T	C	0.084493	0.116228	0.0141452	2.0901e-16	-0.545605	0.0502236	1.719998e-27	-0.213026	0.0325065	5.625715e-11	0.130659	17
cis-meQTL	cg00101457	ENSG00000048740	10:11223837	10	11246612	CUGBP2;CUGBP2;CUGBP2;CUGBP2	10	11223837	C	T	0.235586	0.100903	0.00954721	4.1578e-26	-0.317125	0.0385231	1.840003e-16	-0.318179	0.0489924	8.333099e-11	0.056497	13
cis-meQTL	cg25687611	ENSG00000049167	5:60091323	5	60344774	NDUFAF2	5	60091323	A	G	0.276342	0.218001	0.00899626	1.0187e-129	0.533166	0.0307794	3.200033e-67	0.40888	0.0290151	4.255105e-45	0.083778	20
cis-meQTL	cg02332500	ENSG00000049167	5:60336004	5	60459327	C5orf43	5	60336004	G	A	0.865805	-0.177637	0.0122969	2.68e-47	-0.542216	0.0435333	1.309995e-35	0.327612	0.0347304	3.984422e-21	0.1637132	20
cis-meQTL	cg16661415	ENSG00000049167	5:60219800	5	60478508	CTC-436P18.1	5	60219800	A	G	0.569583	-0.270613	0.00801127	4.0122e-250	-0.353762	0.053011	2.499996e-11	0.764957	0.116844	5.877142e-11	0.1000744	20
cis-meQTL	cg03535996	ENSG00000049192	5:64944445	5	64447709	ADAMTS6	5	64944445	C	T	0.599404	-0.242948	0.00878201	1.8834e-168	-0.219068	0.034127	1.369996e-10	1.10901	0.177354	4.024871e-10	0.1820871	4
cis-meQTL	cg07604382	ENSG00000049192	5:64838758	5	64771852	ADAMTS6	5	64838758	C	G	0.393638	0.241701	0.00882542	3.9391e-165	0.266322	0.0339518	4.36001e-15	0.907552	0.120351	4.667237e-14	0.5643794	6
cis-meQTL	cg00944502	ENSG00000049192	5:64947353	5	64858997	PPWD1;CENPK	5	64947353	A	G	0.619284	-0.233925	0.00893118	3.2952e-151	0.221778	0.0323479	7.079984e-12	-1.05477	0.159029	3.298983e-11	0.1319115	8
cis-meQTL	cg26900259	ENSG00000049192	5:64782600	5	64920287	TRIM23;C5orf44;TRIM23;TRIM23;C5orf44;C5orf44;C5orf44	5	64782600	T	C	0.619284	-0.236696	0.00899611	1.4429e-152	0.30733	0.0475342	1.009997e-10	-0.770168	0.122664	3.415063e-10	0.3269893	6
cis-meQTL	cg17156731	ENSG00000049192	5:64763225	5	64921720	TRAPPC13;TRAPPC13;TRAPPC13;TRAPPC13;TRAPPC13	5	64763225	A	G	0.430417	-0.153741	0.00875389	4.7475e-69	-0.505505	0.036265	3.659934e-44	0.304134	0.0278556	9.43129e-28	0.0500796	20
cis-meQTL	cg20924006	ENSG00000049192	5:64832460	5	64921771	TRAPPC13;TRAPPC13;TRAPPC13;TRAPPC13;TRAPPC13	5	64832460	A	T	0.61829	0.104114	0.00969843	6.9568e-27	0.363632	0.0497643	2.730005e-13	0.286316	0.0473991	1.536058e-09	0.07298642	20
cis-meQTL	cg17243628	ENSG00000049239	1:9157677	1	9131783	SLC2A5	1	9157677	A	G	0.145129	0.14762	0.0112851	4.2395e-39	0.368738	0.0450546	2.739996e-16	0.400339	0.0577009	3.971984e-12	0.8158041	4
cis-meQTL	cg09122657	ENSG00000049239	1:9284375	1	9294913	H6PD;H6PD	1	9284375	G	A	0.297217	-0.207971	0.00864207	5.7874e-128	0.480199	0.0672376	9.20999e-13	-0.433094	0.0632561	7.558359e-12	0.05354758	10
cis-meQTL	cg24883060	ENSG00000049249	1:7755254	1	7749693	CAMTA1	1	7755254	G	A	0.45328	-0.0508754	0.00800293	2.0546e-10	-0.454359	0.0279681	2.400008e-59	0.111972	0.0189142	3.219658e-09	0.06247503	20
cis-meQTL	cg04974647	ENSG00000049449	11:32105001	11	32103089	NA	11	32105001	C	T	0.164016	-0.170044	0.0122281	5.8247e-44	-0.384367	0.0479683	1.120003e-15	0.4424	0.0637207	3.844081e-12	0.3700813	14
cis-meQTL	cg26043100	ENSG00000049449	11:32103440	11	32104088	NA	11	32103440	G	T	0.163022	-0.171856	0.0122395	8.7223e-45	-0.390084	0.0394335	4.499995e-23	0.440561	0.0544789	6.124783e-16	0.05290135	20
cis-meQTL	cg20529923	ENSG00000049449	11:32134761	11	32110187	NA	11	32134761	A	G	0.662028	-0.158703	0.00978348	3.5599e-59	-0.278333	0.0290661	1.009996e-21	0.57019	0.0691454	1.634411e-16	0.1634591	7
cis-meQTL	cg15776918	ENSG00000049449	11:32075089	11	32119157	RCN1	11	32075089	G	A	0.751491	0.0808536	0.0109849	1.8309e-13	-0.55408	0.0393096	4.059955e-45	-0.145924	0.0223658	6.826714e-11	0.2325783	20
cis-meQTL	cg14522298	ENSG00000049541	7:73625128	7	73645783	NA	7	73625128	C	T	0.0666004	-0.248916	0.0151011	4.8291e-61	1.47105	0.0566219	8.280267e-149	-0.16921	0.0121573	4.901229e-44	0.1987908	15
cis-meQTL	cg04650104	ENSG00000049541	7:73625128	7	73650354	RFC2;RFC2;RFC2;RFC2;RFC2	7	73625128	C	T	0.0666004	-0.248916	0.0151011	4.8291e-61	-1.34605	0.0604094	5.509944e-110	0.184924	0.0139549	4.421552e-40	0.3357428	20
cis-meQTL	cg04577162	ENSG00000049541	7:73692509	7	73667397	RFC2;RFC2	7	73692509	T	C	0.0656064	-0.240563	0.0160495	8.6648e-51	0.4292	0.0647245	3.33e-11	-0.560492	0.092426	1.325907e-09	0.4580138	3
cis-meQTL	cg27491040	ENSG00000049656	5:1313242	5	1313825	NA	5	1313242	C	G	0.192843	0.0768512	0.0103328	1.0253e-13	-0.612133	0.0353493	3.52001e-67	-0.125547	0.0183711	8.262396e-12	0.1309647	20
cis-meQTL	cg17375724	ENSG00000049759	18:55983330	18	55862468	NEDD4L;NEDD4L;NEDD4L;NEDD4L;NEDD4L;NEDD4L;NEDD4L;NEDD4L;NEDD4L	18	55983330	C	T	0.518887	-0.141108	0.00793074	8.0362e-71	0.269234	0.0285015	3.510003e-21	-0.524111	0.0628178	7.221561e-17	0.482683	19
cis-meQTL	cg14628428	ENSG00000049860	5:73947263	5	73330921	NA	5	73947263	C	T	0.111332	0.403457	0.0222048	8.9524e-74	-0.56118	0.0531137	4.300007e-26	-0.718944	0.0787135	6.620869e-20	0.1850893	12
cis-meQTL	cg14858392	ENSG00000049860	5:73937854	5	73492043	NA	5	73937854	T	A	0.114314	0.424336	0.0215861	4.9576e-86	0.338237	0.0523853	1.07e-10	1.25455	0.204515	8.553602e-10	0.2296649	3
cis-meQTL	cg03537657	ENSG00000049860	5:73918616	5	73527843	NA	5	73918616	G	A	0.11829	0.424226	0.0216845	3.172e-85	0.350466	0.0563331	4.929992e-10	1.21046	0.204168	3.052372e-09	0.5704901	7
cis-meQTL	cg20969424	ENSG00000049860	5:73943431	5	73690902	NA	5	73943431	G	A	0.0984095	0.431577	0.0230275	2.2671e-78	0.544082	0.0746995	3.250011e-13	0.79322	0.11684	1.129488e-11	0.2871749	9
cis-meQTL	cg23264234	ENSG00000049860	5:73942728	5	73875179	NA	5	73942728	A	G	0.114314	0.418863	0.0214603	7.7202e-85	-0.760269	0.0486342	4.380003e-55	-0.550941	0.045154	3.055762e-34	0.05349876	15
cis-meQTL	cg13275603	ENSG00000049860	5:73944109	5	73927487	ENC1	5	73944109	G	A	0.697813	-0.18303	0.0152256	2.7562e-33	0.613317	0.0457554	5.709965e-41	-0.298427	0.0333459	3.573429e-19	0.1892693	20
cis-meQTL	cg05255287	ENSG00000049860	5:73942502	5	73928997	ENC1;ENC1;ENC1;ENC1;ENC1	5	73942502	T	C	0.114314	0.418359	0.0214682	1.4044e-84	-0.527601	0.0438925	2.779984e-33	-0.792946	0.0775073	1.446174e-24	0.3130746	10
cis-meQTL	cg03335624	ENSG00000049860	5:73945738	5	73934942	ENC1	5	73945738	A	T	0.115308	0.417236	0.0214307	2.0116e-84	-1.21253	0.075668	8.649935e-58	-0.344105	0.0278122	3.683716e-35	0.1344319	15
cis-meQTL	cg18892446	ENSG00000049860	5:73943353	5	73938574	ENC1	5	73943353	C	T	0.115308	0.414648	0.0213715	7.4516e-84	-0.843063	0.0447344	3.169979e-79	-0.491835	0.0363827	1.218199e-41	0.2119115	19
cis-meQTL	cg23361127	ENSG00000049860	5:73943353	5	73939283	NA	5	73943353	C	T	0.115308	0.414648	0.0213715	7.4516e-84	-0.804427	0.0458287	5.649955e-69	-0.515457	0.0396003	9.857183e-39	0.2913184	20
cis-meQTL	cg05552569	ENSG00000049860	5:73980703	5	73980039	HEXB	5	73980703	T	A	0.567594	0.3892	0.0368073	3.9335e-26	0.37647	0.0365839	7.769959e-25	1.03381	0.140184	1.647096e-13	0.08121103	6
cis-meQTL	cg04654716	ENSG00000049860	5:73999782	5	74162924	FAM169A	5	73999782	G	A	0.897614	0.25393	0.0258675	9.5321e-23	0.384295	0.0524395	2.330006e-13	0.66077	0.11252	4.293806e-09	0.1020683	3
cis-meQTL	cg08229199	ENSG00000050130	14:59880351	14	59932289	GPR135	14	59880351	G	A	0.0636183	0.548802	0.0169306	1.6982e-230	-0.431504	0.0697575	6.179989e-10	-1.27184	0.209317	1.231221e-09	0.3272377	5
cis-meQTL	cg26094195	ENSG00000050130	14:59911454	14	60030922	CCDC175	14	59911454	G	A	0.110338	0.350789	0.0129687	3.9456e-161	0.86118	0.0473535	6.639985e-74	0.407336	0.0269899	1.823856e-51	0.1287705	15
cis-meQTL	cg27312789	ENSG00000050165	11:11814065	11	11809714	NA	11	11814065	T	C	0.377734	-0.223216	0.00864891	7.0634e-147	-0.245921	0.0317615	9.730001e-15	0.907675	0.122391	1.205433e-13	0.09129486	20
cis-meQTL	cg08778606	ENSG00000050165	11:12002835	11	12002894	DKK3;DKK3;DKK3	11	12002835	G	C	0.251491	0.215834	0.0101263	8.3828e-101	0.26486	0.0360607	2.059996e-13	0.8149	0.117351	3.808532e-12	0.5144105	5
cis-meQTL	cg18737956	ENSG00000050165	11:11876147	11	12031435	DKK3;DKK3;DKK3	11	11876147	G	A	0.657058	-0.211022	0.00931559	1.3152e-113	-0.211434	0.0324758	7.489995e-11	0.998053	0.159505	3.919523e-10	0.5607511	7
cis-meQTL	cg09780509	ENSG00000050405	12:50593859	12	50586649	LIMA1;LIMA1;LIMA1;LIMA1	12	50593859	G	T	0.55666	0.275931	0.00794374	2.2709e-264	0.228933	0.0343692	2.719995e-11	1.20529	0.184245	6.078647e-11	0.2088798	4
cis-meQTL	cg24426365	ENSG00000050405	12:50700683	12	50708803	NA	12	50700683	A	T	0.327038	0.322193	0.00897174	1.9991e-282	0.282605	0.0355312	1.809999e-15	1.14008	0.146813	8.130071e-15	0.3231231	20
cis-meQTL	cg00665405	ENSG00000050405	12:50570127	12	50899548	DIP2B	12	50570127	G	A	0.350895	0.277245	0.00835803	2.8208e-241	0.195109	0.0298285	6.110003e-11	1.42097	0.221424	1.385819e-10	0.3543672	20
cis-meQTL	cg25550573	ENSG00000050730	4:122029758	4	121994288	NDNF	4	122029758	G	A	0.236581	0.092021	0.00922554	1.9689e-23	-0.307751	0.0409451	5.639995e-14	-0.299011	0.0498124	1.94001e-09	0.07747846	4
cis-meQTL	cg16514615	ENSG00000050748	5:179588065	5	179587950	RASGEF1C	5	179588065	C	T	0.125249	-0.135231	0.0110698	2.5409e-34	0.476292	0.044859	2.469987e-26	-0.283925	0.0354297	1.112586e-15	0.0573785	6
cis-meQTL	cg22649181	ENSG00000050767	5:177913591	5	177764408	COL23A1	5	177913591	G	A	0.210736	-0.246439	0.0143077	1.7423e-66	0.301384	0.0377161	1.339998e-15	-0.817691	0.112804	4.206015e-13	0.09473949	5
cis-meQTL	cg01999819	ENSG00000050767	5:177912096	5	177806362	COL23A1	5	177912096	G	A	0.215706	-0.227267	0.0141542	5.1396e-58	0.297332	0.0418393	1.19e-12	-0.764354	0.117621	8.113636e-11	0.07906765	4
cis-meQTL	cg00234625	ENSG00000050767	5:177811471	5	177811648	COL23A1	5	177811471	T	C	0.177932	0.126017	0.0157949	1.4848e-15	0.490264	0.0454606	4.079998e-27	0.257038	0.0400752	1.418433e-10	0.05269532	4
cis-meQTL	cg24830898	ENSG00000050767	5:177903157	5	177964873	COL23A1	5	177903157	T	A	0.203777	-0.256374	0.015062	5.6992e-65	0.327187	0.0422341	9.410004e-15	-0.78357	0.111129	1.77599e-12	0.07802968	5
cis-meQTL	cg11264947	ENSG00000050767	5:177928996	5	177980944	COL23A1	5	177928996	G	A	0.199801	-0.256527	0.015177	4.305e-64	0.30562	0.0423717	5.479978e-13	-0.839367	0.126524	3.266121e-11	0.8443211	3
cis-meQTL	cg23372684	ENSG00000050767	5:178010868	5	178004685	COL23A1	5	178010868	G	A	0.50994	0.0819974	0.0118254	4.0968e-12	0.436406	0.0374709	2.39001e-31	0.187892	0.0315362	2.553594e-09	0.1971549	20
cis-meQTL	cg00151810	ENSG00000050820	16:75245937	16	75300023	BCAR1;BCAR1;BCAR1;BCAR1;BCAR1	16	75245937	T	C	0.12326	0.190221	0.0129968	1.6601e-48	-0.509495	0.0758736	1.879998e-11	-0.373352	0.0611719	1.038816e-09	0.1073544	10
cis-meQTL	cg17245614	ENSG00000050820	16:75247391	16	75300033	BCAR1;BCAR1;BCAR1;BCAR1;BCAR1	16	75247391	G	A	0.105368	0.261676	0.0130784	4.6722e-89	-0.452675	0.0468849	4.679988e-22	-0.578066	0.0664784	3.451401e-18	0.8045732	11
cis-meQTL	cg24026016	ENSG00000050820	16:75251659	16	75302057	BCAR1;BCAR1	16	75251659	G	C	0.143141	0.2026	0.0116696	1.623e-67	0.397623	0.045791	3.840002e-18	0.509528	0.0656083	8.086989e-15	0.1189068	3
cis-meQTL	cg08255731	ENSG00000051108	16:56749994	16	56744183	NA	16	56749994	T	C	0.829026	-0.159618	0.0102648	1.5911e-54	-0.304188	0.042811	1.199995e-12	0.524733	0.0811947	1.028806e-10	0.3110293	4
cis-meQTL	cg25338515	ENSG00000051108	16:56785123	16	56777896	NUP93	16	56785123	A	C	0.106362	-0.112025	0.0125197	3.6198e-19	-0.439785	0.0437772	9.569998e-24	0.254727	0.0381228	2.361105e-11	0.05046811	8
cis-meQTL	cg00669258	ENSG00000051108	16:56771791	16	56827370	NUP93;NUP93;NUP93	16	56771791	C	T	0.323062	0.144675	0.00872585	9.7229e-62	-0.382162	0.038854	7.889985e-23	-0.378569	0.0447517	2.689642e-17	0.08985113	16
cis-meQTL	cg19836088	ENSG00000051108	16:56883438	16	56892074	MIR138-2	16	56883438	A	G	0.501988	-0.215958	0.00787433	1.3582e-165	0.279285	0.0381132	2.339996e-13	-0.773254	0.109225	1.447419e-12	0.4519348	11
cis-meQTL	cg14569727	ENSG00000051523	16:88797628	16	88797119	LOC100289580;PIEZO1	16	88797628	G	A	0.2167	0.11944	0.0142927	6.4552e-17	0.502798	0.0456307	3.099997e-28	0.23755	0.0356767	2.767947e-11	0.1412326	20
cis-meQTL	cg08670383	ENSG00000051596	5:175312612	5	175257943	CPLX2	5	175312612	A	G	0.0934394	0.327309	0.0283935	9.5777e-31	0.366183	0.0531253	5.469994e-12	0.893839	0.151091	3.3005e-09	0.3946652	3
cis-meQTL	cg21665242	ENSG00000051596	5:175312612	5	175288523	CPLX2	5	175312612	A	G	0.0934394	0.327309	0.0283935	9.5777e-31	0.698285	0.0464101	3.669991e-51	0.468732	0.0512241	5.660903e-20	0.1404315	5
cis-meQTL	cg26375570	ENSG00000051596	5:175312612	5	175298558	CPLX2;CPLX2;CPLX2	5	175312612	A	G	0.0934394	0.327309	0.0283935	9.5777e-31	0.385699	0.0497061	8.519998e-15	0.848612	0.131831	1.217761e-10	0.359338	4
cis-meQTL	cg21753973	ENSG00000051596	5:175312612	5	175302656	CPLX2;CPLX2	5	175312612	A	G	0.0934394	0.327309	0.0283935	9.5777e-31	0.461479	0.0487212	2.749987e-21	0.70926	0.0969163	2.511715e-13	0.4106791	3
cis-meQTL	cg21619059	ENSG00000051620	6:138544283	6	138724628	HEBP2	6	138544283	C	T	0.0914513	-0.280177	0.0137829	7.2706e-92	0.375536	0.0590901	2.080003e-10	-0.746073	0.122997	1.313157e-09	0.1719809	5
cis-meQTL	cg17388039	ENSG00000051620	6:138575994	6	138726184	HEBP2	6	138575994	G	C	0.0596421	-0.271458	0.0152127	3.2066e-71	0.49836	0.0656534	3.179998e-14	-0.544703	0.0779814	2.847771e-12	0.1265746	13
cis-meQTL	cg24798947	ENSG00000051620	6:138905118	6	138876745	NHSL1	6	138905118	T	C	0.286282	-0.0850045	0.0089725	2.6933e-21	0.289456	0.0332256	2.989996e-18	-0.29367	0.045795	1.42956e-10	0.08966574	11
cis-meQTL	cg27533140	ENSG00000051825	12:123743447	12	123419286	ABCB9;ABCB9;ABCB9;ABCB9;ABCB9	12	123743447	A	G	0.717694	-0.224804	0.0134477	9.8888e-63	-0.356968	0.0397391	2.640016e-19	0.629758	0.0795877	2.51748e-15	0.1511432	7
cis-meQTL	cg07644039	ENSG00000051825	12:123873242	12	123464150	ARL6IP4;ARL6IP4;OGFOD2;ARL6IP4;ARL6IP4	12	123873242	T	C	0.670974	-0.232792	0.0141433	7.1809e-61	-0.957053	0.032773	1.803348e-187	0.243239	0.0169637	1.251778e-46	0.1003194	20
cis-meQTL	cg04180275	ENSG00000051825	12:123884070	12	123464172	ARL6IP4;ARL6IP4;ARL6IP4;ARL6IP4;ARL6IP4;ARL6IP4;ARL6IP4;ARL6IP4;OGFOD2;OGFOD2;OGFOD2;OGFOD2;OGFOD2;OGFOD2;OGFOD2	12	123884070	G	A	0.28827	0.224415	0.0145348	8.8648e-54	0.917437	0.033457	1.525211e-165	0.244611	0.0181816	2.926527e-41	0.1910875	20
cis-meQTL	cg02390806	ENSG00000051825	12:123884070	12	123464561	OGFOD2;OGFOD2;OGFOD2;OGFOD2;OGFOD2;OGFOD2;OGFOD2;ARL6IP4;ARL6IP4;ARL6IP4;ARL6IP4;ARL6IP4;ARL6IP4;ARL6IP4;ARL6IP4	12	123884070	G	A	0.28827	0.224415	0.0145348	8.8648e-54	0.988671	0.032429	3.84572e-204	0.226986	0.0164792	3.64689e-43	0.1304272	20
cis-meQTL	cg14409041	ENSG00000051825	12:123884070	12	123464604	ARL6IP4;ARL6IP4;ARL6IP4;ARL6IP4;ARL6IP4;ARL6IP4;ARL6IP4;ARL6IP4	12	123884070	G	A	0.28827	0.224415	0.0145348	8.8648e-54	0.873672	0.032711	3.718401e-157	0.256864	0.0192162	9.421597e-41	0.1176597	20
cis-meQTL	cg26562417	ENSG00000051825	12:123569375	12	123464823	ARL6IP4;ARL6IP4;ARL6IP4;ARL6IP4	12	123569375	G	A	0.690855	-0.205332	0.012826	1.1057e-57	-0.260559	0.0368909	1.630001e-12	0.788045	0.121951	1.033293e-10	0.07001663	13
cis-meQTL	cg14644204	ENSG00000051825	12:123618942	12	123518833	PITPNM2	12	123618942	C	T	0.777336	-0.230962	0.0144897	3.365e-57	-0.421379	0.0340874	4.210001e-35	0.54811	0.0561106	1.538845e-22	0.05494163	20
cis-meQTL	cg15430528	ENSG00000051825	12:123681222	12	123519360	PITPNM2;PITPNM2	12	123681222	A	G	0.771372	-0.236132	0.01438	1.3576e-60	-0.61125	0.0335466	3.52003e-74	0.38631	0.0316694	3.177039e-34	0.07740024	20
cis-meQTL	cg07899411	ENSG00000051825	12:123575742	12	123604434	NA	12	123575742	G	A	0.692843	-0.204558	0.0129114	1.5664e-56	0.365276	0.0322811	1.099992e-29	-0.560011	0.0608171	3.319353e-20	0.2636828	20
cis-meQTL	cg09962740	ENSG00000051825	12:123640853	12	123640842	NA	12	123640853	G	C	0.776342	-0.231875	0.0144717	8.8856e-58	-0.428472	0.0349587	1.549984e-34	0.541167	0.0555902	2.139582e-22	0.326097	20
cis-meQTL	cg00647005	ENSG00000051825	12:123635096	12	123672242	MPHOSPH9;MPHOSPH9	12	123635096	T	C	0.17495	0.224064	0.0152952	1.3631e-48	-0.277047	0.0433695	1.679997e-10	-0.808757	0.138118	4.754337e-09	0.09337781	15
cis-meQTL	cg10169515	ENSG00000051825	12:123913433	12	123707536	MPHOSPH9	12	123913433	G	A	0.223658	0.2542	0.0163109	9.2641e-55	0.647758	0.0417779	3.220004e-54	0.392431	0.0357026	4.190368e-28	0.07292905	11
cis-meQTL	cg01188069	ENSG00000051825	12:123746961	12	123723352	C12orf65;C12orf65;C12orf65	12	123746961	T	A	0.7167	-0.224173	0.0134488	2.2173e-62	-0.355653	0.0348624	1.950011e-24	0.630315	0.072439	3.280349e-18	0.1511984	20
cis-meQTL	cg13421247	ENSG00000051825	12:123709409	12	123756945	CDK2AP1	12	123709409	T	C	0.690855	-0.207632	0.0128372	7.6687e-59	0.220801	0.0343667	1.320002e-10	-0.940358	0.157487	2.35778e-09	0.3139052	7
cis-meQTL	cg27417718	ENSG00000051825	12:123963976	12	123959679	RILPL1	12	123963976	T	C	0.214712	0.122925	0.0169827	4.5468e-13	0.462193	0.0429732	5.590005e-27	0.265959	0.0442898	1.913543e-09	0.1294762	5
cis-meQTL	cg26140260	ENSG00000052126	12:19495548	12	19343900	PLEKHA5;PLEKHA5;PLEKHA5;PLEKHA5	12	19495548	A	T	0.796223	0.22635	0.00996395	3.0429e-114	0.418859	0.0438025	1.149995e-21	0.540397	0.061315	1.213535e-18	0.1815591	20
cis-meQTL	cg11106262	ENSG00000052749	10:99001779	10	98803066	SLIT1	10	99001779	T	A	0.362823	-0.380995	0.00872511	3.27170000000001e-310	0.261314	0.0374721	3.09e-12	-1.458	0.211724	5.725953e-12	0.2376224	10
cis-meQTL	cg15921582	ENSG00000052749	10:98976923	10	98841085	SLIT1	10	98976923	A	G	0.280318	-0.357768	0.0082316	3.27170000000001e-310	0.264113	0.0323448	3.199995e-16	-1.3546	0.168795	1.014119e-15	0.05781842	8
cis-meQTL	cg18390345	ENSG00000052749	10:98925623	10	98939912	SLIT1	10	98925623	T	C	0.250497	-0.0834132	0.00946855	1.2559e-18	-0.320367	0.0376032	1.599993e-17	0.260367	0.0425144	9.112948e-10	0.3345644	10
cis-meQTL	cg14525897	ENSG00000052749	10:98971025	10	99053150	ARHGAP19	10	98971025	A	G	0.250497	-0.320563	0.00853179	5.9349e-309	0.22343	0.0335294	2.670007e-11	-1.43474	0.218666	5.333475e-11	0.06910225	19
cis-meQTL	cg08427970	ENSG00000052749	10:99161907	10	99122398	RRP12;RRP12;RRP12	10	99161907	T	G	0.0775348	0.475957	0.01583	1.3249e-198	-0.35655	0.0588917	1.409999e-09	-1.3349	0.224912	2.934848e-09	0.8311285	3
cis-meQTL	cg25023095	ENSG00000052749	10:99159465	10	99125814	RRP12;RRP12	10	99159465	A	C	0.329026	0.835433	0.00714529	3.27170000000001e-310	0.300605	0.0347661	5.30999e-18	2.77917	0.322299	6.524527e-18	0.1922821	8
cis-meQTL	cg25862470	ENSG00000052749	10:99117120	10	99148114	RRP12;RRP12;RRP12	10	99117120	A	G	0.348907	-0.398676	0.00829449	3.27170000000001e-310	-0.452124	0.0279723	9.160047e-59	0.881784	0.0575569	5.60298e-53	0.05280214	20
cis-meQTL	cg06359132	ENSG00000052749	10:99167436	10	99160096	RRP12;RRP12	10	99167436	T	C	0.583499	-0.646937	0.00717402	3.27170000000001e-310	0.41781	0.0283572	3.910007e-49	-1.5484	0.106485	6.660715e-48	0.1048534	20
cis-meQTL	cg20016023	ENSG00000052749	10:99193728	10	99160130	RRP12;RRP12	10	99193728	A	C	0.247515	0.715454	0.00839436	3.27170000000001e-310	-0.647948	0.0340533	1.009994e-80	-1.10418	0.0594596	5.585231e-77	0.3345995	20
cis-meQTL	cg04175911	ENSG00000052749	10:99165975	10	99172893	NA	10	99165975	C	T	0.343936	0.804309	0.00706998	3.27170000000001e-310	-0.348018	0.0355533	1.259999e-22	-2.31111	0.236974	1.798239e-22	0.05383129	11
cis-meQTL	cg20578405	ENSG00000052795	4:159435918	4	159442585	RXFP1;RXFP1;RXFP1;RXFP1;RXFP1;RXFP1;RXFP1;RXFP1;RXFP1;RXFP1;RXFP1;RXFP1;RXFP1	4	159435918	G	C	0.849901	0.0842048	0.0112086	5.7964e-14	-0.664119	0.0555916	6.77999e-33	-0.126792	0.0199372	2.023364e-10	0.09204284	20
cis-meQTL	cg14197032	ENSG00000052795	4:159787659	4	159827486	FNIP2;C4orf45	4	159787659	T	C	0.564612	0.194201	0.00802943	3.1083e-129	0.302061	0.0352796	1.11e-17	0.642918	0.0796566	6.965583e-16	0.6208056	11
cis-meQTL	cg03502353	ENSG00000052841	11:43469148	11	43379688	TTC17	11	43469148	T	C	0.0964215	-0.212783	0.0203569	1.4226e-25	-0.398988	0.0558089	8.730003e-13	0.533306	0.0903762	3.614103e-09	0.1068277	6
cis-meQTL	cg22805216	ENSG00000052841	11:43334249	11	43381704	TTC17;TTC17	11	43334249	G	A	0.12326	-0.183011	0.0182141	9.3751e-24	-0.505618	0.0585633	5.940022e-18	0.361956	0.0552745	5.818466e-11	0.3394866	11
cis-meQTL	cg03152456	ENSG00000053254	14:89824529	14	89866317	FOXN3;FOXN3	14	89824529	A	G	0.16501	-0.0857432	0.0105838	5.4241e-16	-0.380324	0.0362068	8.259989e-26	0.225448	0.0351434	1.407365e-10	0.08346841	8
cis-meQTL	cg15904588	ENSG00000053371	1:19344952	1	19337442	NA	1	19344952	C	A	0.508946	-0.079644	0.007947	1.2201e-23	0.2871	0.0332156	5.449997e-18	-0.277409	0.0423821	5.932905e-11	0.1077526	16
cis-meQTL	cg12141340	ENSG00000053371	1:19893155	1	19890415	NA	1	19893155	A	G	0.394632	-0.0984146	0.00812558	9.1465e-34	-0.296986	0.0428086	3.989999e-12	0.331378	0.0550469	1.745057e-09	0.4481001	6
cis-meQTL	cg05061049	ENSG00000053372	1:19255754	1	19248542	IFFO2	1	19255754	A	G	0.204771	-0.0947513	0.0102505	2.379e-20	-0.314858	0.034238	3.710006e-20	0.300934	0.0461599	7.060246e-11	0.05654563	20
cis-meQTL	cg15423954	ENSG00000053372	1:19588061	1	19704635	CAPZB;CAPZB;CAPZB;CAPZB	1	19588061	G	A	0.126243	-0.134446	0.0111873	2.865e-33	0.336393	0.0452324	1.03e-13	-0.39967	0.0631987	2.548283e-10	0.4788911	6
cis-meQTL	cg13099390	ENSG00000053524	3:183146433	3	183014093	MCF2L2	3	183146433	G	C	0.437376	-0.125643	0.0088246	5.3381e-46	-0.298427	0.0425451	2.310006e-12	0.421017	0.0669109	3.129839e-10	0.5238929	5
cis-meQTL	cg14666404	ENSG00000053524	3:183146433	3	183016948	MCF2L2	3	183146433	G	C	0.437376	-0.125643	0.0088246	5.3381e-46	-0.228647	0.0353421	9.830034e-11	0.549506	0.0932948	3.862079e-09	0.9579852	4
cis-meQTL	cg23525355	ENSG00000053524	3:183146433	3	183024834	MCF2L2	3	183146433	G	C	0.437376	-0.125643	0.0088246	5.3381e-46	-0.24681	0.0341195	4.700005e-13	0.509067	0.0789363	1.125264e-10	0.9170678	4
cis-meQTL	cg24167606	ENSG00000053524	3:183153843	3	183103843	MCF2L2	3	183153843	A	G	0.524851	0.111831	0.00875572	2.3443e-37	0.231613	0.0298775	9.040001e-15	0.482834	0.0728591	3.426632e-11	0.3570677	5
cis-meQTL	cg01192748	ENSG00000053524	3:183132444	3	183145151	MCF2L2	3	183132444	C	T	0.421471	-0.110001	0.00878865	6.0728e-36	0.375687	0.0361653	2.810013e-25	-0.292801	0.0366295	1.310908e-15	0.3088466	11
cis-meQTL	cg04339457	ENSG00000053524	3:183154527	3	183145663	MCF2L2	3	183154527	C	T	0.525845	0.112192	0.00873705	9.6868e-38	-0.275308	0.0361541	2.639994e-14	-0.407516	0.0622182	5.761834e-11	0.3700777	11
cis-meQTL	cg07070178	ENSG00000053524	3:183146433	3	183145849	MCF2L2;MCF2L2	3	183146433	G	C	0.437376	-0.125643	0.0088246	5.3381e-46	0.230724	0.0322079	7.860004e-13	-0.544559	0.0850974	1.56148e-10	0.3305597	9
cis-meQTL	cg12947485	ENSG00000053900	4:25310319	4	25310668	NA	4	25310319	A	T	0.242545	0.267659	0.00913604	1.1392e-188	-0.281129	0.0405653	4.200004e-12	-0.952084	0.141172	1.539159e-11	0.09691083	20
cis-meQTL	cg11056113	ENSG00000053900	4:25313117	4	25312865	NA	4	25313117	C	T	0.846918	-0.319613	0.0103591	5.0433e-209	-0.419604	0.0401472	1.439999e-25	0.761702	0.0769467	4.200578e-23	0.06471304	14
cis-meQTL	cg23813372	ENSG00000053900	4:25374371	4	25377603	ANAPC4;ANAPC4	4	25374371	G	T	0.654076	-0.426349	0.00787498	3.27170000000001e-310	-0.396334	0.0306832	3.610006e-38	1.07573	0.0856179	3.316546e-36	0.05292984	20
cis-meQTL	cg07618453	ENSG00000053918	11:2526429	11	2502181	KCNQ1;KCNQ1	11	2526429	A	T	0.672962	-0.0549204	0.00859286	1.6459e-10	0.668874	0.0311127	1.609989e-102	-0.0821088	0.0134025	8.989444e-10	0.2460445	20
cis-meQTL	cg17035132	ENSG00000053918	11:2528233	11	2504160	KCNQ1;KCNQ1	11	2528233	T	C	0.511928	-0.0573287	0.00798773	7.1258e-13	0.43404	0.027892	1.330003e-54	-0.132082	0.0202662	7.15695e-11	0.5257266	20
cis-meQTL	cg04008835	ENSG00000054116	1:36622903	1	36626748	MAP7D1;MAP7D1;MAP7D1	1	36622903	G	A	0.659046	-0.0817177	0.00844854	3.9578e-22	0.289886	0.0359427	7.309999e-16	-0.281896	0.0455086	5.853074e-10	0.2123627	8
cis-meQTL	cg25304816	ENSG00000054116	1:36628033	1	36627734	MAP7D1	1	36628033	A	G	0.66004	-0.0805159	0.00840423	9.667e-22	0.297504	0.0352758	3.350002e-17	-0.270638	0.0427527	2.446655e-10	0.3146714	7
cis-meQTL	cg18587985	ENSG00000054148	9:139701666	9	139719212	RABL6;RABL6;RABL6	9	139701666	A	G	0.801193	-0.212672	0.009999	2.1898e-100	-0.302238	0.0359536	4.230016e-17	0.703656	0.0900061	5.372262e-15	0.2323643	9
cis-meQTL	cg01226843	ENSG00000054148	9:139754817	9	139741827	PHPT1;PHPT1;PHPT1;PHPT1;PHPT1;PHPT1	9	139754817	C	G	0.749503	-0.336621	0.00951958	6.8417e-274	-0.28135	0.0373088	4.660022e-14	1.19645	0.162225	1.640293e-13	0.4364096	4
cis-meQTL	cg11398368	ENSG00000054148	9:139774381	9	139743196	PHPT1;PHPT1;PHPT1;PHPT1;PHPT1;PHPT1	9	139774381	A	T	0.742545	-0.309253	0.00900517	1.8799e-258	-0.469235	0.0311676	3.190004e-51	0.659057	0.0477979	2.992346e-43	0.4579287	20
cis-meQTL	cg11185291	ENSG00000054148	9:139760917	9	139744617	PHPT1;PHPT1	9	139760917	G	A	0.751491	-0.312052	0.00914689	4.3306e-255	-0.340758	0.033302	1.420004e-24	0.91576	0.0934352	1.114563e-22	0.09399832	10
cis-meQTL	cg06404930	ENSG00000054148	9:139756477	9	139779624	TRAF2	9	139756477	A	G	0.749503	-0.312327	0.00911982	4.8338e-257	-0.365608	0.0326199	3.720013e-29	0.854268	0.0801966	1.703488e-26	0.1745703	20
cis-meQTL	cg20951978	ENSG00000054148	9:139784547	9	139796368	TRAF2	9	139784547	C	T	0.780318	-0.30545	0.0102722	2.6626e-194	0.338765	0.0419325	6.540008e-16	-0.901657	0.115653	6.379956e-15	0.1766958	4
cis-meQTL	cg13597809	ENSG00000054148	9:139779462	9	139801238	TRAF2	9	139779462	A	G	0.744533	-0.308397	0.00906465	1.0607e-253	-0.285514	0.0338706	3.47001e-17	1.08015	0.132013	2.788426e-16	0.151049	4
cis-meQTL	cg08204983	ENSG00000054148	9:139825688	9	139810580	TRAF2	9	139825688	A	G	0.640159	-0.192529	0.00827529	9.9363e-120	0.251196	0.0364622	5.610007e-12	-0.766449	0.116028	3.956474e-11	0.06310938	12
cis-meQTL	cg14485901	ENSG00000054179	9:139923859	9	139913752	ABCA2;ABCA2	9	139923859	G	T	0.622266	-0.17497	0.00959707	2.8972e-74	0.293258	0.0356671	1.999997e-16	-0.596642	0.0796038	6.6226e-14	0.1736136	7
cis-meQTL	cg10664754	ENSG00000054179	9:139939197	9	139939662	NPDC1	9	139939197	C	T	0.89165	-0.312096	0.0175738	1.463e-70	-0.662063	0.0582555	6.259994e-30	0.471399	0.0492451	1.043324e-21	0.07113156	6
cis-meQTL	cg06231995	ENSG00000054179	9:140022882	9	140024593	NA	9	140022882	G	C	0.459245	0.142332	0.0108573	2.9089e-39	-0.434126	0.0355353	2.530023e-34	-0.32786	0.0366837	3.981737e-19	0.3830271	3
cis-meQTL	cg15122716	ENSG00000054179	9:140048001	9	140050568	GRIN1;GRIN1;GRIN1	9	140048001	G	A	0.338966	-0.105067	0.00975859	4.9387e-27	-0.293736	0.0368155	1.479995e-15	0.357691	0.0557994	1.452229e-10	0.510938	5
cis-meQTL	cg10723695	ENSG00000054277	1:241791211	1	241773464	OPN3	1	241791211	T	G	0.680915	0.391004	0.00951677	3.27170000000001e-310	0.308735	0.036742	4.360002e-17	1.26647	0.15384	1.835277e-16	0.1412223	4
cis-meQTL	cg02820309	ENSG00000054277	1:241803658	1	241802556	OPN3	1	241803658	G	A	0.662028	0.386559	0.00951236	3.27170000000001e-310	-0.352572	0.0307128	1.669999e-30	-1.0964	0.0992456	2.259068e-28	0.2643197	9
cis-meQTL	cg15645467	ENSG00000054282	1:243383636	1	243416574	CEP170;CEP170;CEP170	1	243383636	T	A	0.394632	0.504382	0.0113376	3.27170000000001e-310	-0.235999	0.0340904	4.429995e-12	-2.13722	0.31244	7.896495e-12	0.6979696	7
cis-meQTL	cg12974891	ENSG00000054282	1:243446718	1	243416808	CEP170;CEP170;CEP170	1	243446718	C	T	0.357853	0.503333	0.013601	8.8364e-300	-0.272433	0.0385142	1.509996e-12	-1.84755	0.265919	3.710544e-12	0.1638137	12
cis-meQTL	cg00962740	ENSG00000054282	1:243428152	1	243507532	SDCCAG8	1	243428152	G	T	0.354871	0.542352	0.0114925	3.27170000000001e-310	0.214158	0.0328622	7.180007e-11	2.53248	0.392294	1.078006e-10	0.4052475	4
cis-meQTL	cg23985420	ENSG00000054356	2:220205146	2	220199310	RESP18	2	220205146	T	C	0.840954	-0.317049	0.011625	8.8699e-164	0.417587	0.0415466	9.089948e-24	-0.75924	0.0805048	4.062738e-21	0.08573896	7
cis-meQTL	cg19092837	ENSG00000054523	1:10402841	1	10271724	KIF1B;KIF1B	1	10402841	T	C	0.122266	0.886476	0.0106333	3.27170000000001e-310	-0.499924	0.0445385	3.089985e-29	-1.77322	0.159403	9.569978e-29	0.09591374	18
cis-meQTL	cg00891184	ENSG00000054523	1:10271688	1	10272185	KIF1B;KIF1B	1	10271688	G	C	0.11332	0.955926	0.0106268	3.27170000000001e-310	-0.890936	0.0844157	4.859983e-26	-1.07295	0.102358	1.042318e-25	0.2555884	4
cis-meQTL	cg26856575	ENSG00000054523	1:10402841	1	10291784	KIF1B;KIF1B	1	10402841	T	C	0.122266	0.886476	0.0106333	3.27170000000001e-310	-0.489966	0.0458111	1.069998e-26	-1.80926	0.170549	2.72318e-26	0.1751043	11
cis-meQTL	cg26362368	ENSG00000054523	1:10658221	1	10675623	PEX14	1	10658221	C	T	0.129225	0.389968	0.0116272	1.2938e-246	0.327979	0.053443	8.410009e-10	1.189	0.19696	1.57237e-09	0.8152667	5
cis-meQTL	cg20329303	ENSG00000054523	1:10739372	1	10696018	NA	1	10739372	C	A	0.464215	0.133916	0.00896518	1.8874e-50	0.292576	0.0349021	5.170005e-17	0.457712	0.0626121	2.665904e-13	0.293922	4
cis-meQTL	cg07555102	ENSG00000054523	1:10741669	1	10696066	NA	1	10741669	C	A	0.512922	0.124949	0.00868477	6.2266e-47	0.333074	0.0344185	3.770002e-22	0.375138	0.0467186	9.768645e-16	0.656011	8
cis-meQTL	cg20704560	ENSG00000054523	1:10741426	1	10698313	CASZ1	1	10741426	C	T	0.471173	0.135464	0.00896819	1.5056e-51	-0.269023	0.0334312	8.479995e-16	-0.503539	0.0709002	1.22886e-12	0.09362271	3
cis-meQTL	cg22608619	ENSG00000054523	1:10721193	1	10703231	CASZ1	1	10721193	A	G	0.142147	0.370808	0.011428	5.8939e-231	0.36794	0.0498317	1.54e-13	1.0078	0.139979	6.038824e-13	0.5351269	5
cis-meQTL	cg14387360	ENSG00000054654	14:64104808	14	64108576	WDR89;WDR89;WDR89	14	64104808	G	A	0.0616302	-0.274805	0.0173217	1.1107e-56	-0.704821	0.0663874	2.489988e-26	0.389893	0.0441888	1.110842e-18	0.09984123	3
cis-meQTL	cg06661574	ENSG00000054690	14:67966599	14	67994779	NA	14	67966599	T	C	0.429423	0.060047	0.00912555	4.7045e-11	0.410776	0.0297701	2.610013e-43	0.14618	0.0246121	2.861963e-09	0.09293646	15
cis-meQTL	cg10073190	ENSG00000054793	20:50059888	20	50029339	NFATC2;NFATC2;NFATC2;NFATC2;NFATC2;NFATC2;NFATC2;NFATC2	20	50059888	T	C	0.536779	0.0693954	0.00872579	1.8234e-15	-0.32308	0.0299339	3.709997e-27	-0.214793	0.0335483	1.528469e-10	0.2680714	9
cis-meQTL	cg21610125	ENSG00000054793	20:50146265	20	50146088	NFATC2;NFATC2;NFATC2;NFATC2;NFATC2;NFATC2;NFATC2;NFATC2	20	50146265	T	C	0.303181	-0.0752967	0.00953183	2.798e-15	0.271534	0.0322759	4.000013e-17	-0.277301	0.0481531	8.474433e-09	0.1402	7
cis-meQTL	cg25870970	ENSG00000054793	20:50284872	20	50294927	ATP9A	20	50284872	G	A	0.775348	-0.388749	0.0105826	2.0481e-295	-0.320183	0.0437972	2.65999e-13	1.21415	0.169338	7.501336e-13	0.1834625	5
cis-meQTL	cg21038547	ENSG00000054793	20:50292494	20	50295327	ATP9A	20	50292494	G	A	0.205765	0.422316	0.0106379	3.27170000000001e-310	0.256969	0.0406764	2.660001e-10	1.64345	0.26342	4.406569e-10	0.1599241	11
cis-meQTL	cg20663852	ENSG00000054793	20:50382325	20	50312386	ATP9A	20	50382325	G	C	0.464215	-0.580475	0.00808529	3.27170000000001e-310	-0.248946	0.0314459	2.440006e-15	2.33173	0.29632	3.576258e-15	0.09497657	6
cis-meQTL	cg23427969	ENSG00000054965	11:73218230	11	73205726	FAM168A;FAM168A;FAM168A	11	73218230	T	G	0.379722	0.105306	0.00808759	9.3434e-39	0.270381	0.0327217	1.419999e-16	0.389473	0.0558244	3.020745e-12	0.2054481	3
cis-meQTL	cg02498311	ENSG00000054967	11:73054908	11	73020358	ARHGEF17	11	73054908	T	A	0.205765	0.329018	0.00931517	2.8357e-273	0.329059	0.0383992	1.040001e-17	0.999876	0.120064	8.233719e-17	0.08955242	9
cis-meQTL	cg23683674	ENSG00000054967	11:73056987	11	73020562	ARHGEF17	11	73056987	T	A	0.191849	0.342956	0.00940604	4.5719e-291	0.414669	0.0364705	5.899964e-30	0.827061	0.0761954	1.899111e-27	0.3514633	20
cis-meQTL	cg25116708	ENSG00000054967	11:73071263	11	73038615	ARHGEF17	11	73071263	C	T	0.198807	0.329227	0.00947252	1.1328e-264	-0.357252	0.040648	1.510004e-18	-0.921554	0.108155	1.585745e-17	0.5265909	9
cis-meQTL	cg18047304	ENSG00000054967	11:73042047	11	73062079	ARHGEF17	11	73042047	T	C	0.0924453	0.399498	0.0132206	1.3826e-200	0.39398	0.0587308	1.970002e-11	1.01401	0.154839	5.800114e-11	0.6116238	9
cis-meQTL	cg23460145	ENSG00000054967	11:73163865	11	73073425	ARHGEF17	11	73163865	A	T	0.112326	0.386072	0.0142966	1.3192e-160	-0.34531	0.0500409	5.180003e-12	-1.11805	0.167229	2.297856e-11	0.8415232	9
cis-meQTL	cg12959048	ENSG00000054967	11:73088494	11	73096162	RELT;RELT	11	73088494	A	G	0.0914513	0.386697	0.0131765	2.5792e-189	-0.694593	0.0556693	9.949957e-36	-0.556725	0.0484848	1.615994e-30	0.05354107	20
cis-meQTL	cg06382664	ENSG00000054967	11:73038820	11	73098877	RELT;RELT	11	73038820	T	C	0.206759	0.328723	0.00931972	1.6009e-272	-0.66682	0.0409004	9.319944e-60	-0.492972	0.033311	1.485691e-49	0.08252409	20
cis-meQTL	cg03204109	ENSG00000054967	11:73163865	11	73107564	RELT;RELT	11	73163865	A	T	0.112326	0.386072	0.0142966	1.3192e-160	0.516422	0.0800169	1.090003e-10	0.747591	0.119098	3.448806e-10	0.2343128	13
cis-meQTL	cg15537812	ENSG00000054967	11:73069633	11	73309387	FAM168A;FAM168A;FAM168A	11	73069633	T	G	0.0864811	0.411888	0.0136676	1.6464e-199	-0.357789	0.0592558	1.56e-09	-1.1512	0.194448	3.212124e-09	0.2872462	5
cis-meQTL	cg25572922	ENSG00000054967	11:73115314	11	73309413	FAM168A	11	73115314	G	A	0.112326	0.402152	0.0119679	1.5474e-247	0.400393	0.0496596	7.460005e-16	1.00439	0.128108	4.49797e-15	0.4372928	9
cis-meQTL	cg01035038	ENSG00000054983	14:88446140	14	88459686	GALC;GALC;GALC;GALC	14	88446140	C	T	0.147117	-0.353731	0.0111738	6.0364e-220	0.2884	0.0475989	1.370001e-09	-1.22653	0.206106	2.665917e-09	0.05694754	3
cis-meQTL	cg07695256	ENSG00000054983	14:88472334	14	88459742	GALC;GALC;GALC	14	88472334	C	G	0.152087	-0.375802	0.0110887	9.1638e-252	0.368496	0.043256	1.609997e-17	-1.01983	0.123437	1.433289e-16	0.06746155	10
cis-meQTL	cg18161135	ENSG00000054983	14:88511940	14	88480328	GPR65	14	88511940	A	G	0.16004	-0.349434	0.0108412	6.2484e-228	-0.348212	0.0428165	4.199993e-16	1.00351	0.12726	3.132366e-15	0.4085942	15
cis-meQTL	cg16787283	ENSG00000054983	14:88554008	14	88507527	LINC01146	14	88554008	A	C	0.161034	-0.351591	0.0108553	3.921e-230	-0.249602	0.0423797	3.869992e-09	1.40861	0.243088	6.847104e-09	0.131621	5
cis-meQTL	cg01625260	ENSG00000055044	2:202991651	2	203204370	NA	2	202991651	C	T	0.128231	0.279793	0.0121666	5.0411e-117	0.687825	0.0430565	1.909977e-57	0.406779	0.0310045	2.529212e-39	0.4542206	20
cis-meQTL	cg03065168	ENSG00000055070	1:16481366	1	16460239	EPHA2	1	16481366	T	C	0.154076	-0.11241	0.0113948	5.8917e-23	0.402288	0.0439375	5.39002e-20	-0.279428	0.0416377	1.933851e-11	0.1380706	6
cis-meQTL	cg05385923	ENSG00000055118	7:150495846	7	150495881	TMEM176B;TMEM176B;TMEM176B;TMEM176B;TMEM176B	7	150495846	A	C	0.209742	0.0685508	0.010419	4.7235e-11	-0.612097	0.0409456	1.579982e-50	-0.111993	0.0185975	1.723245e-09	0.2121662	5
cis-meQTL	cg17694719	ENSG00000055118	7:150558399	7	150554915	ABP1	7	150558399	A	G	0.152087	-0.0884349	0.0101103	2.191e-18	-0.357797	0.0401082	4.630015e-19	0.247165	0.0395743	4.221811e-10	0.06832781	11
cis-meQTL	cg06221570	ENSG00000055118	7:150496437	7	150558377	ABP1	7	150496437	C	G	0.195825	0.0711255	0.0105438	1.524e-11	0.613063	0.0427696	1.340007e-46	0.116017	0.0190079	1.03709e-09	0.09779905	20
cis-meQTL	cg17402325	ENSG00000055118	7:150657095	7	150644866	KCNH2;KCNH2	7	150657095	A	G	0.256461	0.152023	0.00947184	5.7164e-58	0.484018	0.0389562	1.920006e-35	0.314086	0.0319686	8.803005e-23	0.07846871	17
cis-meQTL	cg03469471	ENSG00000055118	7:150708850	7	150707830	NOS3	7	150708850	A	G	0.7167	-0.0814453	0.00960055	2.1871e-17	0.322186	0.03929	2.400006e-16	-0.25279	0.0428748	3.724373e-09	0.07777587	4
cis-meQTL	cg21828951	ENSG00000055130	7:148444878	7	148420058	CUL1	7	148444878	G	C	0.39165	-0.0917553	0.00828849	1.7501e-28	0.279325	0.0354058	3.039993e-15	-0.328489	0.0511292	1.321336e-10	0.6886317	10
cis-meQTL	cg00242903	ENSG00000055130	7:148494758	7	148424413	CUL1	7	148494758	T	C	0.659046	0.0831011	0.00835817	2.7164e-23	-0.288933	0.0313055	2.719983e-20	-0.287614	0.0425196	1.339931e-11	0.1252664	20
cis-meQTL	cg17516539	ENSG00000055163	5:156680685	5	156680697	ITK	5	156680685	G	A	0.900596	0.122112	0.0131103	1.2288e-20	0.562987	0.0490218	1.579996e-30	0.2169	0.0299831	4.686801e-13	0.3364374	3
cis-meQTL	cg01082046	ENSG00000055163	5:156717434	5	156738820	CYFIP2;CYFIP2;CYFIP2;CYFIP2	5	156717434	A	C	0.621272	-0.119776	0.00817099	1.187e-48	0.372262	0.0285647	8.020015e-39	-0.321752	0.0330352	2.042148e-22	0.07449044	20
cis-meQTL	cg10768883	ENSG00000055163	5:156904633	5	156914541	ADAM19	5	156904633	T	C	0.269384	-0.105964	0.0087909	1.8521e-33	0.266479	0.0354064	5.220026e-14	-0.397644	0.0622873	1.724876e-10	0.0871104	10
cis-meQTL	cg19897222	ENSG00000055163	5:157031429	5	156975312	ADAM19	5	157031429	T	G	0.158052	0.0882584	0.0113857	9.0742e-15	0.346055	0.039605	2.379997e-18	0.255041	0.0439828	6.684395e-09	0.1012354	14
cis-meQTL	cg20071413	ENSG00000055163	5:156649013	5	157034949	NA	5	156649013	A	G	0.0725646	0.0916629	0.0140484	6.8183e-11	0.782539	0.0554867	3.629989e-45	0.117135	0.0197805	3.185283e-09	0.07346993	20
cis-meQTL	cg20331980	ENSG00000055208	6:149601591	6	149554503	NA	6	149601591	T	C	0.162028	-0.10601	0.0100909	8.1403e-26	0.311774	0.0374203	7.970037e-17	-0.340023	0.0520873	6.668259e-11	0.9050108	14
cis-meQTL	cg04446677	ENSG00000055208	6:149573828	6	149568413	TAB2	6	149573828	T	C	0.340954	0.059096	0.00839075	1.8814e-12	-0.411262	0.0308764	1.780004e-40	-0.143694	0.0230791	4.779655e-10	0.1226683	20
cis-meQTL	cg07689561	ENSG00000055211	6:149637979	6	149687475	TAB2;TAB2;TAB2	6	149637979	C	T	0.382704	-0.143478	0.00905944	1.7123e-56	-0.219652	0.0325787	1.559998e-11	0.653206	0.105297	5.523349e-10	0.05093766	4
cis-meQTL	cg00795520	ENSG00000055211	6:149688090	6	149689774	TAB2;TAB2;TAB2	6	149688090	C	A	0.21173	-0.164067	0.0107099	5.6739e-53	-0.340214	0.0510505	2.659999e-11	0.482248	0.078914	9.897451e-10	0.1241331	18
cis-meQTL	cg03982376	ENSG00000055211	6:149813362	6	149806659	ZC3H12D	6	149813362	A	C	0.163022	-0.3196	0.0121868	1.3714e-151	0.3774	0.0573181	4.57e-11	-0.846846	0.132608	1.701584e-10	0.9542273	3
cis-meQTL	cg05733931	ENSG00000055211	6:149844785	6	149811268	NA	6	149844785	T	C	0.177932	-0.291362	0.011666	1.1259e-137	-0.329024	0.0469775	2.490005e-12	0.885536	0.131313	1.54389e-11	0.4454973	4
cis-meQTL	cg02978336	ENSG00000055211	6:149980453	6	149929916	KATNA1;KATNA1	6	149980453	C	A	0.358847	-0.389626	0.00889677	3.27170000000001e-310	0.221256	0.0327794	1.479997e-11	-1.76097	0.263971	2.539321e-11	0.6970247	12
cis-meQTL	cg02924917	ENSG00000055211	6:150046219	6	149950158	KATNA1;KATNA1	6	150046219	T	C	0.358847	-0.386655	0.00887892	3.27170000000001e-310	-0.255443	0.0299427	1.449995e-17	1.51366	0.180802	5.667989e-17	0.1305068	9
cis-meQTL	cg08662619	ENSG00000055211	6:150061852	6	150070041	PCMT1	6	150061852	A	G	0.196819	-0.330516	0.0118718	1.3999e-170	0.730504	0.0431155	2.170023e-64	-0.452449	0.0312606	1.78347e-47	0.09492919	20
cis-meQTL	cg08944241	ENSG00000055211	6:150196581	6	150169235	LRP11	6	150196581	G	A	0.247515	-0.331646	0.0102505	1.2031e-229	-0.227692	0.0390011	5.280001e-09	1.45655	0.25352	9.175034e-09	0.1029173	5
cis-meQTL	cg09907658	ENSG00000055211	6:150219932	6	150205989	RAET1E-AS1;RAET1E	6	150219932	T	A	0.455268	-0.254933	0.00909203	5.4097e-173	0.364533	0.0309837	5.889963e-32	-0.699342	0.0644617	2.017148e-27	0.07195203	19
cis-meQTL	cg26484631	ENSG00000055211	6:150278628	6	150284518	ULBP1	6	150278628	C	T	0.102386	-0.156024	0.0167936	1.5313e-20	0.609288	0.0477761	3.000018e-37	-0.256077	0.0341013	5.944546e-14	0.1969565	7
cis-meQTL	cg07823562	ENSG00000055483	17:76796463	17	76743501	CYTH1;CYTH1	17	76796463	T	C	0.513917	0.554398	0.00735561	3.27170000000001e-310	-0.228145	0.0364797	4.000005e-10	-2.43003	0.389889	4.587328e-10	0.2756068	5
cis-meQTL	cg20671304	ENSG00000055483	17:76808726	17	76768329	CYTH1;CYTH1	17	76808726	C	T	0.518887	0.519477	0.00743329	3.27170000000001e-310	-0.320276	0.0281498	5.410013e-30	-1.62197	0.144435	2.9147e-29	0.2046597	16
cis-meQTL	cg23797032	ENSG00000055483	17:76783642	17	76794506	USP36	17	76783642	G	A	0.547714	0.572406	0.00736421	3.27170000000001e-310	0.269043	0.0337241	1.490004e-15	2.12756	0.268087	2.086729e-15	0.8965744	4
cis-meQTL	cg19024575	ENSG00000055483	17:76783642	17	76794560	USP36	17	76783642	G	A	0.547714	0.572406	0.00736421	3.27170000000001e-310	0.226321	0.0311003	3.410003e-13	2.52918	0.349072	4.310256e-13	0.1226198	11
cis-meQTL	cg01449677	ENSG00000055483	17:76787000	17	76794888	USP36	17	76787000	A	G	0.568588	0.5972	0.00735038	3.27170000000001e-310	0.194384	0.0316992	8.670008e-10	3.07227	0.502435	9.670417e-10	0.4008336	3
cis-meQTL	cg09388590	ENSG00000055483	17:76870293	17	76869954	TIMP2	17	76870293	G	A	0.917495	0.256214	0.0145835	4.2711e-69	-0.464301	0.0554595	5.669996e-17	-0.551827	0.0730154	4.103119e-14	0.09186162	5
cis-meQTL	cg12125614	ENSG00000055483	17:76885117	17	76886835	TIMP2	17	76885117	C	T	0.101392	-0.22394	0.0141947	4.5226e-56	0.508715	0.0486762	1.450004e-25	-0.440208	0.050525	2.967877e-18	0.4313547	5
cis-meQTL	cg04397137	ENSG00000055483	17:76885117	17	76886912	TIMP2	17	76885117	C	T	0.101392	-0.22394	0.0141947	4.5226e-56	0.42564	0.0486723	2.230008e-18	-0.526126	0.0687877	2.032688e-14	0.6428426	7
cis-meQTL	cg05003422	ENSG00000055732	1:85528006	1	85513889	MCOLN3	1	85528006	A	C	0.379722	-0.0984346	0.00814519	1.2677e-33	0.344139	0.0325598	4.12997e-26	-0.286032	0.035952	1.778055e-15	0.1156349	20
cis-meQTL	cg24587744	ENSG00000055950	10:102506103	10	102495660	NA	10	102506103	A	C	0.399602	-0.0568512	0.00813694	2.8083e-12	0.346394	0.0322134	5.729966e-27	-0.164123	0.0280135	4.664638e-09	0.1781059	4
cis-meQTL	cg07953043	ENSG00000055950	10:102742763	10	102648713	NA	10	102742763	A	C	0.182903	-0.425627	0.00963196	3.27170000000001e-310	-0.355304	0.0357886	3.149989e-23	1.19792	0.123671	3.44496e-22	0.4655406	8
cis-meQTL	cg24049884	ENSG00000055950	10:102688415	10	102667200	NA	10	102688415	C	T	0.575547	0.201587	0.00794717	5.9856e-142	-0.255082	0.0348264	2.39999e-13	-0.790284	0.112306	1.965619e-12	0.1734815	4
cis-meQTL	cg03057409	ENSG00000055950	10:102735835	10	102729640	NA	10	102735835	G	C	0.183897	-0.426416	0.00962591	3.27170000000001e-310	0.316532	0.0372428	1.910007e-17	-1.34715	0.161395	7.007605e-17	0.1844633	9
cis-meQTL	cg19672644	ENSG00000055950	10:102761458	10	102743810	SEMA4G;SEMA4G;MRPL43;MRPL43;MRPL43	10	102761458	G	A	0.183897	-0.424065	0.00959347	3.27170000000001e-310	0.335315	0.0369347	1.099999e-19	-1.26468	0.142211	5.950306e-19	0.2175498	8
cis-meQTL	cg14905631	ENSG00000055950	10:102702495	10	102746534	C10orf2;C10orf2;MRPL43;C10orf2;MRPL43;MRPL43;MRPL43;C10orf2	10	102702495	T	C	0.574553	0.198714	0.00795357	9.0792e-138	-0.314057	0.0346846	1.370006e-19	-0.632731	0.0743267	1.697263e-17	0.09132279	18
cis-meQTL	cg19914904	ENSG00000055950	10:102731759	10	102756165	LZTS2	10	102731759	A	T	0.180915	-0.428364	0.00967071	3.27170000000001e-310	-0.314402	0.0388555	5.890001e-16	1.36247	0.171168	1.722469e-15	0.7170988	3
cis-meQTL	cg06027433	ENSG00000055950	10:102733407	10	102758609	LZTS2	10	102733407	A	C	0.180915	-0.427792	0.00960766	3.27170000000001e-310	0.548683	0.03453	7.430106e-57	-0.77967	0.0520975	1.232193e-50	0.2383683	15
cis-meQTL	cg07124022	ENSG00000055950	10:102766574	10	102761169	LZTS2	10	102766574	G	A	0.234592	-0.371098	0.00906297	3.27170000000001e-310	-0.452011	0.0395656	3.160016e-30	0.820993	0.0746081	3.652429e-28	0.1069575	12
cis-meQTL	cg26561907	ENSG00000055950	10:102764607	10	102761686	LZTS2	10	102764607	A	T	0.233598	-0.380671	0.00916064	3.27170000000001e-310	-0.345463	0.0346819	2.259988e-23	1.10192	0.113758	3.440936e-22	0.2845801	4
cis-meQTL	cg00496026	ENSG00000055950	10:102764607	10	102766610	LZTS2	10	102764607	A	T	0.233598	-0.380671	0.00916064	3.27170000000001e-310	0.390499	0.033255	7.709967e-32	-0.974833	0.0862678	1.310945e-29	0.06707244	9
cis-meQTL	cg02651894	ENSG00000055955	3:52819327	3	52738950	GLT8D1;SPCS1;GLT8D1;GLT8D1;GLT8D1;GLT8D1;GLT8D1;GLT8D1;GLT8D1	3	52819327	A	T	0.431412	0.378484	0.00855227	3.27170000000001e-310	-0.22261	0.0325732	8.250015e-12	-1.70021	0.251731	1.437454e-11	0.1284669	4
cis-meQTL	cg13641778	ENSG00000055955	3:52895785	3	52879742	TMEM110	3	52895785	A	G	0.402584	0.198865	0.00889217	8.8239e-111	0.190037	0.0303192	3.660002e-10	1.04646	0.173388	1.586423e-09	0.06629948	4
cis-meQTL	cg10460643	ENSG00000055955	3:53205494	3	53205536	PRKCD;PRKCD	3	53205494	A	G	0.817097	0.111028	0.0110339	8.0835e-24	0.251071	0.0353062	1.149997e-12	0.442219	0.0761475	6.34502e-09	0.1864862	6
cis-meQTL	cg19852115	ENSG00000056558	9:123631225	9	123630782	PHF19;PHF19;PHF19;PHF19	9	123631225	G	A	0.682903	0.18726	0.00966617	1.3094e-83	0.256476	0.0331071	9.419942e-15	0.730126	0.101504	6.335699e-13	0.2632522	10
cis-meQTL	cg05834805	ENSG00000056558	9:123631642	9	123631524	PHF19	9	123631642	C	G	0.609344	0.169204	0.00820956	2.2048e-94	-0.273338	0.0358299	2.369999e-14	-0.619028	0.086524	8.40321e-13	0.4593345	3
cis-meQTL	cg14614490	ENSG00000056558	9:123634040	9	123637816	PHF19;PHF19	9	123634040	A	G	0.594433	0.165794	0.00816947	1.4352e-91	-0.281728	0.0330845	1.660002e-17	-0.588491	0.0749461	4.088212e-15	0.1666388	7
cis-meQTL	cg08711342	ENSG00000056558	9:123678129	9	123682913	TRAF1;TRAF1	9	123678129	A	G	0.633201	0.157249	0.0082914	3.2951e-80	-0.260983	0.031065	4.420006e-17	-0.602526	0.0784408	1.5751e-14	0.08460812	11
cis-meQTL	cg15782683	ENSG00000056558	9:123996960	9	123997121	NA	9	123996960	T	C	0.192843	-0.0942374	0.00991816	2.0669e-21	-0.319584	0.0387999	1.769995e-16	0.294875	0.0473792	4.854974e-10	0.06914645	7
cis-meQTL	cg14399183	ENSG00000056558	9:124033044	9	124048308	GSN;GSN;GSN;GSN;GSN;GSN;GSN	9	124033044	A	C	0.206759	-0.093978	0.00956772	8.9992e-23	0.307214	0.0355537	5.580007e-18	-0.305904	0.0471511	8.713516e-11	0.1878527	5
cis-meQTL	cg24388946	ENSG00000056586	9:125996207	9	125694957	ZBTB26;ZBTB26;ZBTB26	9	125996207	T	C	0.15507	-0.140972	0.0112465	4.8036e-36	0.355233	0.0410706	5.179971e-18	-0.396845	0.0557444	1.087044e-12	0.05177637	15
cis-meQTL	cg13563462	ENSG00000056586	9:125841334	9	125875269	MIR600;C9orf45	9	125841334	C	T	0.850895	0.142807	0.0123859	9.336e-31	0.366758	0.0490612	7.690021e-14	0.389377	0.0620769	3.55336e-10	0.0560856	9
cis-meQTL	cg06854197	ENSG00000056661	17:36839519	17	36827379	NA	17	36839519	A	G	0.357853	0.0944683	0.00836447	1.4081e-29	0.245075	0.0296214	1.299996e-16	0.385467	0.0577539	2.484125e-11	0.3333694	4
cis-meQTL	cg02433498	ENSG00000056661	17:36915540	17	36904779	PCGF2	17	36915540	C	T	0.136183	0.318602	0.0123634	1.9441e-146	-0.553486	0.0456772	8.550007e-34	-0.575627	0.0524941	5.595458e-28	0.1499328	17
cis-meQTL	cg09022581	ENSG00000057019	3:98661270	3	98535058	DCBLD2	3	98661270	T	A	0.931412	-0.497885	0.0153698	3.3997e-230	-0.37731	0.0533269	1.490001e-12	1.31956	0.190897	4.763522e-12	0.5622982	4
cis-meQTL	cg23214534	ENSG00000057019	3:98629288	3	98699009	NA	3	98629288	A	G	0.0636183	0.508741	0.0154632	2.1834e-237	-0.384126	0.0592185	8.779989e-11	-1.32441	0.208107	1.964652e-10	0.07145746	15
cis-meQTL	cg16101902	ENSG00000057252	1:179607591	1	179332148	NA	1	179607591	A	C	0.10338	-0.327102	0.0128375	3.2679e-143	-0.53398	0.0870709	8.639998e-10	0.612574	0.102739	2.485116e-09	0.7776255	8
cis-meQTL	cg02021580	ENSG00000057704	12:95087488	12	95015194	TMCC3	12	95087488	C	T	0.347913	-0.131334	0.00824315	3.7638e-57	-0.283738	0.0385479	1.83e-13	0.46287	0.0692709	2.356502e-11	0.2643617	3
cis-meQTL	cg23146957	ENSG00000057704	12:95090569	12	95015658	TMCC3	12	95090569	C	T	0.152087	-0.213242	0.0107871	5.5715e-87	-0.416096	0.0451024	2.819999e-20	0.512482	0.0613016	6.271126e-17	0.2779404	5
cis-meQTL	cg24650034	ENSG00000057704	12:95070260	12	95069700	NA	12	95070260	G	A	0.276342	-0.2944	0.00850011	7.5664e-263	0.269689	0.0330427	3.300007e-16	-1.09163	0.137411	1.954122e-15	0.1813439	3
cis-meQTL	cg26457954	ENSG00000057704	12:95161260	12	95173500	NA	12	95161260	C	G	0.926441	-0.122209	0.0149016	2.384e-16	-0.514898	0.0595889	5.579992e-18	0.237346	0.0399006	2.707113e-09	0.3865889	11
cis-meQTL	cg26859986	ENSG00000057704	12:95187183	12	95274215	NA	12	95187183	C	G	0.95825	-0.160009	0.0171424	1.0195e-20	-0.854371	0.0761522	3.279977e-29	0.187283	0.0261005	7.206469e-13	0.1939856	15
cis-meQTL	cg19427338	ENSG00000057935	2:42591338	2	42566455	NA	2	42591338	T	C	0.315109	-0.0746777	0.00912161	2.6782e-16	-0.284809	0.031595	1.980006e-19	0.262203	0.0432643	1.357105e-09	0.1617112	20
cis-meQTL	cg09416717	ENSG00000057935	2:43019730	2	42996637	HAAO	2	43019730	G	A	0.760437	0.0774025	0.00914199	2.5223e-17	-0.326398	0.0395763	1.620006e-16	-0.237141	0.0401406	3.467747e-09	0.3636318	11
cis-meQTL	cg13436532	ENSG00000058063	3:182527185	3	182555860	ATP11B	3	182527185	T	C	0.750497	0.22177	0.0091549	1.237e-129	-0.385044	0.0601872	1.579999e-10	-0.57596	0.0931164	6.195356e-10	0.2154052	6
cis-meQTL	cg18991677	ENSG00000058453	1:17309540	1	16846966	NA	1	17309540	A	G	0.275348	0.257057	0.00892215	1.5619e-182	-0.299313	0.0381823	4.539987e-15	-0.858824	0.11354	3.906877e-14	0.5009925	7
cis-meQTL	cg04861793	ENSG00000058453	1:17314702	1	17051076	NA	1	17314702	T	C	0.205765	0.265453	0.0097661	1.0895e-162	-0.336734	0.0351452	9.589991e-22	-0.788318	0.0872393	1.621157e-19	0.1545587	15
cis-meQTL	cg11574457	ENSG00000058453	1:17315242	1	17051321	NA	1	17315242	C	T	0.205765	0.26601	0.00985135	1.385e-160	-0.241775	0.0398069	1.250001e-09	-1.10024	0.185674	3.110782e-09	0.1816124	5
cis-meQTL	cg21459919	ENSG00000058453	1:17309540	1	17051392	NA	1	17309540	A	G	0.275348	0.257057	0.00892215	1.5619e-182	-0.248972	0.0324007	1.539999e-14	-1.03247	0.139061	1.130956e-13	0.1044252	10
cis-meQTL	cg05985737	ENSG00000058453	1:17315425	1	17306885	MFAP2;MFAP2;MFAP2;MFAP2	1	17315425	A	G	0.547714	-0.171688	0.00795758	3.0582e-103	-0.246584	0.0330438	8.499979e-14	0.696266	0.0987272	1.758332e-12	0.3258195	19
cis-meQTL	cg03476938	ENSG00000058453	1:17338460	1	17339324	ATP13A2;ATP13A2;ATP13A2	1	17338460	A	G	0.274354	0.255059	0.00896455	4.6032e-178	-0.208191	0.0351826	3.269998e-09	-1.22512	0.211466	6.89499e-09	0.1859409	5
cis-meQTL	cg14300442	ENSG00000058453	1:17379029	1	17368398	SDHB	1	17379029	G	A	0.204771	0.209773	0.00957173	1.8364e-106	0.284951	0.0438333	7.989998e-11	0.736173	0.11812	4.593814e-10	0.2228574	11
cis-meQTL	cg13193026	ENSG00000058453	1:17403407	1	17406935	PADI2	1	17403407	G	A	0.574553	-0.170036	0.0080114	5.709e-100	-0.211085	0.0346288	1.089999e-09	0.805535	0.137491	4.662288e-09	0.4768824	3
cis-meQTL	cg10293370	ENSG00000058453	1:17414305	1	17450217	NA	1	17414305	A	C	0.633201	-0.126094	0.00816482	8.3317e-54	-0.267235	0.0309621	6.079969e-18	0.471848	0.0626271	4.911814e-14	0.1136058	3
cis-meQTL	cg24036001	ENSG00000058600	16:22263668	16	22262012	EEF2K;EEF2K	16	22263668	A	G	0.275348	0.263469	0.00947719	4.3136e-170	-0.232264	0.0336966	5.470007e-12	-1.13435	0.169553	2.228049e-11	0.737331	12
cis-meQTL	cg00348888	ENSG00000058600	16:22345191	16	22330135	POLR3E;POLR3E;POLR3E;POLR3E;POLR3E;POLR3E;POLR3E;POLR3E;POLR3E;POLR3E;POLR3E;POLR3E	16	22345191	A	G	0.712724	-0.368019	0.00945753	3.27170000000001e-310	-0.221536	0.0372131	2.630004e-09	1.66122	0.282294	3.987753e-09	0.1363944	3
cis-meQTL	cg26082324	ENSG00000058729	5:96518433	5	96517289	RIOK2;RIOK2	5	96518433	G	C	0.409543	-0.101102	0.00804611	3.2722e-36	-0.300812	0.0336369	3.789977e-19	0.336096	0.046129	3.192856e-13	0.4891435	3
cis-meQTL	cg24160082	ENSG00000058799	1:54353556	1	54355572	YIPF1	1	54353556	C	G	0.527833	-0.10661	0.00797184	8.6728e-41	0.209856	0.0315595	2.940002e-11	-0.508014	0.0853213	2.614632e-09	0.4126691	4
cis-meQTL	cg06186790	ENSG00000059122	16:2891418	16	2902921	PRSS22	16	2891418	G	C	0.271372	0.14959	0.0104577	2.0659e-46	0.34559	0.047236	2.549998e-13	0.432853	0.066453	7.333214e-11	0.08640369	3
cis-meQTL	cg11423736	ENSG00000059122	16:3051123	16	3039665	LINC00514	16	3051123	C	T	0.646123	0.239012	0.00940913	2.3846e-142	-0.221774	0.03385	5.689995e-11	-1.07773	0.16988	2.238007e-10	0.4602791	9
cis-meQTL	cg12870418	ENSG00000059122	16:3059480	16	3040132	LINC00514	16	3059480	A	G	0.367793	-0.22219	0.0096257	6.8609e-118	0.289565	0.0362734	1.430004e-15	-0.767324	0.101707	4.54285e-14	0.08867506	5
cis-meQTL	cg07384961	ENSG00000059122	16:3068773	16	3068128	CLDN6	16	3068773	A	G	0.205765	-0.131146	0.0110636	2.0516e-32	0.360343	0.0422064	1.369999e-17	-0.363949	0.0525346	4.274381e-12	0.8772046	3
cis-meQTL	cg27219841	ENSG00000059122	16:3074426	16	3079423	CCDC64B	16	3074426	C	G	0.237575	-0.112584	0.010636	3.4829e-26	0.288494	0.04163	4.21001e-12	-0.390247	0.067308	6.713764e-09	0.316679	4
cis-meQTL	cg27656400	ENSG00000059122	16:3105714	16	3114056	IL32;IL32;IL32;IL32	16	3105714	T	A	0.104374	-0.14239	0.0169364	4.192e-17	-0.77529	0.05657	9.479942e-43	0.18366	0.0256282	7.703373e-13	0.1769885	4
cis-meQTL	cg06239618	ENSG00000059377	7:139702440	7	139702295	TBXAS1;TBXAS1;TBXAS1;TBXAS1;TBXAS1;TBXAS1	7	139702440	T	C	0.196819	0.115749	0.0108189	1.0333e-26	-0.29591	0.0404798	2.670002e-13	-0.391163	0.0648079	1.582505e-09	0.07130726	5
cis-meQTL	cg12165236	ENSG00000059378	7:139898709	7	139790949	KDM7A	7	139898709	C	T	0.514911	0.0625441	0.00804426	7.5328e-15	-0.286031	0.0292653	1.459999e-22	-0.218662	0.035937	1.167933e-09	0.09233996	20
cis-meQTL	cg27405030	ENSG00000059378	7:139870793	7	139923845	NA	7	139870793	G	A	0.583499	0.0805728	0.00811032	2.9435e-23	-0.313604	0.0351627	4.719988e-19	-0.256925	0.0387131	3.209002e-11	0.84385	12
cis-meQTL	cg18190030	ENSG00000059588	1:234451146	1	234348636	SLC35F3	1	234451146	G	A	0.323062	0.128385	0.00841259	1.391e-52	-0.499416	0.0302362	2.760028e-61	-0.257069	0.0229342	3.684429e-29	0.2104104	20
cis-meQTL	cg25962682	ENSG00000059588	1:234451159	1	234349999	SLC35F3;SLC35F3;SLC35F3	1	234451159	T	A	0.322068	0.129511	0.00843115	2.9893e-53	-0.275047	0.0326493	3.629997e-17	-0.470868	0.0637479	1.508514e-13	0.4950036	8
cis-meQTL	cg10467711	ENSG00000059588	1:234450375	1	234350327	SLC35F3	1	234450375	T	C	0.321074	0.126492	0.00844646	1.0569e-50	-0.247774	0.0345311	7.209986e-13	-0.510515	0.0788932	9.737553e-11	0.5962983	4
cis-meQTL	cg01420001	ENSG00000059588	1:234450375	1	234365540	SLC35F3	1	234450375	T	C	0.321074	0.126492	0.00844646	1.0569e-50	0.334993	0.0330068	3.339977e-24	0.377597	0.0449435	4.404109e-17	0.1182866	9
cis-meQTL	cg08765573	ENSG00000059588	1:234449697	1	234398567	SLC35F3;SLC35F3	1	234449697	T	C	0.337972	0.123207	0.00825494	2.2596e-50	0.329306	0.0320336	8.670001e-25	0.374143	0.0441927	2.535903e-17	0.1208998	14
cis-meQTL	cg11333189	ENSG00000059588	1:234456465	1	234462420	NA	1	234456465	T	C	0.332008	0.0966313	0.00845596	3.0441e-30	-0.246404	0.0335567	2.089996e-13	-0.392166	0.0634826	6.51103e-10	0.2092421	9
cis-meQTL	cg01217350	ENSG00000059691	4:152261762	4	152475308	FAM160A1	4	152261762	T	C	0.0984095	0.266179	0.0134032	9.1761e-88	-0.310192	0.0479879	1.020002e-10	-0.858109	0.139608	7.91808e-10	0.3850982	7
cis-meQTL	cg10533057	ENSG00000059691	4:152718396	4	152494843	FAM160A1	4	152718396	T	C	0.243539	-0.281861	0.0103409	1.3729e-163	0.471437	0.0493984	1.379994e-21	-0.597876	0.0663761	2.109977e-19	0.08526684	15
cis-meQTL	cg22705602	ENSG00000059691	4:152775454	4	152727874	NA	4	152775454	G	C	0.77833	0.164404	0.0111259	2.0676e-49	0.750006	0.0416638	1.89997e-72	0.219204	0.0191922	3.265356e-30	0.4049266	20
cis-meQTL	cg04153061	ENSG00000059728	2:70172466	2	70174164	NA	2	70172466	G	A	0.455268	0.0700653	0.00799203	1.8382e-18	-0.346286	0.0351878	7.489981e-23	-0.202334	0.0309091	5.906143e-11	0.6359128	14
cis-meQTL	cg11254644	ENSG00000059769	9:114422393	9	114422150	DNAJC25-GNG10	9	114422393	G	A	0.0596421	-0.136501	0.0156577	2.8316e-18	-0.921914	0.10302	3.590004e-19	0.148063	0.0237108	4.250954e-10	0.06066284	10
cis-meQTL	cg02458554	ENSG00000060069	18:77396275	18	77398552	NA	18	77396275	T	C	0.7833	0.111143	0.0116997	2.1029e-21	-0.310379	0.0398798	7.089995e-15	-0.358089	0.0594794	1.74009e-09	0.2248275	15
cis-meQTL	cg01589580	ENSG00000060069	18:77407516	18	77440800	CTDP1;CTDP1	18	77407516	A	G	0.502982	0.162366	0.00975125	2.9759e-62	-0.604379	0.0352427	6.390039e-66	-0.268649	0.0224884	6.800056e-33	0.05776909	20
cis-meQTL	cg26991596	ENSG00000060069	18:77472436	18	77440820	CTDP1;CTDP1;CTDP1	18	77472436	A	C	0.374751	0.168228	0.00815917	1.8844e-94	-0.387094	0.0301247	8.630044e-38	-0.434592	0.0398516	1.087676e-27	0.2515614	20
cis-meQTL	cg23732169	ENSG00000060069	18:77411343	18	77443723	CTDP1;CTDP1;CTDP1	18	77411343	A	G	0.384692	0.181914	0.00847198	2.8329e-102	-0.250447	0.0320658	5.700009e-15	-0.726356	0.0989596	2.137099e-13	0.08884177	9
cis-meQTL	cg07225681	ENSG00000060069	18:77504809	18	77509867	CTDP1;CTDP1;CTDP1	18	77504809	T	C	0.525845	-0.1628	0.00790776	3.5744e-94	0.229554	0.034278	2.129998e-11	-0.709202	0.111363	1.910498e-10	0.08115712	5
cis-meQTL	cg20694715	ENSG00000060140	12:10769931	12	10766273	MAGOHB	12	10769931	A	G	0.776342	-0.0935095	0.00979168	1.2995e-21	-0.327973	0.0412209	1.769993e-15	0.285113	0.0466413	9.783944e-10	0.08622193	4
cis-meQTL	cg03722506	ENSG00000060491	20:61321381	20	61276134	SLCO4A1	20	61321381	T	C	0.338966	-0.0889913	0.00915303	2.4153e-22	0.261878	0.0313661	6.880003e-17	-0.33982	0.053649	2.386932e-10	0.5582353	7
cis-meQTL	cg07208785	ENSG00000060491	20:61317643	20	61299808	SLCO4A1;SLCO4A1	20	61317643	T	C	0.342942	-0.0875772	0.00911389	7.3115e-22	0.32801	0.0295571	1.29e-28	-0.266995	0.0367541	3.74797e-13	0.3855157	12
cis-meQTL	cg19441370	ENSG00000060491	20:61307554	20	61306997	NA	20	61307554	T	C	0.450298	-0.0689393	0.00931159	1.3234e-13	0.444632	0.0333395	1.420016e-40	-0.155048	0.0239528	9.604059e-11	0.2621964	20
cis-meQTL	cg20163335	ENSG00000060491	20:61305914	20	61309524	NA	20	61305914	G	T	0.538767	0.0583894	0.00912749	1.5825e-10	-0.542274	0.0387759	1.929983e-44	-0.107675	0.0185093	5.978332e-09	0.07258087	20
cis-meQTL	cg13453327	ENSG00000060491	20:61307554	20	61309716	NA	20	61307554	T	C	0.450298	-0.0689393	0.00931159	1.3234e-13	0.732	0.0317558	1.439993e-117	-0.0941794	0.0133608	1.802865e-12	0.1154345	20
cis-meQTL	cg12466669	ENSG00000060491	20:61307554	20	61318160	NA	20	61307554	T	C	0.450298	-0.0689393	0.00931159	1.3234e-13	0.460903	0.0345205	1.159998e-40	-0.149574	0.0231011	9.495218e-11	0.1201049	20
cis-meQTL	cg00135618	ENSG00000060642	1:27014748	1	27259355	NUDC	1	27014748	G	C	0.0765408	-0.488091	0.0140728	1.402e-263	-1.26495	0.0525908	7.830067e-128	0.385859	0.0195224	5.96832e-87	0.05995113	9
cis-meQTL	cg21139713	ENSG00000060642	1:27586188	1	27675587	SYTL1	1	27586188	A	G	0.0616302	-0.137416	0.015805	3.4805e-18	-0.739887	0.0661435	4.769972e-29	0.185726	0.0270551	6.660987e-12	0.2699779	8
cis-meQTL	cg26491818	ENSG00000060709	12:130973513	12	130961949	RIMBP2	12	130973513	A	C	0.33002	0.184693	0.00857536	6.92e-103	-0.248385	0.0364422	9.370011e-12	-0.743574	0.114427	8.12709e-11	0.5898574	7
cis-meQTL	cg24538070	ENSG00000060762	6:166685496	6	166649636	LOC101929297	6	166685496	A	G	0.323062	-0.135317	0.00942803	1.0262e-46	0.312544	0.0301646	3.720015e-25	-0.432953	0.0515364	4.430174e-17	0.08911611	20
cis-meQTL	cg15675601	ENSG00000060762	6:166683784	6	166673341	NA	6	166683784	T	C	0.313121	-0.143124	0.00943576	5.743e-52	0.384772	0.03652	5.900008e-26	-0.37197	0.0429862	5.005893e-18	0.3029917	19
cis-meQTL	cg06284734	ENSG00000060762	6:166678021	6	166673367	NA	6	166678021	T	C	0.310139	-0.156687	0.0095797	3.9289e-60	0.491688	0.0385022	2.400003e-37	-0.318671	0.0316591	7.832596e-24	0.06810574	20
cis-meQTL	cg02151625	ENSG00000060762	6:166731067	6	166722060	PRR18	6	166731067	C	T	0.505964	0.168667	0.00928326	9.0839e-74	0.255875	0.0307871	9.480032e-17	0.659176	0.0872166	4.095837e-14	0.3311845	6
cis-meQTL	cg01243879	ENSG00000060762	6:166722417	6	166722248	PRR18	6	166722417	C	T	0.492048	0.0876316	0.00886663	4.9137e-23	0.361548	0.0286533	1.680003e-36	0.242379	0.0311515	7.215042e-15	0.564765	18
cis-meQTL	cg25845783	ENSG00000060762	6:166748622	6	166756218	SFT2D1	6	166748622	C	A	0.252485	-0.115706	0.0105768	7.4528e-28	-0.387322	0.0412483	5.999992e-21	0.298733	0.0419264	1.039524e-12	0.6359355	4
cis-meQTL	cg21368143	ENSG00000060982	12:25151227	12	25150626	C12orf77	12	25151227	G	A	0.171968	-0.121612	0.0104471	2.5561e-31	-0.344485	0.0408098	3.139997e-17	0.353025	0.0516599	8.279209e-12	0.06527336	5
cis-meQTL	cg02867520	ENSG00000061273	12:48207600	12	48197060	HDAC7;HDAC7;HDAC7	12	48207600	A	G	0.0447316	-0.16003	0.0188177	1.8285e-17	1.97659	0.055124	1.423421e-281	-0.0809626	0.0097844	1.2882e-16	0.07289105	12
cis-meQTL	cg17251544	ENSG00000061273	12:48207600	12	48197482	HDAC7;HDAC7;HDAC7	12	48207600	A	G	0.0447316	-0.16003	0.0188177	1.8285e-17	1.76711	0.058573	5.969088e-200	-0.0905601	0.0110638	2.717898e-16	0.3630138	11
cis-meQTL	cg02289891	ENSG00000061273	12:48207600	12	48197491	HDAC7;HDAC7;HDAC7	12	48207600	A	G	0.0447316	-0.16003	0.0188177	1.8285e-17	1.61343	0.060296	9.856992e-158	-0.0991864	0.0122381	5.28619e-16	0.5102758	7
cis-meQTL	cg11711114	ENSG00000061676	2:183796363	2	183903761	NCKAP1;NCKAP1	2	183796363	G	C	0.121272	0.208839	0.0122406	2.8956e-65	-0.311155	0.0500938	5.250008e-10	-0.671173	0.114993	5.325651e-09	0.07125957	7
cis-meQTL	cg23642632	ENSG00000061676	2:183799558	2	183903927	NCKAP1;NCKAP1	2	183799558	C	G	0.78827	-0.239518	0.00952429	1.4862e-139	0.265829	0.0403967	4.690011e-11	-0.901023	0.141534	1.938681e-10	0.3875755	9
cis-meQTL	cg24806696	ENSG00000061676	2:183789649	2	183903998	NCKAP1;NCKAP1	2	183789649	A	C	0.722664	-0.222968	0.00876984	1.3552e-142	0.322435	0.0358089	2.170004e-19	-0.691513	0.081472	2.107015e-17	0.05584506	10
cis-meQTL	cg03162810	ENSG00000061676	2:183761872	2	183906765	NA	2	183761872	C	T	0.124254	0.254018	0.0117413	8.4882e-104	-0.32657	0.0501636	7.509986e-11	-0.777838	0.124774	4.54723e-10	0.5291098	6
cis-meQTL	cg10572688	ENSG00000062282	11:75450576	11	75547504	UVRAG	11	75450576	C	T	0.177932	-0.125621	0.0102317	1.192e-34	0.601608	0.0361746	4.180078e-62	-0.208808	0.0211398	5.21155e-23	0.3842708	11
cis-meQTL	cg08627058	ENSG00000062282	11:75531695	11	75579235	UVRAG	11	75531695	T	C	0.106362	-0.199087	0.01188	4.9168e-63	0.394021	0.0497484	2.370002e-15	-0.505269	0.0705606	8.021358e-13	0.09811591	10
cis-meQTL	cg04882972	ENSG00000062598	20:45082339	20	45023165	ELMO2;ELMO2;ELMO2	20	45082339	T	C	0.248509	-0.109036	0.00955346	3.5844e-30	-0.678751	0.0838534	5.750006e-16	0.160641	0.0243302	4.041738e-11	0.9465552	17
cis-meQTL	cg12842517	ENSG00000062598	20:45065077	20	45036183	ELMO2;ELMO2	20	45065077	T	G	0.0735586	-0.189092	0.0162073	1.8749e-31	-0.521131	0.0587938	7.740036e-19	0.362849	0.0514104	1.690323e-12	0.09764815	3
cis-meQTL	cg22938429	ENSG00000062598	20:45076692	20	45039383	NA	20	45076692	G	A	0.0884692	-0.137999	0.0143092	5.2015e-22	-0.407954	0.0565653	5.50999e-13	0.338272	0.0585681	7.663455e-09	0.2021343	3
cis-meQTL	cg10861637	ENSG00000062716	17:57692233	17	57698539	CLTC;CLTC	17	57692233	C	G	0.149105	0.11434	0.0125197	6.675e-20	-0.361481	0.0428527	3.299998e-17	-0.316309	0.0510452	5.768182e-10	0.08182128	10
cis-meQTL	cg27115361	ENSG00000063046	12:53440779	12	53440473	TNS2;LOC283335	12	53440779	T	C	0.082505	0.38188	0.0254167	5.0666e-51	0.386438	0.0556017	3.649993e-12	0.988205	0.156661	2.827993e-10	0.3490524	3
cis-meQTL	cg19753641	ENSG00000063127	19:49837246	19	49840176	CD37;CD37	19	49837246	T	C	0.237575	0.128161	0.00888623	3.741e-47	0.288532	0.0352213	2.569998e-16	0.444182	0.062358	1.055234e-12	0.2258642	5
cis-meQTL	cg19081224	ENSG00000063169	19:48114059	19	48140296	GLTSCR1	19	48114059	C	T	0.843936	-0.173334	0.012699	2.0411e-42	0.325241	0.0421095	1.130002e-14	-0.53294	0.0792818	1.791182e-11	0.1236182	12
cis-meQTL	cg13428516	ENSG00000063176	19:49224966	19	49224033	MAMSTR;RASIP1	19	49224966	C	A	0.543738	-0.0654995	0.00796646	2.0047e-16	-0.292435	0.0339679	7.360045e-18	0.22398	0.0376692	2.748529e-09	0.1417723	8
cis-meQTL	cg13974464	ENSG00000063176	19:49224966	19	49224165	MAMSTR;RASIP1	19	49224966	C	A	0.543738	-0.0654995	0.00796646	2.0047e-16	-0.278239	0.0341839	3.969979e-16	0.235407	0.0406969	7.277197e-09	0.3984743	8
cis-meQTL	cg14648020	ENSG00000063180	19:49140809	19	49108551	FAM83E;SPACA4	19	49140809	C	A	0.782306	-0.216025	0.0152961	2.7485e-45	-0.343388	0.0413541	1.010004e-16	0.629098	0.0878869	8.183729e-13	0.1965597	5
cis-meQTL	cg09025908	ENSG00000063180	19:49116760	19	49126940	SPHK2;SPHK2;SPHK2;SPHK2;SPHK2	19	49116760	G	C	0.262425	0.140926	0.0130785	4.508e-27	-0.304359	0.0374109	4.099998e-16	-0.463027	0.071314	8.425589e-11	0.07977446	6
cis-meQTL	cg23608997	ENSG00000063244	19:56144238	19	56152034	ZNF580;ZNF580;ZNF580	19	56144238	T	C	0.9334	-0.157962	0.0166847	2.869e-21	0.511638	0.0635232	7.989986e-16	-0.308738	0.0503265	8.53218e-10	0.2363072	5
cis-meQTL	cg20608100	ENSG00000063322	19:39861514	19	39797750	LRFN1	19	39861514	C	T	0.125249	-0.10929	0.0133797	3.1199e-16	-0.450694	0.0543847	1.160003e-16	0.242494	0.0416838	5.974894e-09	0.4783425	5
cis-meQTL	cg01076874	ENSG00000063322	19:39861514	19	39797966	LRFN1	19	39861514	C	T	0.125249	-0.10929	0.0133797	3.1199e-16	-0.424107	0.050713	6.120024e-17	0.257696	0.0440997	5.112136e-09	0.3070214	8
cis-meQTL	cg00002033	ENSG00000063322	19:39874945	19	39798481	LRFN1	19	39874945	C	T	0.121272	-0.117492	0.0134946	3.1257e-18	-0.662734	0.0519874	3.200038e-37	0.177284	0.0246579	6.49141e-13	0.1480512	10
cis-meQTL	cg26910511	ENSG00000063322	19:39861514	19	39799037	LRFN1	19	39861514	C	T	0.125249	-0.10929	0.0133797	3.1199e-16	-0.609531	0.0487701	7.650075e-36	0.179303	0.0262232	8.05558e-12	0.08190019	10
cis-meQTL	cg24796852	ENSG00000063322	19:39874945	19	39827269	GMFG	19	39874945	C	T	0.121272	-0.117492	0.0134946	3.1257e-18	0.679018	0.0494607	6.859944e-43	-0.173032	0.0235334	1.943684e-13	0.1298481	9
cis-meQTL	cg06427718	ENSG00000063322	19:39908978	19	39908303	PLEKHG2	19	39908978	A	G	0.175944	-0.106125	0.0111578	1.8811e-21	-0.49748	0.039311	1.04999e-36	0.213326	0.0280572	2.887846e-14	0.1502312	5
cis-meQTL	cg00607051	ENSG00000063438	5:311478	5	191500	LRRC14B	5	311478	C	T	0.702783	-0.14667	0.00875007	4.6279e-63	-0.256683	0.0343294	7.600023e-14	0.571404	0.0836792	8.580469e-12	0.1262589	9
cis-meQTL	cg04491155	ENSG00000063761	14:78341762	14	78326819	ADCK1;ADCK1	14	78341762	G	A	0.494036	0.180637	0.00808146	1.1494e-110	-0.207672	0.0311331	2.550002e-11	-0.869817	0.136081	1.638345e-10	0.6959938	7
cis-meQTL	cg19369116	ENSG00000063761	14:78351118	14	78350328	ADCK1;ADCK1	14	78351118	T	C	0.0934394	-0.125694	0.0147972	1.9862e-17	0.491953	0.0597746	1.870005e-16	-0.255499	0.0432258	3.404452e-09	0.1547654	12
cis-meQTL	cg06269035	ENSG00000063854	16:1889645	16	1663677	CRAMP1L	16	1889645	T	C	0.17992	-0.237049	0.0103214	1.0012e-116	0.256749	0.0430395	2.439996e-09	-0.923273	0.159906	7.748788e-09	0.1777756	6
cis-meQTL	cg24928222	ENSG00000063854	16:1756051	16	1754921	MAPK8IP3;MAPK8IP3	16	1756051	C	G	0.0994036	0.162096	0.0132778	2.8173e-34	0.500693	0.0659572	3.169982e-14	0.323744	0.0502199	1.144472e-10	0.3009812	3
cis-meQTL	cg04829521	ENSG00000063854	16:1849633	16	1839114	NUBP2	16	1849633	T	G	0.828032	0.212948	0.0105926	6.863e-90	-0.264033	0.0418544	2.820009e-10	-0.806522	0.133996	1.755115e-09	0.05000011	5
cis-meQTL	cg08817120	ENSG00000064042	4:41368175	4	41363320	LIMCH1;LIMCH1;LIMCH1	4	41368175	A	T	0.136183	0.162759	0.0124794	7.0581e-39	-0.340035	0.0480395	1.460004e-12	-0.478655	0.0769406	4.936959e-10	0.2425526	7
cis-meQTL	cg00366265	ENSG00000064042	4:41373402	4	41376770	LIMCH1;LIMCH1;LIMCH1;LIMCH1;LIMCH1	4	41373402	A	G	0.264414	-0.0934773	0.00971768	6.6216e-22	-0.262705	0.0355916	1.570002e-13	0.355826	0.0607644	4.746363e-09	0.6346281	4
cis-meQTL	cg03024791	ENSG00000064201	11:2319531	11	2243261	NA	11	2319531	T	A	0.569583	0.470057	0.00774491	3.27170000000001e-310	0.325695	0.0345362	4.079974e-21	1.44324	0.154876	1.177599e-20	0.06638366	9
cis-meQTL	cg07489413	ENSG00000064201	11:2315580	11	2321937	C11orf21;TSPAN32;C11orf21	11	2315580	C	G	0.389662	-0.4442	0.00801077	3.27170000000001e-310	0.700262	0.032956	3.409944e-100	-0.634335	0.03197	1.304307e-87	0.1577345	20
cis-meQTL	cg12359858	ENSG00000064201	11:2345890	11	2342791	NA	11	2345890	T	C	0.827038	-0.195583	0.0108317	7.0004e-73	0.45204	0.0414616	1.120006e-27	-0.432668	0.0463579	1.02704e-20	0.09073287	7
cis-meQTL	cg21128761	ENSG00000064225	3:98497029	3	98491018	ST3GAL6;ST3GAL6;ST3GAL6;ST3GAL6;ST3GAL6;ST3GAL6	3	98497029	A	G	0.404573	0.246016	0.00788204	7.2781e-214	0.230062	0.0303397	3.380009e-14	1.06935	0.145123	1.725201e-13	0.07855828	4
cis-meQTL	cg16329535	ENSG00000064225	3:98490605	3	98499647	ST3GAL6;ST3GAL6;ST3GAL6;ST3GAL6;ST3GAL6;ST3GAL6	3	98490605	G	T	0.403579	0.24582	0.00788246	1.6703e-213	-0.29035	0.0306416	2.650005e-21	-0.846634	0.0933814	1.230037e-19	0.2297674	20
cis-meQTL	cg07747428	ENSG00000064225	3:98972110	3	99085706	NA	3	98972110	G	T	0.54175	-0.07212	0.00816973	1.0695e-18	-0.323756	0.0379502	1.449998e-17	0.22276	0.0363123	8.539284e-10	0.09077282	18
cis-meQTL	cg04028616	ENSG00000064270	16:84412313	16	84424282	ATP2C2	16	84412313	A	G	0.55169	-0.197806	0.00865379	1.228e-115	-0.232955	0.031345	1.070003e-13	0.849116	0.120139	1.574597e-12	0.6003978	8
cis-meQTL	cg06904057	ENSG00000064393	7:139410993	7	139498138	TBXAS1;TBXAS1	7	139410993	G	A	0.214712	0.0735323	0.0104489	1.9614e-12	0.619002	0.0403613	4.360072e-53	0.118792	0.0185726	1.59409e-10	0.08412232	11
cis-meQTL	cg15031685	ENSG00000064419	7:128469917	7	128494060	FLNC;FLNC	7	128469917	C	T	0.136183	0.0947574	0.011228	3.1897e-17	-0.417842	0.0429262	2.160008e-22	-0.226778	0.0355647	1.811878e-10	0.05882112	20
cis-meQTL	cg24619709	ENSG00000064419	7:128579666	7	128580694	IRF5;IRF5;IRF5;IRF5;IRF5	7	128579666	A	G	0.473161	-0.351933	0.00778593	3.27170000000001e-310	-0.195212	0.0288547	1.329997e-11	1.80282	0.269448	2.219404e-11	0.3369153	6
cis-meQTL	cg04086097	ENSG00000064419	7:128581835	7	128580792	IRF5;IRF5;IRF5;IRF5;IRF5;IRF5;IRF5;IRF5	7	128581835	G	A	0.469185	-0.366656	0.00774843	3.27170000000001e-310	0.231991	0.0356089	7.270006e-11	-1.58047	0.244879	1.088673e-10	0.1419948	8
cis-meQTL	cg10313673	ENSG00000064490	19:19476520	19	19649144	CILP2;CILP2	19	19476520	A	G	0.152087	0.14528	0.0107542	1.3801e-41	0.314277	0.0460287	8.620013e-12	0.462269	0.0758596	1.10305e-09	0.1703606	3
cis-meQTL	cg13738784	ENSG00000064547	19:19715794	19	19740804	GMIP;GMIP;GMIP	19	19715794	C	T	0.766402	0.548952	0.00880395	3.27170000000001e-310	0.266572	0.0334109	1.48e-15	2.0593	0.260207	2.490989e-15	0.3849129	13
cis-meQTL	cg06145903	ENSG00000064607	19:19125967	19	19110245	SUGP2;SUGP2	19	19125967	T	C	0.750497	-0.396927	0.010288	3.27170000000001e-310	-0.265564	0.0359707	1.550006e-13	1.49466	0.206125	4.130019e-13	0.10254	3
cis-meQTL	cg15995265	ENSG00000064886	1:111774137	1	111764857	NA	1	111774137	G	C	0.122266	0.922028	0.0112442	3.27170000000001e-310	0.306262	0.0493733	5.540003e-10	3.01059	0.486731	6.197699e-10	0.4947518	4
cis-meQTL	cg21350115	ENSG00000064989	2:188286217	2	188312833	CALCRL;CALCRL	2	188286217	G	C	0.424453	-0.157575	0.0079951	1.7979e-86	0.248896	0.0302804	2.04e-16	-0.633097	0.0834518	3.289666e-14	0.06562335	20
cis-meQTL	cg14276684	ENSG00000065000	19:2136680	19	2121485	AP3D1;AP3D1	19	2136680	C	G	0.11332	-0.288851	0.0134557	3.1819e-102	0.48677	0.0426705	3.830003e-30	-0.593404	0.0589068	7.228186e-24	0.352382	7
cis-meQTL	cg16498112	ENSG00000065000	19:2162639	19	2122191	AP3D1;AP3D1	19	2162639	T	C	0.0874751	-0.168991	0.0137881	1.5524e-34	0.60094	0.0868306	4.490011e-12	-0.281212	0.0466632	1.676342e-09	0.1604295	10
cis-meQTL	cg18852887	ENSG00000065029	6:35228828	6	35159782	NA	6	35228828	T	A	0.907555	0.273857	0.0143466	3.1287e-81	0.311835	0.0473077	4.35e-11	0.878212	0.140951	4.645997e-10	0.475477	18
cis-meQTL	cg17140273	ENSG00000065029	6:35207032	6	35203484	SCUBE3;SCUBE3	6	35207032	T	C	0.0387674	-0.253452	0.0196284	3.8218e-38	0.914563	0.0721077	7.319994e-37	-0.277129	0.0306275	1.450951e-19	0.1633725	20
cis-meQTL	cg10666342	ENSG00000065029	6:35207032	6	35270553	DEF6	6	35207032	T	C	0.0387674	-0.253452	0.0196284	3.8218e-38	1.12469	0.0710343	1.839991e-56	-0.225353	0.0225202	1.42468e-23	0.09065885	20
cis-meQTL	cg17430819	ENSG00000065029	6:35246903	6	35295284	NA	6	35246903	A	G	0.866799	0.278264	0.012115	9.5616e-117	0.31054	0.044167	2.050001e-12	0.896066	0.133282	1.779065e-11	0.05282765	12
cis-meQTL	cg16912838	ENSG00000065029	6:35491959	6	35551624	FKBP5;FKBP5;FKBP5;FKBP5	6	35491959	T	C	0.0506958	-0.190073	0.0164125	5.1442e-31	0.647576	0.0584429	1.560008e-28	-0.293515	0.036661	1.183177e-15	0.05594492	18
cis-meQTL	cg24795536	ENSG00000065057	16:2097158	16	2097195	NTHL1;TSC2;TSC2;TSC2	16	2097158	A	G	0.223658	0.10903	0.0117811	2.1503e-20	-0.467356	0.0388121	2.150015e-33	-0.233292	0.0317929	2.170505e-13	0.3023174	3
cis-meQTL	cg02851047	ENSG00000065057	16:2195198	16	2132723	TSC2;TSC2;TSC2	16	2195198	C	T	0.815109	-0.104661	0.0128705	4.2296e-16	0.512325	0.0358523	2.530015e-46	-0.204287	0.0289045	1.575835e-12	0.1107614	6
cis-meQTL	cg03546687	ENSG00000065057	16:2132731	16	2198080	RAB26	16	2132731	A	G	0.187873	0.118316	0.0133718	8.9102e-19	0.69062	0.0415975	6.689969e-62	0.171319	0.0219401	5.787583e-15	0.2569914	9
cis-meQTL	cg27176536	ENSG00000065057	16:2199788	16	2198395	RAB26	16	2199788	G	T	0.811133	-0.123154	0.0132105	1.1395e-20	-0.526488	0.0346047	2.839964e-52	0.233916	0.0294275	1.882077e-15	0.2774953	8
cis-meQTL	cg03486974	ENSG00000065057	16:2199788	16	2199702	RAB26	16	2199788	G	T	0.811133	-0.123154	0.0132105	1.1395e-20	0.612039	0.0341672	9.329779e-72	-0.201219	0.0243325	1.344659e-16	0.1526304	11
cis-meQTL	cg15558278	ENSG00000065060	6:34504042	6	34498963	PACSIN1;PACSIN1	6	34504042	G	T	0.0735586	0.486288	0.0151777	3.0646e-225	0.486342	0.0595436	3.139996e-16	0.999889	0.126333	2.478677e-15	0.5043938	4
cis-meQTL	cg10519906	ENSG00000065060	6:34831761	6	34563243	C6orf106;C6orf106	6	34831761	T	G	0.139165	0.672987	0.0124752	3.27170000000001e-310	0.30279	0.0469844	1.160001e-10	2.22262	0.34734	1.564199e-10	0.1023991	4
cis-meQTL	cg06810293	ENSG00000065060	6:34690778	6	34660294	C6orf106;C6orf106	6	34690778	A	C	0.662028	-0.810644	0.0080411	3.27170000000001e-310	-0.303182	0.0362524	6.110012e-17	2.67379	0.320811	7.785653e-17	0.7088938	4
cis-meQTL	cg13098318	ENSG00000065060	6:34563164	6	34663277	C6orf106;C6orf106	6	34563164	G	A	0.279324	0.759603	0.00863666	3.27170000000001e-310	0.253266	0.040238	3.089993e-10	2.99923	0.477726	3.426502e-10	0.8466505	5
cis-meQTL	cg05210364	ENSG00000065060	6:34569814	6	34665139	C6orf106;C6orf106	6	34569814	C	T	0.144135	0.597262	0.0132637	3.27170000000001e-310	-0.517997	0.058218	5.709967e-19	-1.15302	0.132095	2.574562e-18	0.08223981	11
cis-meQTL	cg04690793	ENSG00000065060	6:34615443	6	34723390	SNRPC;SNRPC	6	34615443	G	A	0.33499	0.817917	0.00775798	3.27170000000001e-310	0.234408	0.0338927	4.639995e-12	3.48929	0.505596	5.15136e-12	0.5595997	5
cis-meQTL	cg13910867	ENSG00000065060	6:34595543	6	34725657	SNRPC;SNRPC	6	34595543	C	T	0.356859	0.781914	0.0078517	3.27170000000001e-310	-0.217923	0.0328567	3.299992e-11	-3.58803	0.542173	3.644344e-11	0.3318743	9
cis-meQTL	cg07306190	ENSG00000065060	6:34545999	6	34760872	UHRF1BP1	6	34545999	C	A	0.34493	0.412014	0.00910967	3.27170000000001e-310	-0.469542	0.0354965	6.060003e-40	-0.87748	0.0691147	6.22381e-37	0.1212972	20
cis-meQTL	cg05660153	ENSG00000065060	6:34852891	6	34763868	UHRF1BP1	6	34852891	T	C	0.284294	0.567143	0.0105073	3.27170000000001e-310	0.480593	0.0471657	2.209998e-24	1.18009	0.11786	1.341682e-23	0.2656067	20
cis-meQTL	cg26155492	ENSG00000065135	1:110082473	1	110082294	GPR61	1	110082473	T	G	0.0884692	0.464199	0.0130011	3.354e-279	-0.317922	0.0514741	6.559995e-10	-1.4601	0.239913	1.157917e-09	0.6567973	3
cis-meQTL	cg19784721	ENSG00000065154	10:126050721	10	126043521	NA	10	126050721	G	A	0.524851	-0.080288	0.00796437	6.7177e-24	-0.334383	0.0342538	1.64e-22	0.240108	0.0342386	2.336255e-12	0.09485259	20
cis-meQTL	cg18736101	ENSG00000065154	10:126037442	10	126043549	NA	10	126037442	A	G	0.452286	-0.071283	0.00797216	3.8358e-19	-0.24988	0.0311305	9.99999e-16	0.285269	0.0477588	2.327601e-09	0.1646389	11
cis-meQTL	cg21926808	ENSG00000065154	10:126125848	10	126123919	NA	10	126125848	A	C	0.11829	-0.281288	0.0127496	7.2626e-108	-0.526338	0.0482727	1.110003e-27	0.534424	0.0546734	1.443592e-22	0.279868	5
cis-meQTL	cg08734600	ENSG00000065154	10:126126809	10	126136228	NKX1-2	10	126126809	T	C	0.17495	-0.253286	0.0110546	3.4955e-116	-0.39785	0.0424305	6.819971e-21	0.636638	0.0733627	4.029521e-18	0.1271476	5
cis-meQTL	cg00486352	ENSG00000065154	10:126131704	10	126139435	NKX1-2	10	126131704	T	C	0.115308	-0.288123	0.0132082	1.7086e-105	0.40903	0.056513	4.559999e-13	-0.704404	0.10254	6.440757e-12	0.286017	3
cis-meQTL	cg16364660	ENSG00000065268	19:1015961	19	1009797	TMEM259;TMEM259	19	1015961	G	A	0.427435	0.14429	0.0100096	4.1523e-47	0.258182	0.0360744	8.250012e-13	0.558869	0.0871824	1.451908e-10	0.305929	3
cis-meQTL	cg02677328	ENSG00000065308	6:52268008	6	52267982	PAQR8	6	52268008	G	T	0.311133	-0.21058	0.00884543	2.8534e-125	0.229284	0.0363923	2.970001e-10	-0.918423	0.150792	1.124479e-09	0.9730625	4
cis-meQTL	cg25428698	ENSG00000065361	12:56389293	12	56376553	RAB5B;RAB5B;RAB5B	12	56389293	C	T	0.394632	-0.150864	0.00816933	3.7925e-76	-0.218885	0.0349382	3.729998e-10	0.689238	0.116174	2.977742e-09	0.1870549	4
cis-meQTL	cg25779690	ENSG00000065361	12:56379427	12	56385212	RAB5B;RAB5B;RAB5B	12	56379427	C	G	0.390656	-0.151313	0.00814428	4.7351e-77	-0.25699	0.0320355	1.040005e-15	0.588791	0.0799461	1.77354e-13	0.5405644	11
cis-meQTL	cg22580629	ENSG00000065361	12:56443342	12	56390979	SUOX;SUOX;SUOX	12	56443342	T	C	0.427435	0.125004	0.00801831	8.5668e-55	0.241772	0.0315458	1.800003e-14	0.517032	0.0751724	6.07189e-12	0.1641432	5
cis-meQTL	cg06495347	ENSG00000065361	12:56381916	12	56391451	SUOX;SUOX;SUOX	12	56381916	G	A	0.319085	-0.150746	0.00860626	1.0855e-68	-0.206399	0.0312355	3.900003e-11	0.73036	0.118133	6.308736e-10	0.2099261	9
cis-meQTL	cg15715743	ENSG00000065361	12:56466473	12	56432329	NA	12	56466473	T	C	0.335984	-0.159831	0.00850243	7.7829e-79	0.243458	0.0322559	4.429988e-14	-0.656504	0.0937299	2.483756e-12	0.07608891	9
cis-meQTL	cg25095951	ENSG00000065361	12:56396768	12	56435247	RPS26	12	56396768	C	G	0.33002	-0.155103	0.00855659	1.9583e-73	-0.203193	0.0332173	9.530019e-10	0.763327	0.1317	6.793159e-09	0.1488686	6
cis-meQTL	cg08627212	ENSG00000065361	12:56396768	12	56436440	RPS26	12	56396768	C	G	0.33002	-0.155103	0.00855659	1.9583e-73	-0.383151	0.0359705	1.710008e-26	0.404808	0.0440795	4.169683e-20	0.2765827	14
cis-meQTL	cg10869879	ENSG00000065361	12:56482180	12	56474569	ERBB3;ERBB3	12	56482180	G	T	0.666998	0.161779	0.00858505	3.2665e-79	0.411093	0.0312699	1.780019e-39	0.393534	0.0364991	4.185094e-27	0.05977397	11
cis-meQTL	cg00907267	ENSG00000065361	12:56480648	12	56474771	ERBB3;ERBB3	12	56480648	A	G	0.333002	-0.158856	0.00856456	8.4329e-77	-0.26404	0.0328305	8.799995e-16	0.601638	0.0815366	1.597916e-13	0.05153779	4
cis-meQTL	cg17843101	ENSG00000065361	12:56477694	12	56478329	ERBB3;ERBB3	12	56477694	T	A	0.591451	0.163076	0.00812235	1.1633e-89	-0.288576	0.0306563	4.809984e-21	-0.565105	0.0663035	1.554795e-17	0.0980357	8
cis-meQTL	cg26132737	ENSG00000065413	2:198456310	2	198029141	ANKRD44	2	198456310	A	C	0.50994	0.0760698	0.00795634	1.1685e-21	0.313683	0.0362667	5.179987e-18	0.242505	0.037808	1.416325e-10	0.1481578	16
cis-meQTL	cg13173268	ENSG00000065413	2:198187903	2	198060477	ANKRD44;ANKRD44	2	198187903	C	T	0.292247	-0.0935809	0.0083323	2.8656e-29	-0.351996	0.0303782	4.789989e-31	0.265858	0.0329664	7.352915e-16	0.06653003	20
cis-meQTL	cg17866376	ENSG00000065413	2:198172148	2	198114908	ANKRD44;ANKRD44	2	198172148	G	T	0.332008	-0.0915497	0.00821707	7.887e-29	-0.227573	0.0314199	4.390005e-13	0.402287	0.0662468	1.258939e-09	0.3483438	7
cis-meQTL	cg07316475	ENSG00000065413	2:198166825	2	198150387	ANKRD44-IT1;ANKRD44;ANKRD44	2	198166825	C	T	0.332008	-0.0918391	0.00818159	3.0669e-29	-0.481299	0.0265231	1.369992e-73	0.190815	0.0199884	1.344231e-21	0.0918319	20
cis-meQTL	cg04403151	ENSG00000065413	2:198929086	2	198919150	PLCL1	2	198929086	G	A	0.703777	0.0956393	0.0151115	2.4676e-10	-0.474434	0.030128	7.169994e-56	-0.201586	0.0343279	4.296033e-09	0.0718047	20
cis-meQTL	cg06655190	ENSG00000065457	16:75554518	16	75551627	NA	16	75554518	T	G	0.22664	0.482797	0.00975254	3.27170000000001e-310	-0.268202	0.0424777	2.72e-10	-1.80012	0.287412	3.771214e-10	0.2630908	6
cis-meQTL	cg07266837	ENSG00000065457	16:75645131	16	75555472	NA	16	75645131	A	C	0.125249	0.620576	0.011457	3.27170000000001e-310	-0.39555	0.0538636	2.079992e-13	-1.56889	0.215597	3.413825e-13	0.7077785	8
cis-meQTL	cg13725342	ENSG00000065457	16:75582603	16	75569679	CHST5	16	75582603	C	T	0.305169	0.620223	0.00816276	3.27170000000001e-310	0.258437	0.0390811	3.770003e-11	2.3999	0.364287	4.459618e-11	0.2607934	6
cis-meQTL	cg17084492	ENSG00000065485	3:122853805	3	122707095	SEMA5B;SEMA5B;SEMA5B;SEMA5B	3	122853805	G	A	0.785288	-0.155166	0.0142206	1.0168e-27	0.3489	0.045248	1.250003e-14	-0.44473	0.070624	3.031789e-10	0.1855132	4
cis-meQTL	cg12072409	ENSG00000065485	3:122836004	3	122712131	SEMA5B;SEMA5B;SEMA5B;SEMA5B	3	122836004	T	A	0.785288	-0.150607	0.014548	4.0898e-25	-0.529659	0.0344322	2.140014e-53	0.284348	0.0331077	8.806424e-18	0.17459	6
cis-meQTL	cg02726018	ENSG00000065485	3:122853805	3	122712717	SEMA5B	3	122853805	G	A	0.785288	-0.155166	0.0142206	1.0168e-27	-0.3799	0.0356161	1.459988e-26	0.40844	0.0535485	2.394027e-14	0.1195819	4
cis-meQTL	cg09920194	ENSG00000065485	3:122850938	3	122741263	SEMA5B;SEMA5B;SEMA5B	3	122850938	C	T	0.589463	-0.192491	0.0118885	5.8183e-59	-0.456156	0.0289879	8.560065e-56	0.421984	0.0373947	1.56374e-29	0.09576509	6
cis-meQTL	cg14635082	ENSG00000065485	3:122849625	3	122787411	PDIA5;PDIA5	3	122849625	A	G	0.7833	-0.156751	0.0141958	2.3964e-28	0.666983	0.0715117	1.090001e-20	-0.235014	0.0329834	1.039095e-12	0.09834394	9
cis-meQTL	cg10379479	ENSG00000065485	3:122845077	3	123094052	ADCY5;ADCY5	3	122845077	A	G	0.589463	-0.191753	0.0118927	1.7416e-58	-0.252697	0.0304322	1.010001e-16	0.758827	0.102792	1.557453e-13	0.8268948	3
cis-meQTL	cg24735235	ENSG00000065526	1:16272933	1	16163479	FLJ37453	1	16272933	C	A	0.05666	0.201357	0.0172487	1.7391e-31	-1.00988	0.0734835	5.609994e-43	-0.199386	0.0224101	5.729434e-19	0.1539536	15
cis-meQTL	cg19025461	ENSG00000065526	1:16326918	1	16163610	FLJ37453	1	16326918	C	T	0.0864811	0.168977	0.0139858	1.3148e-33	-0.701417	0.0536892	5.259976e-39	-0.240908	0.0271591	7.297646e-19	0.07427923	15
cis-meQTL	cg05821634	ENSG00000065526	1:16272933	1	16164109	FLJ37453	1	16272933	C	A	0.05666	0.201357	0.0172487	1.7391e-31	-0.948795	0.0748501	8.040004e-37	-0.212224	0.0247144	8.923966e-18	0.2541493	13
cis-meQTL	cg18731398	ENSG00000065534	3:123418017	3	123414733	MYLK;MYLK;MYLK;MYLK	3	123418017	G	A	0.0765408	-0.165495	0.0144342	1.9639e-30	0.837419	0.0589775	9.30005e-46	-0.197625	0.0221544	4.647379e-19	0.2095531	8
cis-meQTL	cg07589342	ENSG00000065600	1:212347352	1	212392508	NA	1	212347352	T	C	0.565606	-0.166813	0.0091767	7.7376e-74	0.204167	0.0321217	2.070004e-10	-0.817042	0.136177	1.97494e-09	0.2369647	14
cis-meQTL	cg10114348	ENSG00000065600	1:212413304	1	212413038	LOC101929541	1	212413304	G	A	0.2167	0.252276	0.0103597	5.5754e-131	0.280096	0.037669	1.039999e-13	0.900676	0.126649	1.147246e-12	0.3096178	13
cis-meQTL	cg10870056	ENSG00000065600	1:212639727	1	212664649	NA	1	212639727	C	G	0.109344	0.116738	0.013183	8.3534e-19	-0.529382	0.0521862	3.519994e-24	-0.220518	0.0330561	2.540306e-11	0.3330308	10
cis-meQTL	cg05011554	ENSG00000065613	10:105616713	10	105610176	SH3PXD2A	10	105616713	T	C	0.0357853	-0.138532	0.0190383	3.4234e-13	-0.82734	0.0869784	1.869994e-21	0.167443	0.0289724	7.497585e-09	0.05850952	6
cis-meQTL	cg06293931	ENSG00000065613	10:105682296	10	105674300	OBFC1	10	105682296	T	C	0.15507	0.140995	0.0106549	5.6734e-40	0.46489	0.0478205	2.440001e-22	0.303286	0.0387112	4.704429e-15	0.3294298	6
cis-meQTL	cg04616571	ENSG00000065613	10:105775806	10	105792531	COL17A1	10	105775806	G	T	0.417495	0.155625	0.00802371	8.4394e-84	-0.324703	0.0362228	3.130001e-19	-0.479283	0.0589014	4.050906e-16	0.2169421	19
cis-meQTL	cg14539366	ENSG00000065613	10:105738868	10	105792833	COL17A1	10	105738868	T	C	0.392644	0.169659	0.00803334	5.2761e-99	-0.313355	0.0287598	1.21e-27	-0.541429	0.0559158	3.563808e-22	0.05063925	20
cis-meQTL	cg11072837	ENSG00000065613	10:105792077	10	105793358	COL17A1	10	105792077	G	A	0.194831	0.182279	0.010008	4.0554e-74	0.385462	0.0370939	2.710009e-25	0.472885	0.0523926	1.783932e-19	0.4876453	8
cis-meQTL	cg09252596	ENSG00000065613	10:105870691	10	105811592	COL17A1	10	105870691	T	C	0.657058	-0.106411	0.00847832	3.9252e-36	0.342992	0.0300645	3.789993e-30	-0.310245	0.0367496	3.116111e-17	0.09970389	20
cis-meQTL	cg26589669	ENSG00000065613	10:106039780	10	106028206	GSTO2	10	106039780	T	C	0.364811	0.0866288	0.00837787	4.6454e-25	-0.289925	0.0316182	4.749978e-20	-0.298797	0.0435529	6.858904e-12	0.0509882	14
cis-meQTL	cg25250998	ENSG00000065613	10:106010539	10	106028373	GSTO2	10	106010539	A	G	0.497018	0.0909124	0.00801576	8.1638e-30	-0.214832	0.0316387	1.119999e-11	-0.423179	0.0726377	5.681017e-09	0.4752055	5
cis-meQTL	cg04447284	ENSG00000065613	10:106033439	10	106034575	GSTO2	10	106033439	C	T	0.366799	0.0861698	0.00835967	6.5107e-25	0.238141	0.0326431	2.980002e-13	0.361843	0.0607651	2.604023e-09	0.1647393	9
cis-meQTL	cg11276172	ENSG00000065613	10:106010178	10	106093694	ITPRIP	10	106010178	T	C	0.39165	0.0925334	0.00925556	1.5614e-23	-0.232502	0.0330992	2.150003e-12	-0.39799	0.069245	9.054274e-09	0.0696102	7
cis-meQTL	cg25306960	ENSG00000065618	10:105796399	10	105737728	SLK;SLK	10	105796399	C	G	0.82008	-0.173378	0.0104283	4.5479e-62	-0.638445	0.0602585	3.139994e-26	0.271563	0.0303931	4.071814e-19	0.1814817	20
cis-meQTL	cg11072837	ENSG00000065618	10:105792077	10	105793358	COL17A1	10	105792077	G	A	0.194831	0.183113	0.0100012	7.0146e-75	0.385462	0.0370939	2.710009e-25	0.475049	0.0525649	1.604628e-19	0.4882025	8
cis-meQTL	cg26589669	ENSG00000065621	10:106039780	10	106028206	GSTO2	10	106039780	T	C	0.364811	0.20832	0.00835535	3.3145e-137	-0.289925	0.0316182	4.749978e-20	-0.71853	0.0834919	7.566329e-18	0.1076554	14
cis-meQTL	cg25250998	ENSG00000065621	10:106010539	10	106028373	GSTO2	10	106010539	A	G	0.497018	0.131517	0.00804205	4.1137e-60	-0.214832	0.0316387	1.119999e-11	-0.612183	0.0976199	3.585286e-10	0.4332856	5
cis-meQTL	cg23487032	ENSG00000065621	10:106003861	10	106034799	GSTO2;GSTO2;GSTO2;GSTO2	10	106003861	T	C	0.311133	0.130426	0.00887452	6.7778e-49	0.637076	0.0487032	4.239975e-39	0.204726	0.0209523	1.498575e-22	0.06706102	20
cis-meQTL	cg17383262	ENSG00000065621	10:106066436	10	106034917	GSTO2;GSTO2;GSTO2;GSTO2;GSTO2;GSTO2	10	106066436	T	C	0.327038	0.161342	0.00877278	1.5452e-75	0.643743	0.0283182	2.140051e-114	0.250631	0.0175292	2.254122e-46	0.0797991	20
cis-meQTL	cg00242936	ENSG00000065621	10:106111089	10	106089307	ITPRIP;ITPRIP;ITPRIP	10	106111089	T	C	0.306163	0.11361	0.00885934	1.2095e-37	0.245355	0.0339828	5.200001e-13	0.463041	0.0735996	3.14706e-10	0.256264	5
cis-meQTL	cg08082666	ENSG00000065665	10:12305403	10	12264077	CDC123	10	12305403	G	A	0.0775348	0.172448	0.0144865	1.1281e-32	-0.633821	0.0592613	1.069995e-26	-0.272078	0.0341983	1.778507e-15	0.08242711	13
cis-meQTL	cg27498980	ENSG00000065675	10:6621773	10	6621174	PRKCQ-AS1;PRKCQ-AS1;PRKCQ;PRKCQ;PRKCQ;PRKCQ	10	6621773	C	T	0.688867	0.147236	0.00879443	6.4775e-63	-0.356747	0.0307725	4.469981e-31	-0.412717	0.0433024	1.557143e-21	0.1340169	3
cis-meQTL	cg21180599	ENSG00000065717	19:2980269	19	2976789	TLE6;TLE6	19	2980269	A	G	0.486083	0.0992304	0.00939424	4.4324e-26	0.228956	0.028335	6.460012e-16	0.433404	0.0675311	1.382222e-10	0.1194598	7
cis-meQTL	cg19400163	ENSG00000065717	19:3033158	19	3029785	TLE2;TLE2;TLE2	19	3033158	G	A	0.479125	0.13642	0.0104292	4.2507e-39	0.392324	0.0367046	1.15e-26	0.347723	0.0420118	1.265238e-16	0.324627	6
cis-meQTL	cg05296057	ENSG00000065717	19:3033158	19	3030247	TLE2;TLE2;TLE2	19	3033158	G	A	0.479125	0.13642	0.0104292	4.2507e-39	-0.503523	0.0345687	4.629975e-48	-0.270932	0.0278385	2.196588e-22	0.167071	8
cis-meQTL	cg00524220	ENSG00000065717	19:3099982	19	3098963	GNA11	19	3099982	C	T	0.691849	-0.0680024	0.0106934	2.0281e-10	-0.814084	0.028147	6.20975e-184	0.0835325	0.0134492	5.266844e-10	0.6019348	20
cis-meQTL	cg11587967	ENSG00000065802	2:239491098	2	239320538	NA	2	239491098	G	A	0.259443	-0.127823	0.00880588	9.6228e-48	-0.298312	0.0288662	4.92998e-25	0.428486	0.0508971	3.80755e-17	0.7479909	20
cis-meQTL	cg21360975	ENSG00000065802	2:239225204	2	239334433	ASB1	2	239225204	T	C	0.599404	0.231066	0.00807943	6.8352e-180	0.237064	0.0315434	5.669999e-14	0.974699	0.134095	3.629623e-13	0.1410849	20
cis-meQTL	cg12701571	ENSG00000065802	2:239225204	2	239335411	ASB1	2	239225204	T	C	0.599404	0.231066	0.00807943	6.8352e-180	0.298659	0.0299974	2.370009e-23	0.773678	0.0822826	5.318032e-21	0.100674	20
cis-meQTL	cg27247054	ENSG00000065802	2:239346641	2	239364584	NA	2	239346641	G	A	0.558648	0.380611	0.00775195	3.27170000000001e-310	0.185024	0.0315627	4.57e-09	2.05709	0.353404	5.857466e-09	0.5932019	6
cis-meQTL	cg02419849	ENSG00000065802	2:239422169	2	239438342	LINC01107	2	239422169	T	G	0.142147	-0.179275	0.0113401	2.6971e-56	-0.277541	0.0450125	7.009988e-10	0.645939	0.112447	9.224427e-09	0.5227085	4
cis-meQTL	cg11756300	ENSG00000065809	10:14436836	10	14457077	NA	10	14436836	A	G	0.055666	-0.183049	0.0163525	4.363e-29	-0.823563	0.0577727	4.160047e-46	0.222264	0.025246	1.320749e-18	0.1436429	3
cis-meQTL	cg05593620	ENSG00000065809	10:14580136	10	14591990	FAM107B;FAM107B;FAM107B;FAM107B;FAM107B;FAM107B;FAM107B;FAM107B;FAM107B;FAM107B	10	14580136	G	C	0.149105	-0.263296	0.011131	1.0635e-123	-0.276671	0.0451826	9.160003e-10	0.951657	0.160536	3.06664e-09	0.6086039	3
cis-meQTL	cg10682254	ENSG00000065809	10:14598740	10	14598289	FAM107B;FAM107B;FAM107B;FAM107B;FAM107B;FAM107B;FAM107B;FAM107B;FAM107B;FAM107B	10	14598740	C	G	0.524851	-0.216905	0.00800684	1.2986e-161	0.243314	0.0344325	1.589997e-12	-0.891462	0.130376	8.052585e-12	0.7474197	6
cis-meQTL	cg12076357	ENSG00000065809	10:14589886	10	14599290	FAM107B;FAM107B;FAM107B;FAM107B;FAM107B;FAM107B;FAM107B;FAM107B;FAM107B;FAM107B	10	14589886	T	A	0.503976	-0.191831	0.00798665	1.7608e-127	-0.195449	0.0312517	3.999996e-10	0.98149	0.16217	1.428535e-09	0.1136741	7
cis-meQTL	cg04725937	ENSG00000065911	2:74063518	2	74119677	ACTG2;ACTG2	2	74063518	A	C	0.227634	0.061796	0.00946094	6.5071e-11	0.753353	0.0355351	9.500077e-100	0.082028	0.013141	4.31586e-10	0.307473	20
cis-meQTL	cg23149560	ENSG00000065911	2:74406226	2	74406255	MOBKL1B	2	74406226	C	T	0.0994036	-0.199627	0.0123314	6.0694e-59	0.581219	0.0528862	4.269979e-28	-0.343463	0.0377737	9.66459e-20	0.1210118	5
cis-meQTL	cg07589342	ENSG00000066027	1:212347352	1	212392508	NA	1	212347352	T	C	0.565606	-0.244622	0.00819284	6.9533e-196	0.204167	0.0321217	2.070004e-10	-1.19815	0.192728	5.075379e-10	0.3003783	14
cis-meQTL	cg10114348	ENSG00000066027	1:212413304	1	212413038	LOC101929541	1	212413304	G	A	0.2167	0.706403	0.00865983	3.27170000000001e-310	0.280096	0.037669	1.039999e-13	2.522	0.34058	1.311319e-13	0.1215398	13
cis-meQTL	cg17296707	ENSG00000066027	1:212690787	1	212684363	NA	1	212690787	A	G	0.0944334	0.228119	0.0123549	4.039e-76	-0.353183	0.0518534	9.679997e-12	-0.645896	0.101075	1.656154e-10	0.9408963	3
cis-meQTL	cg22669074	ENSG00000066027	1:212844162	1	212855381	NA	1	212844162	T	C	0.212724	-0.0990368	0.0100764	8.4621e-23	0.386967	0.0371353	1.999998e-25	-0.255931	0.0357948	8.680859e-13	0.08766966	10
cis-meQTL	cg06168149	ENSG00000066084	12:50498139	12	50497778	GPD1	12	50498139	G	T	0.656064	0.0876931	0.00835443	8.9358e-26	-0.275302	0.0298312	2.740002e-20	-0.318534	0.0459591	4.184107e-12	0.0560436	11
cis-meQTL	cg21151061	ENSG00000066084	12:50491567	12	50498016	GPD1	12	50491567	G	A	0.65507	0.0872805	0.00833784	1.2118e-25	-0.291926	0.0294104	3.209997e-23	-0.298982	0.0415096	5.902462e-13	0.06820356	12
cis-meQTL	cg27151122	ENSG00000066117	12:50483032	12	50447407	NA	12	50483032	A	G	0.32505	0.125379	0.00848425	2.0371e-49	0.341633	0.0370171	2.730011e-20	0.366998	0.0468832	4.960366e-15	0.1013868	14
cis-meQTL	cg01043616	ENSG00000066117	12:50483032	12	50475035	ACCN2;ACCN2	12	50483032	A	G	0.32505	0.125379	0.00848425	2.0371e-49	-0.305924	0.0361789	2.769995e-17	-0.409835	0.0558411	2.146942e-13	0.1151487	10
cis-meQTL	cg02553054	ENSG00000066117	12:50503082	12	50478480	SMARCD1;SMARCD1	12	50503082	G	A	0.398608	-0.0785368	0.0082417	1.5819e-21	-0.364825	0.0277305	1.56999e-39	0.215272	0.0278943	1.186906e-14	0.3518977	20
cis-meQTL	cg06168149	ENSG00000066117	12:50498139	12	50497778	GPD1	12	50498139	G	T	0.656064	-0.117176	0.00834293	8.2668e-45	-0.275302	0.0298312	2.740002e-20	0.425629	0.0551856	1.232026e-14	0.0871949	11
cis-meQTL	cg24210717	ENSG00000066117	12:50583204	12	50497827	GPD1;GPD1	12	50583204	T	C	0.324056	0.0897561	0.00867284	4.2288e-25	0.273175	0.0362112	4.560007e-14	0.328566	0.0538969	1.08622e-09	0.08291379	15
cis-meQTL	cg21151061	ENSG00000066117	12:50491567	12	50498016	GPD1	12	50491567	G	A	0.65507	-0.117711	0.0083259	2.2212e-45	-0.291926	0.0294104	3.209997e-23	0.403221	0.0496351	4.521431e-16	0.1273401	12
cis-meQTL	cg26783428	ENSG00000066136	1:41243428	1	41156791	NFYC;NFYC;NFYC;LOC100130557;NFYC;NFYC	1	41243428	G	A	0.390656	-0.158812	0.00806371	2.3894e-86	0.221709	0.0350852	2.630004e-10	-0.71631	0.119047	1.776593e-09	0.4951639	5
cis-meQTL	cg13735974	ENSG00000066136	1:41237388	1	41156980	NFYC;NFYC;NFYC;LOC100130557;NFYC;NFYC	1	41237388	G	A	0.327038	-0.184949	0.00820447	1.5872e-112	0.239969	0.0346891	4.589998e-12	-0.770721	0.116541	3.757902e-11	0.728432	4
cis-meQTL	cg14796708	ENSG00000066136	1:41169120	1	41157075	NFYC;NFYC;NFYC;LOC100130557;NFYC;NFYC	1	41169120	C	T	0.775348	0.205632	0.00936955	9.2508e-107	-0.283955	0.0339057	5.529968e-17	-0.724169	0.0925515	5.096624e-15	0.06549553	6
cis-meQTL	cg00421829	ENSG00000066185	1:43081130	1	42887203	RIMKLA	1	43081130	T	C	0.164016	-0.312455	0.0111456	6.2599e-173	-0.265595	0.044768	2.980003e-09	1.17643	0.202689	6.469384e-09	0.1762286	10
cis-meQTL	cg06363865	ENSG00000066185	1:43043237	1	42929769	NA	1	43043237	C	G	0.162028	-0.357219	0.0111097	7.8154e-227	-0.465786	0.0394974	4.249983e-32	0.766918	0.0692685	1.721773e-28	0.2818429	14
cis-meQTL	cg07515989	ENSG00000066185	1:43245560	1	43250763	NA	1	43245560	G	A	0.253479	0.0959026	0.0093066	6.7171e-25	-0.334213	0.040339	1.180001e-16	-0.286951	0.0444406	1.06834e-10	0.5195156	5
cis-meQTL	cg05869750	ENSG00000066230	5:188719	5	188397	PLEKHG4B	5	188719	C	T	0.538767	0.12896	0.0155727	1.2194e-16	0.318523	0.0311451	1.500005e-24	0.40487	0.0629084	1.227772e-10	0.1103504	20
cis-meQTL	cg24814621	ENSG00000066230	5:495241	5	191292	LRRC14B	5	495241	A	G	0.0974155	-0.599535	0.0331555	4.3698e-73	0.567464	0.0588227	5.060017e-22	-1.05652	0.124128	1.717083e-17	0.0645556	7
cis-meQTL	cg03285133	ENSG00000066230	5:473797	5	458698	EXOC3	5	473797	C	G	0.605368	-0.42225	0.0149674	4.2619e-175	0.209075	0.0328822	2.039997e-10	-2.01961	0.325601	5.549874e-10	0.8077	3
cis-meQTL	cg08894629	ENSG00000066230	5:465164	5	523529	SLC9A3	5	465164	G	A	0.232604	-0.410617	0.0188421	2.7272e-105	-0.251845	0.0402743	4.019997e-10	1.63043	0.271256	1.847343e-09	0.2977941	3
cis-meQTL	cg23061578	ENSG00000066230	5:537890	5	524941	SLC9A3	5	537890	T	C	0.184891	0.532362	0.0243118	2.7624e-106	-0.299081	0.0453562	4.279998e-11	-1.77999	0.281913	2.719591e-10	0.8571066	3
cis-meQTL	cg05598879	ENSG00000066230	5:583918	5	586839	NA	5	583918	C	T	0.345924	0.288645	0.0158794	7.8227e-74	0.230857	0.0329233	2.350007e-12	1.25032	0.191119	6.066714e-11	0.1094956	8
cis-meQTL	cg12235622	ENSG00000066322	1:43858937	1	43856473	C1orf84;MED8;MED8	1	43858937	A	T	0.639165	-0.071214	0.00834542	1.4235e-17	-0.356728	0.0307485	4.050005e-31	0.199631	0.0290412	6.239537e-12	0.1551652	20
cis-meQTL	cg14394264	ENSG00000066336	11:46929954	11	46121221	PHF21A;PHF21A	11	46929954	G	A	0.904573	0.166892	0.0140016	9.3557e-33	0.456135	0.0556934	2.609994e-16	0.365882	0.0542032	1.47649e-11	0.1965398	7
cis-meQTL	cg10182637	ENSG00000066336	11:47432725	11	47429159	SLC39A13;SLC39A13	11	47432725	G	T	0.371769	-0.0677162	0.00820901	1.5946e-16	0.232489	0.0287011	5.479987e-16	-0.291266	0.0503951	7.485506e-09	0.2730505	11
cis-meQTL	cg07332023	ENSG00000066336	11:47416746	11	47433972	SLC39A13;SLC39A13	11	47416746	T	C	0.37674	-0.0689047	0.00819046	4.0034e-17	0.324862	0.0285058	4.359981e-30	-0.212104	0.0313376	1.302334e-11	0.08672205	20
cis-meQTL	cg10277597	ENSG00000066382	11:30608133	11	30490654	MPPED2;MPPED2	11	30608133	A	G	0.218688	-0.202528	0.0102699	1.4352e-86	-0.448275	0.0389739	1.289999e-30	0.451793	0.0454726	2.916848e-23	0.3275889	3
cis-meQTL	cg17518931	ENSG00000066382	11:30620262	11	30608198	MPPED2	11	30620262	A	T	0.214712	-0.176668	0.0105104	2.0968e-63	0.286103	0.0432121	3.569999e-11	-0.617498	0.100239	7.263222e-10	0.1392509	3
cis-meQTL	cg05459163	ENSG00000066427	14:92450260	14	92411904	FBLN5	14	92450260	A	G	0.114314	-0.111811	0.0140367	1.6442e-15	0.473604	0.0568294	7.829999e-17	-0.236086	0.0409992	8.496904e-09	0.2438752	5
cis-meQTL	cg26758642	ENSG00000066427	14:92571929	14	92573987	ATXN3;ATXN3;ATXN3;ATXN3;ATXN3;ATXN3;ATXN3;ATXN3;ATXN3;ATXN3;ATXN3;ATXN3;ATXN3;ATXN3;ATXN3;ATXN3;ATXN3;ATXN3;ATXN3;ATXN3;ATXN3;ATXN3;ATXN3;ATXN3;ATXN3;ATXN3;ATXN3;ATXN3;ATXN3;ATXN3;ATXN3	14	92571929	A	G	0.0725646	0.311155	0.0141842	1.1628e-106	0.758215	0.100684	5.050005e-14	0.410379	0.0576163	1.058977e-12	0.5895599	4
cis-meQTL	cg23256480	ENSG00000066455	14:93305470	14	93252030	NA	14	93305470	A	G	0.0636183	0.19683	0.0161729	4.4689e-34	-1.32284	0.0578517	1.009999e-115	-0.148793	0.0138497	6.363101e-27	0.2368297	10
cis-meQTL	cg08853285	ENSG00000066468	10:123212302	10	122942756	NA	10	123212302	G	A	0.483101	0.403151	0.00763495	3.27170000000001e-310	0.257439	0.0287696	3.610008e-19	1.566	0.177501	1.119199e-18	0.05108366	9
cis-meQTL	cg14088275	ENSG00000066468	10:123219430	10	123169511	NA	10	123219430	T	C	0.296223	-0.260175	0.00835378	5.9648e-213	-0.420041	0.0285014	3.699993e-49	0.619404	0.046497	1.738551e-40	0.1031365	20
cis-meQTL	cg12226006	ENSG00000066468	10:123198713	10	123350909	FGFR2;FGFR2;FGFR2;FGFR2;FGFR2;FGFR2;FGFR2;FGFR2;FGFR2	10	123198713	T	C	0.45328	-0.360733	0.00781425	3.27170000000001e-310	-0.366865	0.0284113	3.819997e-38	0.983285	0.079072	1.680618e-35	0.09218393	16
cis-meQTL	cg14856220	ENSG00000066468	10:123210812	10	123353500	FGFR2;FGFR2;FGFR2;FGFR2;FGFR2;FGFR2;FGFR2;FGFR2;FGFR2;FGFR2	10	123210812	G	A	0.481113	0.405175	0.00761785	3.27170000000001e-310	0.248822	0.0273127	8.229992e-20	1.62837	0.181347	2.72387e-19	0.2738569	7
cis-meQTL	cg02412684	ENSG00000066468	10:123198374	10	123354194	FGFR2;FGFR2;FGFR2;FGFR2;FGFR2;FGFR2;FGFR2;FGFR2;FGFR2	10	123198374	C	T	0.760437	-0.25841	0.00924671	7.3319e-172	-0.375263	0.0360567	2.289989e-25	0.688611	0.0706038	1.787881e-22	0.1719096	20
cis-meQTL	cg16030006	ENSG00000066468	10:123212302	10	123357754	FGFR2;FGFR2;FGFR2;FGFR2;FGFR2;FGFR2;FGFR2;FGFR2;FGFR2;FGFR2;FGFR2	10	123212302	G	A	0.483101	0.403151	0.00763495	3.27170000000001e-310	-0.326345	0.0412787	2.659997e-15	-1.23535	0.157999	5.335007e-15	0.5064936	10
cis-meQTL	cg14157844	ENSG00000066468	10:123197382	10	123368181	NA	10	123197382	A	G	0.501988	0.308588	0.00777093	3.27170000000001e-310	-0.41097	0.0308621	1.860007e-40	-0.750876	0.0594735	1.529876e-36	0.08370265	20
cis-meQTL	cg05399434	ENSG00000066468	10:123205281	10	123368681	NA	10	123205281	A	G	0.502982	-0.392319	0.00767327	3.27170000000001e-310	-0.31048	0.0348477	5.120017e-19	1.26359	0.14396	1.673538e-18	0.1225189	8
cis-meQTL	cg11983612	ENSG00000066468	10:123201249	10	123442240	NA	10	123201249	C	G	0.485089	-0.373712	0.0077439	3.27170000000001e-310	-0.238961	0.0301313	2.179999e-15	1.5639	0.199843	5.049033e-15	0.06328247	7
cis-meQTL	cg03902740	ENSG00000066468	10:123214438	10	123943270	TACC2;TACC2;TACC2;TACC2;TACC2;TACC2;TACC2;TACC2	10	123214438	T	C	0.498012	-0.36204	0.00771981	3.27170000000001e-310	-0.327578	0.0530292	6.519989e-10	1.1052	0.180458	9.101653e-10	0.3856555	3
cis-meQTL	cg04784633	ENSG00000066651	6:126276802	6	126277704	HINT3	6	126276802	T	G	0.49503	0.067902	0.00798228	1.7911e-17	0.274257	0.0311422	1.289998e-18	0.247585	0.0404658	9.452906e-10	0.3148133	5
cis-meQTL	cg03889463	ENSG00000066697	9:103367382	9	103189006	MSANTD3;MSANTD3;MSANTD3	9	103367382	G	A	0.121272	-0.268774	0.0230061	1.5607e-31	0.355305	0.0438309	5.220018e-16	-0.75646	0.113582	2.737598e-11	0.1045731	20
cis-meQTL	cg09805953	ENSG00000066697	9:103196259	9	103191365	MSANTD3;MSANTD3;MSANTD3;MSANTD3	9	103196259	A	G	0.166004	-0.309761	0.0200038	4.367e-54	0.29819	0.0380283	4.460007e-15	-1.0388	0.148496	2.642813e-12	0.1272875	9
cis-meQTL	cg14475840	ENSG00000066697	9:103168997	9	103191817	C9orf30	9	103168997	T	C	0.255467	-0.214936	0.0179775	6.0402e-33	0.36189	0.0342516	4.300008e-26	-0.593926	0.0750179	2.430606e-15	0.4416243	20
cis-meQTL	cg04998671	ENSG00000066735	14:103919097	14	104000505	TRMT61A	14	103919097	T	C	0.117296	0.133484	0.0138696	6.332e-22	-0.850031	0.0535328	8.89988e-57	-0.157034	0.0190797	1.865516e-16	0.09950059	20
cis-meQTL	cg26511060	ENSG00000066735	14:104084841	14	104060734	NA	14	104084841	T	C	0.299205	0.0919471	0.00939299	1.2578e-22	0.265058	0.0318228	8.139974e-17	0.346894	0.0546843	2.24491e-10	0.4912277	20
cis-meQTL	cg07071491	ENSG00000066735	14:104332759	14	104338182	NA	14	104332759	T	C	0.333002	0.0934802	0.00909792	9.1534e-25	0.368122	0.0367865	1.419994e-23	0.253938	0.0354224	7.562681e-13	0.2194893	20
cis-meQTL	cg23824806	ENSG00000066735	14:104363528	14	104360132	NA	14	104363528	A	G	0.397614	0.102085	0.0091411	5.8747e-29	-0.270175	0.0371659	3.609996e-13	-0.377848	0.0620195	1.112242e-09	0.2581396	4
cis-meQTL	cg07073801	ENSG00000066735	14:104361843	14	104363487	NA	14	104361843	T	A	0.384692	0.0951147	0.00891656	1.4524e-26	0.282478	0.0319996	1.070002e-18	0.336715	0.0495108	1.040103e-11	0.05860858	20
cis-meQTL	cg04496403	ENSG00000066739	14:96749846	14	96743146	NA	14	96749846	C	T	0.776342	0.131741	0.0105015	4.2235e-36	0.391874	0.0347836	1.930014e-29	0.336183	0.0401072	5.198544e-17	0.9867665	5
cis-meQTL	cg01050076	ENSG00000066739	14:96748288	14	96749818	ATG2B	14	96748288	G	T	0.776342	0.142379	0.0107524	5.0328e-40	-0.396826	0.035848	1.760012e-28	-0.358795	0.0422464	2.015173e-17	0.6440544	5
cis-meQTL	cg09859208	ENSG00000066777	8:68274067	8	68229500	ARFGEF1	8	68274067	G	A	0.287276	-0.0714111	0.00892259	1.2083e-15	0.446899	0.0322587	1.210001e-43	-0.159792	0.0230579	4.206637e-12	0.7401681	20
cis-meQTL	cg10148067	ENSG00000066855	8:66632266	8	66552960	NA	8	66632266	C	T	0.15507	0.654748	0.0108127	3.27170000000001e-310	0.325643	0.0419949	8.880003e-15	2.01063	0.261408	1.453782e-14	0.188724	8
cis-meQTL	cg02127387	ENSG00000066923	7:99770456	7	99718264	TAF6;TAF6;TAF6;CNPY4;TAF6	7	99770456	T	A	0.266402	0.187611	0.00914116	1.3198e-93	-0.242809	0.0388147	3.960005e-10	-0.77267	0.129127	2.179697e-09	0.7550512	5
cis-meQTL	cg27013275	ENSG00000066923	7:99998607	7	100025489	MEPCE;MEPCE;MEPCE;ZCWPW1;ZCWPW1	7	99998607	A	G	0.192843	-0.35147	0.00999171	4.5907e-271	-0.378908	0.0460098	1.789997e-16	0.927587	0.11568	1.069998e-15	0.1332979	4
cis-meQTL	cg27321079	ENSG00000066923	7:100095664	7	100034454	C7orf47	7	100095664	T	C	0.197813	-0.345945	0.00993764	1.6237e-265	0.243222	0.040111	1.330002e-09	-1.42234	0.238098	2.318159e-09	0.6127018	4
cis-meQTL	cg14047091	ENSG00000066923	7:99734225	7	100205640	PCOLCE	7	99734225	T	C	0.0675944	-0.194152	0.0149775	1.9834e-38	0.423203	0.0590302	7.540002e-13	-0.458768	0.0731256	3.525644e-10	0.325687	8
cis-meQTL	cg16586105	ENSG00000066933	15:72187519	15	72101891	NR2E3;NR2E3	15	72187519	T	G	0.743539	0.174618	0.00884159	8.0536e-87	-0.550203	0.0340992	1.439989e-58	-0.31737	0.0253991	7.917021e-36	0.07033257	20
cis-meQTL	cg12339760	ENSG00000066933	15:72116778	15	72108326	NR2E3	15	72116778	A	T	0.193837	-0.204624	0.00989289	4.8268e-95	0.774748	0.0351105	6.709749e-108	-0.264117	0.017502	1.863903e-51	0.09038953	20
cis-meQTL	cg17751510	ENSG00000066933	15:72473611	15	72408898	SENP8;SENP8;SENP8;MYO9A	15	72473611	C	T	0.76839	0.19397	0.00922913	4.5659e-98	-0.268847	0.0377865	1.120005e-12	-0.721487	0.107058	1.592591e-11	0.212215	11
cis-meQTL	cg15411268	ENSG00000066933	15:72548765	15	72409146	SENP8;SENP8;SENP8;SENP8;SENP8;MYO9A	15	72548765	C	T	0.228628	-0.191916	0.00926649	2.7567e-95	0.393746	0.0359212	5.860016e-28	-0.487412	0.0503101	3.386219e-22	0.06592971	20
cis-meQTL	cg20023783	ENSG00000066933	15:72242554	15	72409169	MYO9A;SENP8;SENP8	15	72242554	A	G	0.214712	-0.201998	0.00941493	4.0835e-102	0.415783	0.0339519	1.76002e-34	-0.485826	0.045679	2.033999e-26	0.0667927	20
cis-meQTL	cg23631802	ENSG00000066933	15:72548765	15	72409281	SENP8;SENP8;SENP8;SENP8;SENP8;SENP8;SENP8;MYO9A	15	72548765	C	T	0.228628	-0.191916	0.00926649	2.7567e-95	0.350465	0.03682	1.760006e-21	-0.547605	0.0633167	5.21014e-18	0.05787897	20
cis-meQTL	cg19021588	ENSG00000066933	15:72981631	15	72434086	NA	15	72981631	T	A	0.756461	0.108099	0.00917856	5.1043e-32	0.475432	0.0381458	1.179994e-35	0.227369	0.0265614	1.127341e-17	0.08551533	20
cis-meQTL	cg00281132	ENSG00000067057	10:2973943	10	2929067	NA	10	2973943	A	T	0.50994	0.133005	0.00792538	3.3051e-63	-0.229471	0.0294711	6.899995e-15	-0.579614	0.0820621	1.628166e-12	0.05800015	11
cis-meQTL	cg00941050	ENSG00000067057	10:2960317	10	2932620	NA	10	2960317	T	C	0.424453	0.0973863	0.00798714	3.3955e-34	0.258745	0.0317937	4.009998e-16	0.37638	0.0556037	1.297066e-11	0.1163758	15
cis-meQTL	cg25479506	ENSG00000067057	10:2973943	10	2949612	NA	10	2973943	A	T	0.50994	0.133005	0.00792538	3.3051e-63	-0.296638	0.0305933	3.129992e-22	-0.448373	0.0534056	4.634629e-17	0.09825905	18
cis-meQTL	cg08796612	ENSG00000067057	10:2973943	10	2949787	NA	10	2973943	A	T	0.50994	0.133005	0.00792538	3.3051e-63	-0.395327	0.0293051	1.789993e-41	-0.336442	0.0319986	7.426617e-26	0.139856	20
cis-meQTL	cg01300641	ENSG00000067057	10:2977379	10	2960614	NA	10	2977379	T	C	0.510934	0.134022	0.0079119	2.3046e-64	0.293791	0.0287528	1.650008e-24	0.456182	0.0521391	2.146274e-18	0.3738323	11
cis-meQTL	cg26452226	ENSG00000067057	10:2953047	10	3025482	NA	10	2953047	T	C	0.470179	-0.125689	0.00794811	2.4993e-56	0.306939	0.0308794	2.789997e-23	-0.409492	0.048659	3.910909e-17	0.05431961	12
cis-meQTL	cg00470641	ENSG00000067057	10:2944357	10	3096219	NA	10	2944357	C	T	0.475149	-0.127205	0.00794487	1.0707e-57	-0.293052	0.0305018	7.420049e-22	0.434071	0.0526895	1.74713e-16	0.2694864	16
cis-meQTL	cg20327845	ENSG00000067057	10:3153888	10	3138418	PFKP	10	3153888	T	G	0.374751	0.297791	0.00860782	2.9833e-262	0.316712	0.032524	2.08e-22	0.940258	0.10031	7.013174e-21	0.2287058	9
cis-meQTL	cg23003961	ENSG00000067057	10:3164425	10	3168119	PFKP	10	3164425	T	C	0.434394	0.309089	0.00778155	3.27170000000001e-310	-0.221052	0.0284848	8.469982e-15	-1.39826	0.183587	2.609604e-14	0.1237133	5
cis-meQTL	cg02048545	ENSG00000067057	10:3173045	10	3185167	PITRM1-AS1;PITRM1-AS1;PITRM1;PITRM1;PITRM1	10	3173045	G	A	0.264414	-0.439958	0.00977367	3.27170000000001e-310	-0.334889	0.0524898	1.770002e-10	1.31374	0.207971	2.667882e-10	0.4010031	7
cis-meQTL	cg03875347	ENSG00000067064	10:1081882	10	1102609	WDR37	10	1081882	C	T	0.182903	-0.121378	0.0101022	2.9637e-33	-0.273271	0.0405425	1.580004e-11	0.444167	0.0755578	4.139887e-09	0.1475318	4
cis-meQTL	cg04942107	ENSG00000067082	10:3919081	10	3918567	NA	10	3919081	A	G	0.460239	-0.0582458	0.00795393	2.4285e-13	-0.355529	0.0265787	8.299962e-41	0.163829	0.0255051	1.33303e-10	0.07259365	20
cis-meQTL	cg25174844	ENSG00000067141	15:73317111	15	73195113	NA	15	73317111	A	G	0.0984095	0.400019	0.0123378	1.3444e-230	0.507913	0.0582409	2.76e-18	0.787574	0.0935187	3.714736e-17	0.1436304	7
cis-meQTL	cg11552023	ENSG00000067141	15:73346548	15	73595120	NEO1	15	73346548	G	C	0.392644	-0.303182	0.00796014	3.27170000000001e-310	-0.193318	0.0313812	7.260001e-10	1.56831	0.25789	1.192228e-09	0.4221386	14
cis-meQTL	cg12183347	ENSG00000067167	8:72000474	8	71587009	XKR9;XKR9;XKR9;XKR9	8	72000474	A	T	0.423459	0.1065	0.00869763	1.7912e-34	-0.364648	0.0530748	6.399989e-12	-0.292062	0.0487444	2.076492e-09	0.05525248	13
cis-meQTL	cg04548327	ENSG00000067167	8:71575600	8	71716525	NA	8	71575600	A	C	0.436382	0.144485	0.008038	3.0586e-72	0.191015	0.0301451	2.35e-10	0.756405	0.126572	2.285655e-09	0.7078969	3
cis-meQTL	cg11268190	ENSG00000067182	12:6457062	12	6442526	TNFRSF1A	12	6457062	C	T	0.693837	-0.222108	0.00866314	5.7247e-145	0.90413	0.030182	3.682779e-197	-0.24566	0.012612	1.676886e-84	0.1568233	13
cis-meQTL	cg12876356	ENSG00000067208	1:93448422	1	92946825	GFI1;GFI1;GFI1	1	93448422	A	G	0.0586481	0.264079	0.0163396	9.3783e-59	-0.418355	0.0659742	2.28e-10	-0.631231	0.106933	3.567766e-09	0.06762933	4
cis-meQTL	cg27181375	ENSG00000067221	15:74331659	15	74249189	NA	15	74331659	C	A	0.198807	-0.182379	0.00969068	5.1589e-79	0.248157	0.0381667	7.930016e-11	-0.734933	0.119589	7.970902e-10	0.05237896	7
cis-meQTL	cg17156053	ENSG00000067221	15:74346656	15	74339856	PML	15	74346656	C	T	0.796223	0.143578	0.00955696	5.1437e-51	-0.274258	0.0420952	7.260011e-11	-0.523514	0.0875836	2.268493e-09	0.2307318	10
cis-meQTL	cg02922879	ENSG00000067334	1:94360756	1	94270127	NA	1	94360756	C	G	0.0725646	-0.149131	0.0153088	2.0037e-22	-0.435865	0.0568437	1.749997e-14	0.342149	0.0567865	1.689178e-09	0.2848704	6
cis-meQTL	cg26829310	ENSG00000067334	1:94344580	1	94345044	DNTTIP2	1	94344580	A	C	0.333996	-0.0887211	0.00835234	2.3445e-26	-0.344743	0.0291874	3.409982e-32	0.257354	0.0325842	2.831239e-15	0.3363578	20
cis-meQTL	cg01230359	ENSG00000067365	16:8697344	16	8728911	METTL22;METTL22	16	8697344	T	C	0.126243	0.272388	0.013829	2.306e-86	-0.388044	0.0599146	9.380004e-11	-0.701951	0.114091	7.624764e-10	0.4229731	3
cis-meQTL	cg27050111	ENSG00000067365	16:8708383	16	8738240	C16orf68	16	8708383	C	T	0.578529	-0.133356	0.00909717	1.18e-48	0.274267	0.0419334	6.130006e-11	-0.486228	0.0814048	2.329719e-09	0.5842815	9
cis-meQTL	cg20587543	ENSG00000067365	16:8768322	16	8768110	ABAT	16	8768322	T	C	0.115308	0.257853	0.0152626	4.964e-64	-0.404638	0.0470516	7.980001e-18	-0.637244	0.0831471	1.801437e-14	0.6381034	17
cis-meQTL	cg16699676	ENSG00000067533	1:218484987	1	218458543	RRP15	1	218484987	A	G	0.195825	0.211445	0.00980937	4.7118e-103	-0.62618	0.0424332	2.78003e-49	-0.337674	0.0277311	4.136162e-34	0.1577179	20
cis-meQTL	cg10884975	ENSG00000067533	1:218488503	1	218458566	RRP15	1	218488503	T	C	0.357853	0.258926	0.00803606	9.1427e-228	0.200871	0.0337867	2.759993e-09	1.28902	0.220474	5.017967e-09	0.1228236	3
cis-meQTL	cg09341207	ENSG00000067596	17:41655338	17	41651845	NA	17	41655338	C	G	0.176938	0.180686	0.0112333	3.261e-58	0.34418	0.0414893	1.08e-16	0.524975	0.071204	1.670369e-13	0.2264999	4
cis-meQTL	cg16117513	ENSG00000067606	1:2142518	1	2139657	C1orf86	1	2142518	C	A	0.297217	-0.138368	0.00968979	2.916e-46	0.240111	0.0372659	1.169999e-10	-0.576268	0.0981214	4.279543e-09	0.9379242	6
cis-meQTL	cg14205402	ENSG00000067606	1:2140261	1	2140212	FAAP20;FAAP20	1	2140261	A	G	0.16004	-0.184398	0.0124505	1.2512e-49	0.314078	0.0450324	3.07e-12	-0.587109	0.0930464	2.793099e-10	0.9217958	5
cis-meQTL	cg00100440	ENSG00000067715	12:78870416	12	78882426	NA	12	78870416	G	A	0.295229	-0.0655097	0.00964172	1.0876e-11	-0.37191	0.0338768	4.86e-28	0.176144	0.0304882	7.584613e-09	0.1218762	20
cis-meQTL	cg13306089	ENSG00000067715	12:79454982	12	79120039	NA	12	79454982	T	C	0.310139	-0.125391	0.00871779	6.5782e-47	-0.318462	0.0479956	3.239996e-11	0.393738	0.0653504	1.690773e-09	0.06734186	3
cis-meQTL	cg10494249	ENSG00000067715	12:79454982	12	79120134	NA	12	79454982	T	C	0.310139	-0.125391	0.00871779	6.5782e-47	-0.417644	0.0437371	1.310003e-21	0.300233	0.0377396	1.785688e-15	0.09249169	10
cis-meQTL	cg18829268	ENSG00000067715	12:79457587	12	79257699	SYT1;SYT1	12	79457587	T	C	0.176938	-0.116623	0.0113064	6.0281e-25	0.600223	0.0386997	2.979998e-54	-0.1943	0.0226224	8.786205e-18	0.1171867	9
cis-meQTL	cg26733338	ENSG00000067715	12:79370851	12	79282618	SYT1;SYT1;SYT1	12	79370851	T	A	0.132207	-0.0775214	0.0115566	1.9731e-11	-0.698339	0.04188	2.000008e-62	0.111008	0.0178375	4.867836e-10	0.2227318	10
cis-meQTL	cg13604742	ENSG00000067715	12:79450758	12	79410093	SYT1;SYT1;SYT1	12	79450758	A	G	0.176938	-0.112775	0.0112225	9.2804e-24	0.47123	0.0388962	8.790017e-34	-0.23932	0.0309417	1.037648e-14	0.6272417	5
cis-meQTL	cg15996975	ENSG00000067715	12:79368407	12	79450288	SYT1;SYT1;SYT1;SYT1	12	79368407	A	G	0.309145	-0.126523	0.00890131	7.4801e-46	-0.634521	0.0498408	3.97998e-37	0.1994	0.0210265	2.464534e-21	0.07848252	14
cis-meQTL	cg11720773	ENSG00000067715	12:79329165	12	79568616	SYT1;SYT1;SYT1;SYT1	12	79329165	G	A	0.27336	0.0658021	0.00917512	7.4018e-13	0.390127	0.038289	2.219996e-24	0.168668	0.0287601	4.500281e-09	0.4993496	7
cis-meQTL	cg15001728	ENSG00000067715	12:79361757	12	79577745	SYT1;SYT1;SYT1;SYT1	12	79361757	T	C	0.0934394	-0.0877848	0.0127589	5.9685e-12	-0.80109	0.0689451	3.289991e-31	0.109582	0.0185097	3.215077e-09	0.1382524	11
cis-meQTL	cg25214900	ENSG00000067715	12:79457587	12	79693302	SYT1;SYT1;SYT1	12	79457587	T	C	0.176938	-0.116623	0.0113064	6.0281e-25	-0.434668	0.0393419	2.229988e-28	0.268304	0.0355855	4.710488e-14	0.3772051	3
cis-meQTL	cg24617333	ENSG00000067715	12:79361757	12	79738864	SYT1;SYT1;SYT1;SYT1	12	79361757	T	C	0.0934394	-0.0877848	0.0127589	5.9685e-12	-0.941912	0.0858695	5.379976e-28	0.0931985	0.0159899	5.589474e-09	0.08865368	11
cis-meQTL	cg24588941	ENSG00000067715	12:78871532	12	79741860	SYT1;SYT1;SYT1;SYT1	12	78871532	G	A	0.301193	-0.087958	0.00890317	5.1036e-23	-0.323946	0.0299708	3.129991e-27	0.271521	0.0372342	3.048371e-13	0.06575199	8
cis-meQTL	cg00246332	ENSG00000067715	12:79457587	12	79809932	SYT1;SYT1;SYT1;SYT1	12	79457587	T	C	0.176938	-0.116623	0.0113064	6.0281e-25	-0.427939	0.040512	4.410016e-26	0.272523	0.0369275	1.583536e-13	0.7483214	4
cis-meQTL	cg13320585	ENSG00000067715	12:79450758	12	79812901	MIR1252;SYT1;SYT1;SYT1	12	79450758	A	G	0.176938	-0.112775	0.0112225	9.2804e-24	-0.346388	0.0402922	8.189998e-18	0.325574	0.0498386	6.465563e-11	0.1735866	3
cis-meQTL	cg15683127	ENSG00000067836	16:4306917	16	4292550	SRL	16	4306917	T	C	0.082505	0.137105	0.0148077	2.0674e-20	-0.518924	0.0590072	1.439999e-18	-0.264209	0.0414352	1.812432e-10	0.06239342	6
cis-meQTL	cg07812289	ENSG00000067836	16:4822249	16	4731718	MGRN1;MGRN1;MGRN1;MGRN1	16	4822249	A	G	0.130219	0.413439	0.0113662	1.0892e-289	-0.384115	0.0583494	4.609997e-11	-1.07634	0.166159	9.307855e-11	0.06920258	3
cis-meQTL	cg02411995	ENSG00000067836	16:4822249	16	4851344	ROGDI	16	4822249	A	G	0.130219	0.413439	0.0113662	1.0892e-289	-0.365308	0.0597355	9.630022e-10	-1.13175	0.187663	1.631642e-09	0.1287438	6
cis-meQTL	cg09873772	ENSG00000067836	16:4929407	16	4896197	GLYR1	16	4929407	G	A	0.0725646	0.532001	0.0145993	9.9071e-291	0.456179	0.0601622	3.390006e-14	1.16621	0.157098	1.140845e-13	0.4584593	8
cis-meQTL	cg03283252	ENSG00000067836	16:4972963	16	4982202	PPL	16	4972963	T	C	0.846918	-0.256581	0.011091	2.1067e-118	0.352627	0.0482116	2.589996e-13	-0.727626	0.104335	3.082559e-12	0.454508	3
cis-meQTL	cg00469205	ENSG00000067836	16:4969222	16	4990919	NA	16	4969222	T	C	0.727634	-0.200081	0.00882964	1.1118e-113	0.280044	0.0389728	6.69002e-13	-0.714464	0.104309	7.410917e-12	0.1059015	7
cis-meQTL	cg07315452	ENSG00000068024	2:240261629	2	240262006	HDAC4	2	240261629	G	C	0.503976	-0.14726	0.00791634	3.0954e-77	-0.226822	0.0300913	4.779993e-14	0.64923	0.0929326	2.827689e-12	0.1262554	9
cis-meQTL	cg20994177	ENSG00000068097	17:57164195	17	56755497	TEX14;TEX14;TEX14	17	57164195	A	T	0.182903	-0.0618757	0.00978798	2.5887e-10	-0.504563	0.0346032	3.690057e-48	0.122632	0.0211436	6.632139e-09	0.2308849	15
cis-meQTL	cg05575837	ENSG00000068097	17:57952490	17	57968421	TUBD1;TUBD1;TUBD1;TUBD1;TUBD1;TUBD1;TUBD1;TUBD1;TUBD1;TUBD1;TUBD1	17	57952490	T	A	0.104374	0.400872	0.0138163	4.3309e-185	-0.56242	0.0648985	4.470003e-18	-0.712763	0.0858371	1.009488e-16	0.1246903	5
cis-meQTL	cg01362358	ENSG00000068097	17:58169289	17	58117360	NA	17	58169289	T	G	0.0685885	-0.169725	0.0154431	4.2504e-28	0.501971	0.0594096	2.930002e-17	-0.338118	0.0504762	2.10486e-11	0.1474579	8
cis-meQTL	cg10252138	ENSG00000068097	17:58156064	17	58120427	NA	17	58156064	A	G	0.0626243	0.969729	0.0169109	3.27170000000001e-310	-1.38018	0.0673331	2.249918e-93	-0.702608	0.0364013	5.190438e-83	0.07565729	11
cis-meQTL	cg05432083	ENSG00000068305	15:100051608	15	99995383	NA	15	100051608	G	C	0.429423	-0.140631	0.00803578	1.4127e-68	0.218439	0.0311444	2.320002e-12	-0.6438	0.0988882	7.49632e-11	0.1092337	8
cis-meQTL	cg23702610	ENSG00000068305	15:100012136	15	100017287	NA	15	100012136	G	A	0.137177	-0.0802573	0.0129066	5.0225e-10	-0.676591	0.0444791	2.970009e-52	0.11862	0.0206083	8.616475e-09	0.1360646	17
cis-meQTL	cg25394505	ENSG00000068383	10:134399126	10	134399880	INPP5A	10	134399126	G	A	0.284294	0.0989782	0.00881436	2.9378e-29	0.29427	0.0323689	9.799962e-20	0.336352	0.0476028	1.597068e-12	0.1088496	4
cis-meQTL	cg13105709	ENSG00000068489	17:56583098	17	56598862	SEPT4;SEPT4;SEPT4	17	56583098	G	A	0.369781	-0.128493	0.0122102	6.7397e-26	0.261839	0.0305323	9.839985e-18	-0.490732	0.0738177	2.97312e-11	0.1886864	18
cis-meQTL	cg01940943	ENSG00000068489	17:57266194	17	57287791	C17orf71	17	57266194	C	A	0.61829	0.124618	0.0128336	2.7227e-22	-0.23185	0.0317187	2.679995e-13	-0.537493	0.0920381	5.223308e-09	0.3941102	10
cis-meQTL	cg26353421	ENSG00000068489	17:57439421	17	57529044	LINC01476	17	57439421	G	A	0.0526839	0.242046	0.0238933	4.0582e-24	-0.604732	0.080735	6.870009e-14	-0.400253	0.0664566	1.714538e-09	0.9126329	4
cis-meQTL	cg22201381	ENSG00000068697	2:20253731	2	20252254	LAPTM4A	2	20253731	A	T	0.328032	-0.0766298	0.00832616	3.4615e-20	-0.443265	0.0292025	4.870052e-52	0.172876	0.0219668	3.550037e-15	0.4252411	20
cis-meQTL	cg04120225	ENSG00000068697	2:20252352	2	20252952	LAPTM4A	2	20252352	G	A	0.322068	-0.0762725	0.00837754	8.6745e-20	-0.250691	0.0308328	4.270003e-16	0.304249	0.0501698	1.324573e-09	0.3231962	8
cis-meQTL	cg01112720	ENSG00000068745	3:48659009	3	48672262	SLC26A6;SLC26A6;SLC26A6;SLC26A6;SLC26A6;MIR6824;SLC26A6	3	48659009	T	G	0.082505	0.138942	0.0158651	1.9945e-18	-0.609532	0.0611505	2.109997e-23	-0.227948	0.0346475	4.733934e-11	0.09380318	20
cis-meQTL	cg22299995	ENSG00000068745	3:49732699	3	48746246	IP6K2;IP6K2;IP6K2;IP6K2;IP6K2;IP6K2;IP6K2;IP6K2;IP6K2;IP6K2	3	49732699	T	C	0.0984095	0.150328	0.0211589	1.2067e-12	1.14571	0.0596001	2.35998e-82	0.131209	0.0196888	2.662511e-11	0.1165733	20
cis-meQTL	cg10872212	ENSG00000068745	3:48833615	3	49209160	KLHDC8B	3	48833615	T	G	0.114314	0.151307	0.0129667	1.84e-31	-0.38744	0.0546128	1.299999e-12	-0.39053	0.0644236	1.345158e-09	0.09034052	5
cis-meQTL	cg20894117	ENSG00000068784	2:45833949	2	45812822	SRBD1	2	45833949	T	C	0.101392	-0.28386	0.0129923	8.0504e-106	-0.595442	0.0884569	1.680001e-11	0.476722	0.0741053	1.250873e-10	0.1754795	4
cis-meQTL	cg22310772	ENSG00000068796	5:61712356	5	61595239	NA	5	61712356	C	T	0.512922	-0.118332	0.00792083	1.8316e-50	0.201767	0.0300972	2.029999e-11	-0.586477	0.095888	9.5793e-10	0.2908884	20
cis-meQTL	cg00323069	ENSG00000069020	5:66327007	5	66300629	LOC101928794;MAST4;MAST4;MAST4;MAST4;MAST4;MAST4	5	66327007	G	A	0.406561	-0.186378	0.0121389	3.33e-53	0.242993	0.030875	3.540003e-15	-0.767009	0.109515	2.492609e-12	0.2378851	11
cis-meQTL	cg20354718	ENSG00000069020	5:66311339	5	66300634	LOC101928794;MAST4;MAST4;MAST4;MAST4;MAST4;MAST4	5	66311339	G	A	0.250497	-0.177346	0.0135513	3.8971e-39	0.242579	0.0365466	3.190007e-11	-0.731085	0.123501	3.225865e-09	0.08087199	4
cis-meQTL	cg06003834	ENSG00000069020	5:66331471	5	66354967	MAST4;MAST4	5	66331471	A	G	0.234592	-0.193585	0.0140568	3.7775e-43	0.385167	0.0359976	1.020003e-26	-0.5026	0.0594841	2.930257e-17	0.1737642	5
cis-meQTL	cg09525764	ENSG00000069020	5:66505010	5	66456085	MAST4;MAST4;MAST4;MAST4;MAST4	5	66505010	A	G	0.272366	-0.373838	0.0129996	7.2777e-182	0.378275	0.0321304	5.36997e-32	-0.988271	0.0907051	1.211947e-27	0.4067612	9
cis-meQTL	cg15386865	ENSG00000069020	5:66507666	5	66459998	MAST4;MAST4	5	66507666	G	C	0.279324	-0.334771	0.0136567	1.0579e-132	0.269296	0.0374674	6.600006e-13	-1.24314	0.18024	5.306882e-12	0.2139968	5
cis-meQTL	cg25399309	ENSG00000069020	5:66467317	5	66462293	MAST4;MAST4	5	66467317	G	C	0.255467	-0.224169	0.013337	2.1253e-63	0.355703	0.0367336	3.550004e-22	-0.630213	0.0751104	4.84123e-17	0.1560672	20
cis-meQTL	cg00003929	ENSG00000069020	5:66465433	5	66484833	CD180	5	66465433	A	G	0.661034	0.213473	0.0123195	2.8821e-67	-0.21672	0.03117	3.579998e-12	-0.985018	0.15265	1.098211e-10	0.06947519	5
cis-meQTL	cg01359757	ENSG00000069020	5:66284602	5	66492864	CD180	5	66284602	T	A	0.253479	-0.167981	0.013616	5.725e-35	0.542808	0.0317722	1.940033e-65	-0.309467	0.030941	1.496114e-23	0.08409234	20
cis-meQTL	cg05736435	ENSG00000069020	5:66528139	5	66530497	NA	5	66528139	T	C	0.431412	-0.124669	0.0118534	7.1524e-26	-0.294175	0.0341327	6.779996e-18	0.423792	0.0635724	2.623678e-11	0.2080142	11
cis-meQTL	cg04292194	ENSG00000069188	17:71552107	17	71337850	SDK2	17	71552107	T	A	0.297217	-0.270351	0.00894987	1.8937e-200	-0.316377	0.0389277	4.389998e-16	0.854523	0.108882	4.220746e-15	0.8104377	5
cis-meQTL	cg01508257	ENSG00000069188	17:71550865	17	71338875	SDK2	17	71550865	C	T	0.294235	-0.264668	0.0089412	1.4506e-192	-0.492256	0.0629479	5.280019e-15	0.537662	0.0711131	4.010131e-14	0.6893163	10
cis-meQTL	cg16050897	ENSG00000069188	17:71558419	17	71361894	SDK2	17	71558419	A	G	0.323062	-0.300257	0.00859368	1.876e-267	-0.547254	0.0692652	2.769985e-15	0.548662	0.0711967	1.295386e-14	0.9737872	10
cis-meQTL	cg06061257	ENSG00000069188	17:71556012	17	71361901	SDK2	17	71556012	G	C	0.323062	-0.298947	0.00861189	4.9463e-264	-0.549107	0.0568609	4.589988e-22	0.544424	0.0585168	1.356186e-20	0.1233527	14
cis-meQTL	cg19830380	ENSG00000069188	17:71556012	17	71367613	SDK2	17	71556012	G	C	0.323062	-0.298947	0.00861189	4.9463e-264	-0.299563	0.0323402	1.990015e-20	0.997944	0.111505	3.563595e-19	0.05743578	4
cis-meQTL	cg00238107	ENSG00000069188	17:71550865	17	71417309	SDK2	17	71550865	C	T	0.294235	-0.264668	0.0089412	1.4506e-192	-0.428801	0.0324751	8.319923e-40	0.617227	0.0511852	1.745341e-33	0.09416091	9
cis-meQTL	cg04908905	ENSG00000069188	17:71555456	17	71434049	SDK2	17	71555456	A	G	0.332008	-0.294226	0.00858359	1.6811e-257	-0.302238	0.0389715	8.810015e-15	0.973491	0.128698	3.903673e-14	0.5895084	6
cis-meQTL	cg03675434	ENSG00000069188	17:71544306	17	71477102	SDK2	17	71544306	C	T	0.228628	-0.216779	0.00919705	7.7198e-123	-0.234448	0.036984	2.309998e-10	0.924636	0.151044	9.261411e-10	0.3825034	5
cis-meQTL	cg25227866	ENSG00000069188	17:71661873	17	71489530	SDK2	17	71661873	C	G	0.180915	-0.13293	0.0102352	1.4387e-38	-0.322415	0.0434514	1.169999e-13	0.412293	0.0639933	1.173213e-10	0.1285794	3
cis-meQTL	cg24527434	ENSG00000069188	17:71554521	17	71544677	SDK2	17	71554521	T	C	0.297217	-0.2794	0.00895216	7.6991e-214	-0.25978	0.0347248	7.369997e-14	1.07552	0.147838	3.463507e-13	0.4452003	6
cis-meQTL	cg16371397	ENSG00000069188	17:71553824	17	71565688	SDK2	17	71553824	T	C	0.291252	-0.264048	0.00907774	5.1817e-186	-0.414932	0.033325	1.38e-35	0.636364	0.0555948	2.44941e-30	0.05713184	9
cis-meQTL	cg24768077	ENSG00000069188	17:71591870	17	71592079	SDK2	17	71591870	T	C	0.101392	0.147423	0.0130382	1.2144e-29	-0.478468	0.0638927	6.959999e-14	-0.308114	0.0493498	4.279791e-10	0.0657766	15
cis-meQTL	cg22895083	ENSG00000069188	17:71550865	17	71638531	SDK2	17	71550865	C	T	0.294235	-0.264668	0.0089412	1.4506e-192	-0.426587	0.0409849	2.270004e-25	0.62043	0.0631863	9.319646e-23	0.5660647	10
cis-meQTL	cg26999029	ENSG00000069188	17:71558419	17	71639970	SDK2	17	71558419	A	G	0.323062	-0.300257	0.00859368	1.876e-267	0.266199	0.0329116	6.050022e-16	-1.12794	0.143141	3.275968e-15	0.7010351	3
cis-meQTL	cg16430854	ENSG00000069188	17:71556012	17	71640181	SDK2	17	71556012	G	C	0.323062	-0.298947	0.00861189	4.9463e-264	0.520425	0.0593556	1.819992e-18	-0.574429	0.0675723	1.880568e-17	0.08842494	12
cis-meQTL	cg21937660	ENSG00000069188	17:71558419	17	71643137	NA	17	71558419	A	G	0.323062	-0.300257	0.00859368	1.876e-267	-0.369708	0.0316254	1.430009e-31	0.812147	0.0732578	1.46458e-28	0.2277767	7
cis-meQTL	cg21100932	ENSG00000069188	17:71557862	17	71643750	NA	17	71557862	C	A	0.372763	-0.251555	0.00830675	1.8964e-201	-0.332504	0.0359399	2.210006e-20	0.756547	0.0855051	8.911846e-19	0.3493373	7
cis-meQTL	cg00590230	ENSG00000069188	17:71719232	17	71707450	NA	17	71719232	T	G	0.233598	0.16384	0.009074	7.0769e-73	-0.397976	0.0342045	2.729973e-31	-0.411683	0.0420926	1.36639e-22	0.0991483	15
cis-meQTL	cg27105183	ENSG00000069188	17:71547951	17	71898861	NA	17	71547951	T	C	0.241551	-0.241502	0.00915903	3.2082e-153	-0.425903	0.0444814	1.020004e-21	0.567034	0.0630049	2.260269e-19	0.0815101	5
cis-meQTL	cg17406383	ENSG00000069188	17:71717940	17	71948506	NA	17	71717940	C	T	0.2167	0.163685	0.00951563	2.583e-66	0.434157	0.0441488	8.039983e-23	0.377018	0.0441612	1.37372e-17	0.1483582	10
cis-meQTL	cg22191696	ENSG00000069188	17:71555456	17	71948849	NA	17	71555456	A	G	0.332008	-0.294226	0.00858359	1.6811e-257	0.219152	0.0350928	4.239998e-10	-1.34257	0.218524	8.057194e-10	0.1071529	6
cis-meQTL	cg17165759	ENSG00000069248	1:229609461	1	229577027	NA	1	229609461	G	A	0.182903	-0.283296	0.0103911	1.1528e-163	0.289539	0.0392043	1.520001e-13	-0.978437	0.137258	1.01486e-12	0.3811482	9
cis-meQTL	cg17439967	ENSG00000069248	1:229660791	1	229644775	NUP133	1	229660791	G	A	0.215706	-0.300317	0.00992918	5.8891e-201	-0.272183	0.0388037	2.310002e-12	1.10336	0.161475	8.314585e-12	0.5999746	5
cis-meQTL	cg06152354	ENSG00000069248	1:229571061	1	229649855	NA	1	229571061	G	T	0.600398	-0.0642404	0.0080531	1.4993e-15	-0.273808	0.0302962	1.599998e-19	0.234618	0.0392295	2.222364e-09	0.4718851	9
cis-meQTL	cg13205561	ENSG00000069248	1:229684588	1	229663025	ABCB10	1	229684588	T	C	0.209742	-0.310122	0.0100208	2.703e-210	-0.857993	0.0356889	1.039974e-127	0.361451	0.0190382	2.246774e-80	0.2044088	12
cis-meQTL	cg19697827	ENSG00000069248	1:229671361	1	229671764	ABCB10	1	229671361	T	G	0.210736	-0.310311	0.00996113	4.7357e-213	-0.315649	0.0355594	6.889984e-19	0.98309	0.115158	1.379288e-17	0.1172698	8
cis-meQTL	cg11742688	ENSG00000069248	1:229750036	1	229674241	ABCB10	1	229750036	T	C	0.238569	-0.115748	0.00960642	1.9584e-33	-0.608012	0.0399012	1.980003e-52	0.190371	0.0201423	3.34632e-21	0.1018381	14
cis-meQTL	cg14565875	ENSG00000069248	1:229677097	1	229685233	ABCB10	1	229677097	C	T	0.209742	-0.311278	0.00997905	1.3175e-213	-0.395885	0.0349313	8.979994e-30	0.786283	0.0738156	1.706873e-26	0.05168196	9
cis-meQTL	cg25129472	ENSG00000069248	1:229589011	1	229685479	ABCB10	1	229589011	T	A	0.178926	-0.270049	0.0104904	3.881e-146	-0.352006	0.0401827	1.950001e-18	0.767172	0.0925071	1.103218e-16	0.1323452	10
cis-meQTL	cg00355656	ENSG00000069248	1:229750036	1	229692519	ABCB10	1	229750036	T	C	0.238569	-0.115748	0.00960642	1.9584e-33	-0.480046	0.040052	4.23e-33	0.241118	0.0283755	1.938682e-17	0.2060384	12
cis-meQTL	cg20916505	ENSG00000069248	1:229633056	1	229699239	NA	1	229633056	A	C	0.201789	-0.304576	0.0106766	5.3274e-179	-0.232881	0.0382407	1.130002e-09	1.30786	0.219599	2.589902e-09	0.7281331	6
cis-meQTL	cg12638776	ENSG00000069275	1:205655725	1	205628183	SLC45A3	1	205655725	A	G	0.111332	0.1764	0.0132117	1.1593e-40	0.391352	0.0473946	1.490001e-16	0.450744	0.0641829	2.174613e-12	0.05231756	14
cis-meQTL	cg06673972	ENSG00000069275	1:205595753	1	205638733	SLC45A3	1	205595753	C	T	0.93837	0.1253	0.0146734	1.3492e-17	-0.537882	0.0648975	1.150001e-16	-0.23295	0.0391684	2.724525e-09	0.3393442	4
cis-meQTL	cg04246138	ENSG00000069329	16:46699500	16	46777343	MYLK3	16	46699500	T	C	0.832008	-0.113048	0.0115413	1.183e-22	0.390082	0.047912	3.899997e-16	-0.289806	0.0462864	3.821382e-10	0.2819261	9
cis-meQTL	cg08697973	ENSG00000069329	16:46911872	16	46852271	C16orf87	16	46911872	T	C	0.124254	0.139429	0.0116959	9.1777e-33	-0.482481	0.0459829	9.339989e-26	-0.288983	0.0366902	3.371939e-15	0.374541	8
cis-meQTL	cg01871765	ENSG00000069329	16:46924052	16	46893014	NA	16	46924052	C	T	0.875746	-0.136709	0.0115989	4.5982e-32	-0.426315	0.0497025	9.70999e-18	0.320675	0.0462383	4.054635e-12	0.3722031	7
cis-meQTL	cg24409590	ENSG00000069329	16:46868802	16	46919025	GPT2;GPT2;GPT2	16	46868802	C	T	0.144135	0.144252	0.0117068	6.8962e-35	-0.339981	0.0452807	5.990007e-14	-0.424294	0.0661743	1.438542e-10	0.07822669	7
cis-meQTL	cg00270789	ENSG00000069329	16:46890948	16	46919075	GPT2;GPT2	16	46890948	T	C	0.12326	0.141065	0.0116981	1.743e-33	-0.316906	0.0458913	5e-12	-0.445131	0.0742809	2.065868e-09	0.4213543	4
cis-meQTL	cg03533472	ENSG00000069329	16:46910876	16	46919112	GPT2;GPT2;GPT2	16	46910876	T	C	0.12326	0.142009	0.011724	9.0577e-34	-0.405706	0.0453893	3.950016e-19	-0.350029	0.0486684	6.378889e-13	0.1418385	7
cis-meQTL	cg10730959	ENSG00000069345	16:47195997	16	47813631	NA	16	47195997	T	C	0.0397614	-0.130465	0.0212321	8.0064e-10	1.6754	0.0720513	1.329964e-119	-0.0778707	0.0131078	2.836774e-09	0.4609431	6
cis-meQTL	cg00808261	ENSG00000069424	1:5882333	1	5826065	NA	1	5882333	T	C	0.656064	0.0689569	0.00845256	3.4005e-16	0.284658	0.0350448	4.559992e-16	0.242245	0.042085	8.608744e-09	0.3973333	7
cis-meQTL	cg24864189	ENSG00000069424	1:6045372	1	5917766	NA	1	6045372	A	G	0.454274	-0.178398	0.00802483	1.7302e-109	0.247346	0.0317705	6.950008e-15	-0.721247	0.0981579	2.014593e-13	0.3431654	14
cis-meQTL	cg05444613	ENSG00000069424	1:6036359	1	6015337	NPHP4;NPHP4;NPHP4;NPHP4	1	6036359	A	G	0.172962	0.203858	0.0105188	1.1341e-83	-0.333903	0.0435078	1.659994e-14	-0.61053	0.0855629	9.64731e-13	0.07175254	16
cis-meQTL	cg00702417	ENSG00000069424	1:6045372	1	6054867	NA	1	6045372	A	G	0.454274	-0.178398	0.00802483	1.7302e-109	0.245651	0.037669	6.969982e-11	-0.726224	0.116054	3.909061e-10	0.06344777	18
cis-meQTL	cg26216855	ENSG00000069424	1:6049970	1	6055151	NA	1	6049970	A	G	0.162028	0.215547	0.0108523	8.7131e-88	-0.398949	0.0417652	1.269999e-21	-0.540288	0.062763	7.40985e-18	0.05696501	20
cis-meQTL	cg04088152	ENSG00000069424	1:6008591	1	6062462	NA	1	6008591	T	C	0.44831	-0.171228	0.00805659	3.0664e-100	0.322355	0.0287337	3.299993e-29	-0.531179	0.0535391	3.362473e-23	0.06169828	20
cis-meQTL	cg22692659	ENSG00000069424	1:6094800	1	6063807	NA	1	6094800	A	G	0.45825	-0.231132	0.00788945	1.1459e-188	0.276923	0.0320623	5.769998e-18	-0.834645	0.100748	1.18616e-16	0.5065503	10
cis-meQTL	cg08163927	ENSG00000069424	1:6084897	1	6067018	KCNAB2	1	6084897	T	C	0.449304	-0.231597	0.00789142	2.5341e-189	0.314595	0.0306962	1.199994e-24	-0.736174	0.0760852	3.826391e-22	0.07417919	11
cis-meQTL	cg07922513	ENSG00000069424	1:6037516	1	6089454	KCNAB2;KCNAB2	1	6037516	A	G	0.163022	0.211482	0.0107441	2.9806e-86	-0.327044	0.0436949	7.170002e-14	-0.646647	0.0924308	2.633576e-12	0.3522999	20
cis-meQTL	cg08451900	ENSG00000069424	1:5981918	1	6094509	KCNAB2;KCNAB2;KCNAB2;KCNAB2;KCNAB2	1	5981918	C	T	0.16004	0.205729	0.0107395	8.5922e-82	-0.299046	0.0424504	1.859996e-12	-0.68795	0.10405	3.799376e-11	0.7973868	3
cis-meQTL	cg24730892	ENSG00000069424	1:6016635	1	6094993	KCNAB2;KCNAB2	1	6016635	G	C	0.16998	0.193436	0.0106357	6.4949e-74	-0.45937	0.0480697	1.220006e-21	-0.421091	0.0497764	2.681888e-17	0.08684829	6
cis-meQTL	cg08012778	ENSG00000069667	15:60725339	15	60818383	RORA-AS1;RORA-AS1;RORA-AS1;RORA-AS1;RORA;RORA;RORA;RORA	15	60725339	T	C	0.124254	-0.113165	0.0131713	8.5617e-18	-0.408033	0.0509287	1.129995e-15	0.277344	0.047332	4.641517e-09	0.07471815	15
cis-meQTL	cg19202014	ENSG00000069696	11:438662	11	417578	SIGIRR;SIGIRR	11	438662	G	A	0.691849	0.0935806	0.0100402	1.1568e-20	-0.298259	0.0377239	2.650008e-15	-0.313756	0.0520384	1.646472e-09	0.1048491	19
cis-meQTL	cg00716245	ENSG00000069696	11:579253	11	555724	C11orf35	11	579253	T	C	0.225646	-0.125339	0.0142115	1.1487e-18	-0.389068	0.0349661	9.269929e-29	0.322151	0.0466096	4.789474e-12	0.07357486	20
cis-meQTL	cg00645579	ENSG00000069696	11:544087	11	617140	IRF7;IRF7;MUPCDH;IRF7;MUPCDH	11	544087	G	C	0.324056	-0.0686195	0.00937796	2.532e-13	-0.397655	0.0291752	2.659973e-42	0.17256	0.0267666	1.142007e-10	0.1802596	20
cis-meQTL	cg01963374	ENSG00000069696	11:697890	11	704987	EPS8L2	11	697890	C	T	0.485089	0.0570556	0.00807936	1.6436e-12	0.342221	0.0289259	2.700002e-32	0.166722	0.0274945	1.329357e-09	0.2183729	20
cis-meQTL	cg02183757	ENSG00000069849	3:141631328	3	141594088	ATP1B3	3	141631328	G	C	0.0934394	0.0956099	0.0122682	6.5333e-15	0.496768	0.0518596	9.790007e-22	0.192464	0.0318369	1.491221e-09	0.5275042	5
cis-meQTL	cg12722652	ENSG00000069869	15:56371112	15	56534125	RFX7	15	56371112	C	G	0.571571	-0.0542489	0.00802	1.3405e-11	0.445452	0.0288223	6.970007e-54	-0.121784	0.0196531	5.766303e-10	0.1081268	20
cis-meQTL	cg13486556	ENSG00000069966	15:52122914	15	52044539	LYSMD2;TMOD2;TMOD2	15	52122914	G	A	0.467197	0.095306	0.00794674	3.8664e-33	-0.273333	0.0305711	3.859979e-19	-0.348681	0.048643	7.601067e-13	0.07940275	20
cis-meQTL	cg12067522	ENSG00000069966	15:52401933	15	52405000	BCL2L10	15	52401933	G	A	0.146123	0.0931115	0.0110916	4.6669e-17	0.347771	0.0388605	3.580008e-19	0.267738	0.0437291	9.203514e-10	0.4534322	3
cis-meQTL	cg06736148	ENSG00000069966	15:52496933	15	52416833	GNB5;GNB5	15	52496933	T	C	0.0596421	0.439587	0.0173098	2.8494e-142	0.605352	0.0651699	1.559999e-20	0.726167	0.0832419	2.695384e-18	0.4241381	3
cis-meQTL	cg04242992	ENSG00000069974	15:55512163	15	55575701	RAB27A	15	55512163	C	A	0.136183	0.136322	0.0116918	2.05e-31	-0.336856	0.0434157	8.569988e-15	-0.40469	0.0626513	1.051149e-10	0.5919754	10
cis-meQTL	cg02180579	ENSG00000069998	22:17599170	22	17638520	CECR5;CECR5	22	17599170	G	A	0.0596421	0.19923	0.0155493	1.3938e-37	-0.609728	0.0766856	1.850003e-15	-0.326752	0.0483654	1.419391e-11	0.1063913	5
cis-meQTL	cg04085789	ENSG00000070010	22:19194868	22	19157387	NA	22	19194868	T	C	0.436382	-0.0679299	0.007991	1.8796e-17	-0.340827	0.0332881	1.329999e-24	0.199309	0.0304737	6.136798e-11	0.06426977	9
cis-meQTL	cg06999654	ENSG00000070010	22:19244338	22	19201041	CLTCL1;CLTCL1	22	19244338	T	C	0.0884692	0.129712	0.0153449	2.8391e-17	0.586921	0.0551144	1.760004e-26	0.221004	0.0333802	3.572772e-11	0.06525467	11
cis-meQTL	cg22804624	ENSG00000070019	12:14720366	12	14721386	PLBD1;PLBD1-AS1	12	14720366	T	C	0.668986	0.189042	0.00859702	3.6377e-107	-0.219393	0.0302061	3.780002e-13	-0.861657	0.124937	5.321584e-12	0.5859797	3
cis-meQTL	cg13064062	ENSG00000070019	12:14928195	12	14924930	HIST4H4	12	14928195	C	T	0.219682	-0.100016	0.00983255	2.6442e-24	0.331782	0.0359863	2.979981e-20	-0.30145	0.0441284	8.421033e-12	0.1981834	8
cis-meQTL	cg22993527	ENSG00000070047	11:531224	11	473003	PTDSS2	11	531224	G	A	0.313121	0.0931736	0.0129205	5.5461e-13	0.574305	0.0530768	2.75999e-27	0.162237	0.0270362	1.964339e-09	0.1310093	20
cis-meQTL	cg09202851	ENSG00000070047	11:558884	11	567966	NA	11	558884	T	C	0.821074	-0.124331	0.015287	4.1879e-16	0.45242	0.0536081	3.190007e-17	-0.274813	0.0469264	4.73412e-09	0.1032417	20
cis-meQTL	cg07339155	ENSG00000070047	11:578759	11	582126	PHRF1	11	578759	G	A	0.569583	-0.0909799	0.0110139	1.4519e-16	0.299206	0.0337547	7.710005e-19	-0.304071	0.0503163	1.510902e-09	0.3422817	20
cis-meQTL	cg03886085	ENSG00000070047	11:567391	11	619819	MUPCDH;MUPCDH	11	567391	G	A	0.601392	-0.0798763	0.0112424	1.205e-12	0.314763	0.0285388	2.75999e-28	-0.253767	0.0424864	2.330995e-09	0.6128606	20
cis-meQTL	cg15202213	ENSG00000070047	11:566393	11	641042	NA	11	566393	G	C	0.457256	-0.0891734	0.0113589	4.1405e-15	0.444385	0.0342591	1.780001e-38	-0.200667	0.0298779	1.864881e-11	0.1192727	20
cis-meQTL	cg00115288	ENSG00000070047	11:663340	11	705892	EPS8L2	11	663340	T	C	0.488072	-0.0668757	0.00970972	5.6741e-12	0.39439	0.0283261	4.580017e-44	-0.169567	0.0274672	6.681465e-10	0.08625706	20
cis-meQTL	cg20321106	ENSG00000070087	3:149513275	3	149498107	ANKUB1	3	149513275	G	T	0.872763	0.246267	0.0112627	5.4993e-106	0.373294	0.0495512	4.939993e-14	0.659714	0.0926225	1.05906e-12	0.5215	6
cis-meQTL	cg05969983	ENSG00000070182	14:65175364	14	65146958	NA	14	65175364	C	A	0.148111	0.106814	0.0125805	2.0593e-17	0.369082	0.0391747	4.449999e-21	0.289406	0.0458849	2.841212e-10	0.5326377	8
cis-meQTL	cg00971695	ENSG00000070182	14:65174452	14	65169664	NA	14	65174452	T	C	0.225646	0.10134	0.0105768	9.5924e-22	-0.452099	0.0402004	2.419996e-29	-0.224155	0.0307342	3.023699e-13	0.1466904	14
cis-meQTL	cg18698096	ENSG00000070182	14:65174452	14	65183677	PLEKHG3	14	65174452	T	C	0.225646	0.10134	0.0105768	9.5924e-22	0.373416	0.035523	7.61e-26	0.271387	0.0383248	1.428627e-12	0.1362074	16
cis-meQTL	cg02564491	ENSG00000070190	4:100978210	4	100739893	DAPP1;DAPP1	4	100978210	T	C	0.0487078	-0.397412	0.0204319	2.8692e-84	0.416651	0.0653573	1.829995e-10	-0.953825	0.157452	1.379151e-09	0.1579611	18
cis-meQTL	cg08554390	ENSG00000070214	9:107933059	9	107950153	NA	9	107933059	A	G	0.115308	0.0914254	0.0128627	1.1791e-12	-0.955008	0.0693069	3.390003e-43	-0.0957326	0.015155	2.668373e-10	0.09433381	20
cis-meQTL	cg15726557	ENSG00000070423	19:628181	19	617267	POLRMT	19	628181	T	C	0.510934	-0.0682503	0.00936244	3.0996e-13	0.576721	0.0447898	6.12996e-38	-0.118342	0.018655	2.243073e-10	0.182006	3
cis-meQTL	cg17367901	ENSG00000070423	19:628181	19	619032	POLRMT	19	628181	T	C	0.510934	-0.0682503	0.00936244	3.0996e-13	-0.656309	0.0513878	2.359981e-37	0.103991	0.0164255	2.434332e-10	0.5172777	4
cis-meQTL	cg19463518	ENSG00000070423	19:625081	19	634035	POLRMT	19	625081	C	G	0.503976	-0.0697546	0.00931414	6.9295e-14	-0.466181	0.0318429	1.55998e-48	0.14963	0.0224421	2.604288e-11	0.2697289	5
cis-meQTL	cg04546496	ENSG00000070476	3:126249265	3	126249281	CHST13;C3orf22	3	126249265	A	G	0.308151	-0.0871031	0.00863142	6.0303e-24	-0.261022	0.0363549	6.979997e-13	0.3337	0.0570406	4.909257e-09	0.1205632	4
cis-meQTL	cg09464728	ENSG00000070495	17:74609685	17	74533239	CYGB	17	74609685	G	C	0.572565	-0.18352	0.00810351	1.4934e-113	0.220769	0.0335212	4.519995e-11	-0.831277	0.131449	2.54937e-10	0.06701697	6
cis-meQTL	cg01312388	ENSG00000070495	17:74618461	17	74652248	NA	17	74618461	T	A	0.758449	-0.144245	0.00936671	1.6468e-53	-0.368463	0.0371045	3.069986e-23	0.391476	0.0469076	7.07973e-17	0.05489901	20
cis-meQTL	cg09218396	ENSG00000070495	17:74695700	17	74693945	MXRA7;MXRA7;MXRA7;MXRA7	17	74695700	A	G	0.498012	-0.361677	0.00773424	3.27170000000001e-310	-0.255626	0.0303346	3.550008e-17	1.41487	0.170604	1.101481e-16	0.8688796	6
cis-meQTL	cg18755226	ENSG00000070495	17:74703582	17	74694163	MXRA7;MXRA7;MXRA7	17	74703582	T	C	0.497018	-0.365984	0.00772708	3.27170000000001e-310	-0.193296	0.0316182	9.750017e-10	1.89339	0.312278	1.334797e-09	0.157737	7
cis-meQTL	cg16428008	ENSG00000070495	17:74698565	17	74707253	MXRA7;MXRA7;MXRA7	17	74698565	A	G	0.0884692	0.255859	0.0149791	2.0627e-65	-0.475332	0.0593525	1.159999e-15	-0.538274	0.0742327	4.131911e-13	0.07813814	6
cis-meQTL	cg13532822	ENSG00000070495	17:74705892	17	74769273	MFSD11;MFSD11;MFSD11;MFSD11;MFSD11;MFSD11;MFSD11	17	74705892	C	A	0.0874751	0.269273	0.0151718	1.7797e-70	-0.459151	0.0675678	1.080002e-11	-0.586458	0.0924115	2.207608e-10	0.05998157	6
cis-meQTL	cg04563438	ENSG00000070501	8:42059991	8	42065244	PLAT;PLAT	8	42059991	A	G	0.055666	-0.143166	0.0173599	1.6242e-16	-0.530124	0.0597807	7.459992e-19	0.27006	0.0447192	1.550473e-09	0.1351046	10
cis-meQTL	cg07696514	ENSG00000070501	8:42219781	8	42188597	IKBKB	8	42219781	A	T	0.11332	-0.235481	0.0131093	3.7972e-72	0.346167	0.0497358	3.399996e-12	-0.680254	0.104816	8.585903e-11	0.06702224	3
cis-meQTL	cg01762581	ENSG00000070501	8:42219781	8	42234614	DKK4;DKK4	8	42219781	A	T	0.11332	-0.235481	0.0131093	3.7972e-72	0.419919	0.0536862	5.209993e-15	-0.560778	0.0781969	7.425695e-13	0.08093507	4
cis-meQTL	cg06899970	ENSG00000070501	8:42172311	8	42234669	DKK4;DKK4	8	42172311	G	A	0.870775	0.242208	0.0118509	7.6823e-93	-0.308175	0.047295	7.220008e-11	-0.785942	0.126599	5.361715e-10	0.3073961	6
cis-meQTL	cg09297903	ENSG00000070501	8:42172311	8	42234798	DKK4	8	42172311	G	A	0.870775	0.242208	0.0118509	7.6823e-93	-0.394573	0.0464823	2.09e-17	-0.613848	0.0783029	4.527184e-15	0.0735049	8
cis-meQTL	cg09218396	ENSG00000070526	17:74695700	17	74693945	MXRA7;MXRA7;MXRA7;MXRA7	17	74695700	A	G	0.498012	0.333167	0.00777498	3.27170000000001e-310	-0.255626	0.0303346	3.550008e-17	-1.30334	0.157627	1.356396e-16	0.4557458	6
cis-meQTL	cg18755226	ENSG00000070526	17:74703582	17	74694163	MXRA7;MXRA7;MXRA7	17	74703582	T	C	0.497018	0.328557	0.00778055	3.27170000000001e-310	-0.193296	0.0316182	9.750017e-10	-1.69976	0.280935	1.445105e-09	0.7695375	7
cis-meQTL	cg15769653	ENSG00000070526	17:74710128	17	74708216	MXRA7;MXRA7;MXRA7	17	74710128	C	T	0.484095	0.321798	0.00786791	3.27170000000001e-310	0.228469	0.0326461	2.590002e-12	1.4085	0.204187	5.270487e-12	0.2030097	8
cis-meQTL	cg07415474	ENSG00000070526	17:74834518	17	74840557	NA	17	74834518	T	C	0.0994036	-0.166085	0.0128274	2.4178e-38	0.620425	0.060016	4.760001e-25	-0.267695	0.0331364	6.551792e-16	0.4476582	6
cis-meQTL	cg15308737	ENSG00000070540	17:66286195	17	66303328	ARSG	17	66286195	A	T	0.361829	-0.0871905	0.0090004	3.411e-22	0.31824	0.0334345	1.760008e-21	-0.273977	0.0403533	1.125555e-11	0.302932	4
cis-meQTL	cg09938784	ENSG00000070610	9:35734956	9	35689902	TPM2;TPM2;TPM2;TPM2;TPM2;TPM2;TPM2;TPM2	9	35734956	T	C	0.434394	0.44484	0.00760156	3.27170000000001e-310	0.317549	0.0354846	3.590014e-19	1.40085	0.158359	9.064966e-19	0.1051375	5
cis-meQTL	cg24770181	ENSG00000070610	9:35739876	9	35689911	TPM2;TPM2;TPM2;TPM2;TPM2;TPM2;TPM2;TPM2	9	35739876	A	G	0.4334	0.444714	0.00760372	3.27170000000001e-310	0.308098	0.0333271	2.360002e-20	1.44342	0.158074	6.768886e-20	0.05374266	5
cis-meQTL	cg13196143	ENSG00000070610	9:35827203	9	35748228	GBA2;RGP1	9	35827203	G	T	0.311133	-0.179419	0.00853265	3.6829e-98	0.407558	0.0350557	3.040007e-31	-0.440228	0.0432682	2.579778e-24	0.3651248	20
cis-meQTL	cg16150446	ENSG00000070614	5:149862325	5	149885174	NA	5	149862325	G	A	0.0735586	-1.07456	0.0154003	3.27170000000001e-310	0.965212	0.119772	7.709991e-16	-1.11329	0.139065	1.189824e-15	0.8752224	4
cis-meQTL	cg24514275	ENSG00000070718	8:42129505	8	42037170	PLAT;PLAT	8	42129505	T	A	0.465209	0.172828	0.00818188	4.8683e-99	-0.592343	0.0310618	4.500085e-81	-0.291771	0.0206128	1.743034e-45	0.2365399	20
cis-meQTL	cg12036414	ENSG00000070718	8:42129505	8	42042656	PLAT;PLAT	8	42129505	T	A	0.465209	0.172828	0.00818188	4.8683e-99	-0.509157	0.031843	1.510017e-57	-0.33944	0.026625	3.160522e-37	0.2454469	20
cis-meQTL	cg09920804	ENSG00000070718	8:42044954	8	42053994	PLAT;PLAT	8	42044954	A	G	0.585487	0.289592	0.00790112	4.2212e-294	-0.179232	0.0305458	4.42e-09	-1.61574	0.27887	6.877888e-09	0.3031775	6
cis-meQTL	cg07696514	ENSG00000070718	8:42219781	8	42188597	IKBKB	8	42219781	A	T	0.11332	-0.194019	0.0131354	2.2601e-49	0.346167	0.0497358	3.399996e-12	-0.560479	0.0890196	3.051693e-10	0.1061641	3
cis-meQTL	cg06899970	ENSG00000070718	8:42172311	8	42234669	DKK4;DKK4	8	42172311	G	A	0.870775	0.186188	0.0118844	2.5591e-55	-0.308175	0.047295	7.220008e-11	-0.604165	0.10042	1.783592e-09	0.6280045	6
cis-meQTL	cg09297903	ENSG00000070718	8:42172311	8	42234798	DKK4	8	42172311	G	A	0.870775	0.186188	0.0118844	2.5591e-55	-0.394573	0.0464823	2.09e-17	-0.471873	0.0632241	8.42492e-14	0.1630837	8
cis-meQTL	cg02571142	ENSG00000070718	8:42196441	8	42234803	DKK4	8	42196441	T	C	0.875746	0.197999	0.0119296	7.3019e-62	-0.379772	0.048165	3.150002e-15	-0.521362	0.0732045	1.063828e-12	0.07367662	6
cis-meQTL	cg07267550	ENSG00000070731	17:74557976	17	74536269	PRCD	17	74557976	A	G	0.377734	0.231054	0.00805351	5.1143e-181	0.284244	0.0304212	9.310015e-21	0.812874	0.0914952	6.430794e-19	0.4290425	7
cis-meQTL	cg03167953	ENSG00000070731	17:74541129	17	74554844	SNORD1C	17	74541129	G	A	0.586481	-0.192863	0.00820916	4.7419e-122	-0.574362	0.0348485	4.970001e-61	0.335786	0.0248868	1.730238e-41	0.1086991	19
cis-meQTL	cg15537546	ENSG00000070731	17:74560569	17	74563081	ST6GALNAC2	17	74560569	A	G	0.171968	0.214064	0.0104354	1.6413e-93	-0.376324	0.0414031	9.970001e-20	-0.568829	0.0684507	9.566528e-17	0.05106656	10
cis-meQTL	cg14385325	ENSG00000070731	17:74574243	17	74564821	ST6GALNAC2	17	74574243	T	C	0.805169	0.520476	0.00926126	3.27170000000001e-310	-0.39771	0.0328673	1.050003e-33	-1.30868	0.11063	2.751769e-32	0.07915106	4
cis-meQTL	cg06150430	ENSG00000070731	17:74582025	17	74564875	ST6GALNAC2	17	74582025	C	G	0.806163	0.511761	0.00931669	3.27170000000001e-310	-0.533813	0.0391104	2.050015e-42	-0.95869	0.0723754	4.7537e-40	0.05222719	5
cis-meQTL	cg19218558	ENSG00000070731	17:74560569	17	74568251	ST6GALNAC2	17	74560569	A	G	0.171968	0.214064	0.0104354	1.6413e-93	-0.290786	0.0448169	8.680007e-11	-0.736156	0.118999	6.161602e-10	0.2410471	7
cis-meQTL	cg17482430	ENSG00000070759	1:45919805	1	45766294	NA	1	45919805	C	T	0.0994036	0.386539	0.0146645	4.0687e-153	0.380155	0.0604169	3.130004e-10	1.01679	0.166136	9.343584e-10	0.05539373	3
cis-meQTL	cg04038943	ENSG00000070759	1:46185682	1	46196297	IPP;IPP	1	46185682	T	C	0.2833	0.130025	0.0088416	5.8993e-49	0.263161	0.032441	4.979988e-16	0.494087	0.0695603	1.220655e-12	0.2421943	12
cis-meQTL	cg25654512	ENSG00000070759	1:46250873	1	46353410	MAST2	1	46250873	T	C	0.455268	-0.141974	0.00795898	3.5701e-71	-0.234515	0.0288938	4.799997e-16	0.605394	0.0819465	1.494226e-13	0.06900308	7
cis-meQTL	cg25771195	ENSG00000070770	16:58195998	16	58163814	C16orf80	16	58195998	T	G	0.156064	0.121302	0.0105784	1.9369e-30	0.444723	0.0465116	1.16e-21	0.272758	0.0371424	2.079428e-13	0.346917	8
cis-meQTL	cg08592950	ENSG00000070831	1:22172458	1	22174658	HSPG2;HSPG2	1	22172458	C	T	0.823062	-0.108481	0.0109677	4.5546e-23	0.312447	0.0370304	3.239992e-17	-0.347199	0.0540873	1.369666e-10	0.08460397	5
cis-meQTL	cg16054502	ENSG00000070831	1:22215733	1	22224163	HSPG2	1	22215733	A	G	0.277336	0.134508	0.00874225	2.0321e-53	0.268568	0.0364106	1.63e-13	0.500835	0.0752992	2.90579e-11	0.05765916	8
cis-meQTL	cg18110185	ENSG00000070882	7:24938887	7	24949877	OSBPL3	7	24938887	G	C	0.363817	0.198516	0.00811554	3.8437e-132	-0.200585	0.0327478	9.060015e-10	-0.989685	0.166566	2.820782e-09	0.1557133	7
cis-meQTL	cg08296824	ENSG00000070882	7:25070204	7	25019901	OSBPL3;OSBPL3;OSBPL3;OSBPL3	7	25070204	C	A	0.398608	-0.270547	0.00809997	1.3259e-244	-0.243209	0.0348385	2.929993e-12	1.11241	0.16279	8.293538e-12	0.05216633	4
cis-meQTL	cg06517351	ENSG00000070915	16:56765103	16	56858343	NUP93;NUP93;NUP93	16	56765103	C	T	0.50497	-0.0748135	0.0118357	2.5988e-10	0.428605	0.0299533	1.920015e-46	-0.174551	0.0301889	7.382809e-09	0.07470781	20
cis-meQTL	cg22692401	ENSG00000070915	16:56989830	16	56985393	NA	16	56989830	A	G	0.472167	0.0720511	0.0119187	1.4922e-09	-0.558294	0.027493	1.11999e-91	-0.129056	0.0222744	6.87637e-09	0.06056385	20
cis-meQTL	cg23653826	ENSG00000071051	2:106316561	2	106432131	NCK2;NCK2	2	106316561	T	C	0.373757	0.0736067	0.00843862	2.7189e-18	0.406852	0.0331493	1.260004e-34	0.180918	0.0254458	1.161101e-12	0.1005975	20
cis-meQTL	cg03105244	ENSG00000071051	2:106423876	2	106496272	NCK2;NCK2;NCK2	2	106423876	C	A	0.347913	0.137917	0.00849679	3.015e-59	-0.213945	0.0348922	8.699995e-10	-0.644639	0.112385	9.694777e-09	0.8007643	9
cis-meQTL	cg24047187	ENSG00000071073	2:99434872	2	99410740	C2orf55	2	99434872	A	G	0.316103	0.0852866	0.00866162	7.1043e-23	0.255748	0.0327941	6.259995e-15	0.333479	0.0545487	9.752207e-10	0.0591898	20
cis-meQTL	cg00881701	ENSG00000071082	2:101732898	2	101605553	NPAS2	2	101732898	A	G	0.759443	0.231937	0.0135371	8.3335e-66	0.282544	0.0358873	3.460006e-15	0.820887	0.114746	8.432522e-13	0.106343	20
cis-meQTL	cg18009653	ENSG00000071127	4:10099814	4	10076546	WDR1;WDR1	4	10099814	G	A	0.719682	-0.182561	0.00864131	4.5494e-99	-0.208401	0.0345553	1.630001e-09	0.876006	0.151054	6.660108e-09	0.09856287	19
cis-meQTL	cg02149708	ENSG00000071242	6:166732650	6	166582159	T	6	166732650	G	A	0.755467	0.142017	0.00901956	7.3863e-56	-0.238986	0.0370913	1.170001e-10	-0.594246	0.0996521	2.473278e-09	0.6732491	3
cis-meQTL	cg07167507	ENSG00000071242	6:166751677	6	166583422	T;T	6	166751677	A	C	0.502982	0.0922537	0.00825685	5.5282e-29	0.357094	0.0316665	1.710007e-29	0.258346	0.0325499	2.07262e-15	0.4701045	8
cis-meQTL	cg19954341	ENSG00000071242	6:166759313	6	166583523	T	6	166759313	G	A	0.502982	0.093129	0.00832148	4.4827e-29	0.391578	0.0382107	1.210002e-24	0.23783	0.0314677	4.09555e-14	0.7539247	12
cis-meQTL	cg26500033	ENSG00000071242	6:166741291	6	166585954	NA	6	166741291	A	T	0.754473	0.129295	0.00956987	1.3541e-41	0.484047	0.03252	4.149979e-50	0.267112	0.0267005	1.463539e-23	0.1052891	15
cis-meQTL	cg03136493	ENSG00000071242	6:166743760	6	166610956	NA	6	166743760	C	G	0.501988	0.0935597	0.00827237	1.1709e-29	0.327088	0.0328993	2.730007e-23	0.286038	0.0383063	8.195406e-14	0.5636923	6
cis-meQTL	cg09130089	ENSG00000071242	6:166672572	6	166622013	NA	6	166672572	T	C	0.335984	0.0673542	0.00858803	4.4131e-15	0.369062	0.0314053	6.929969e-32	0.182501	0.0279761	6.870833e-11	0.05690834	20
cis-meQTL	cg20157127	ENSG00000071242	6:166724131	6	166658103	LOC101929297	6	166724131	T	C	0.106362	-0.119517	0.012888	1.7997e-20	0.425144	0.0533129	1.530006e-15	-0.281121	0.0464942	1.481401e-09	0.8541282	7
cis-meQTL	cg02096701	ENSG00000071242	6:166739684	6	166690743	NA	6	166739684	A	G	0.765408	0.144093	0.00910174	1.8897e-56	0.510646	0.0336029	3.730046e-52	0.282178	0.0257389	5.74748e-28	0.1015673	20
cis-meQTL	cg05089968	ENSG00000071242	6:166723770	6	166722773	PRR18	6	166723770	G	C	0.104374	-0.127458	0.0137215	1.5574e-20	-0.496637	0.0469216	3.519998e-26	0.256642	0.0367598	2.918401e-12	0.08340793	6
cis-meQTL	cg11870153	ENSG00000071242	6:166739684	6	166756767	LOC100289495;SFT2D1;SFT2D1;SFT2D1;SFT2D1	6	166739684	A	G	0.765408	0.144093	0.00910174	1.8897e-56	-0.486031	0.0360311	1.810018e-41	-0.296469	0.0288744	9.867941e-25	0.1815453	12
cis-meQTL	cg27410726	ENSG00000071242	6:167362976	6	166900781	RPS6KA2;RPS6KA2	6	167362976	G	A	0.488072	0.269763	0.00859414	2.859e-216	-0.206746	0.0342288	1.539998e-09	-1.3048	0.219986	3.005351e-09	0.5493011	3
cis-meQTL	cg20214305	ENSG00000071242	6:167030620	6	167033080	RPS6KA2;RPS6KA2	6	167030620	A	G	0.178926	-0.0866493	0.0104435	1.0677e-16	0.347092	0.0388485	4.090008e-19	-0.249644	0.0410614	1.203631e-09	0.874706	6
cis-meQTL	cg18331539	ENSG00000071242	6:167371234	6	167069389	RPS6KA2	6	167371234	T	A	0.496024	0.309282	0.00777397	3.27170000000001e-310	0.355876	0.0271203	2.460005e-39	0.869072	0.0697392	1.206869e-35	0.06597314	20
cis-meQTL	cg20486651	ENSG00000071242	6:167362595	6	167070296	RPS6KA2	6	167362595	C	A	0.244533	0.246618	0.00931089	1.3684e-154	0.579885	0.0588114	6.199991e-23	0.425288	0.046024	2.451669e-20	0.2439427	20
cis-meQTL	cg08905969	ENSG00000071242	6:167403539	6	167083047	RPS6KA2	6	167403539	C	T	0.505964	-0.296063	0.00848365	7.9723e-267	-0.221523	0.0293179	4.160006e-14	1.33649	0.180979	1.527029e-13	0.1255528	7
cis-meQTL	cg01294836	ENSG00000071242	6:167411788	6	167134566	RPS6KA2	6	167411788	A	G	0.501988	-0.303821	0.00777542	3.27170000000001e-310	0.20443	0.0350297	5.350009e-09	-1.48619	0.257487	7.839045e-09	0.06163575	12
cis-meQTL	cg12983741	ENSG00000071242	6:167436461	6	167136259	RPS6KA2	6	167436461	C	T	0.428429	-0.269296	0.00785243	9.4454e-258	-0.216552	0.0306603	1.629999e-12	1.24356	0.179764	4.588142e-12	0.2885675	8
cis-meQTL	cg20774312	ENSG00000071242	6:167412048	6	167177613	RPS6KA2	6	167412048	A	G	0.501988	-0.303754	0.00782938	3.27170000000001e-310	-0.221274	0.0340341	7.950012e-11	1.37275	0.214087	1.434996e-10	0.1397304	3
cis-meQTL	cg18561247	ENSG00000071242	6:167415440	6	167198539	RPS6KA2	6	167415440	A	C	0.447316	-0.265672	0.00783237	3.379e-252	-0.347726	0.0280394	2.570004e-35	0.764028	0.065597	2.368357e-31	0.1447344	20
cis-meQTL	cg13217373	ENSG00000071242	6:167360389	6	167275395	RPS6KA2	6	167360389	C	T	0.43837	0.277581	0.0079265	1.1401e-268	0.286807	0.0336782	1.649995e-17	0.967833	0.116959	1.285149e-16	0.1276079	9
cis-meQTL	cg09987129	ENSG00000071242	6:167295788	6	167276419	RPS6KA2	6	167295788	C	T	0.10338	0.21712	0.0128063	1.7918e-64	-0.380576	0.0533027	9.339983e-13	-0.570503	0.0866999	4.698024e-11	0.8241321	7
cis-meQTL	cg03120116	ENSG00000071242	6:167275895	6	167276567	RPS6KA2	6	167275895	C	T	0.628231	-0.151354	0.00982833	1.6418e-53	0.41231	0.034825	2.440002e-32	-0.367088	0.0391095	6.222216e-21	0.05037116	20
cis-meQTL	cg05545454	ENSG00000071242	6:167390242	6	167284353	NA	6	167390242	G	A	0.523857	-0.306833	0.00779359	3.27170000000001e-310	-0.251194	0.0300726	6.65999e-17	1.2215	0.149491	3.057634e-16	0.3145308	20
cis-meQTL	cg02117489	ENSG00000071242	6:167411616	6	167284462	NA	6	167411616	T	C	0.545726	-0.296217	0.007852	3.27170000000001e-310	-0.26799	0.0304058	1.210005e-18	1.10533	0.128786	9.271246e-18	0.121533	15
cis-meQTL	cg25687807	ENSG00000071242	6:167404492	6	167284983	NA	6	167404492	A	G	0.505964	-0.309839	0.00777584	3.27170000000001e-310	-0.250723	0.0291286	7.470002e-18	1.23578	0.146883	3.983037e-17	0.07411414	7
cis-meQTL	cg11540596	ENSG00000071242	6:167369992	6	167403092	NA	6	167369992	G	A	0.393638	0.212341	0.00817394	8.8713e-149	0.579204	0.04641	9.57998e-36	0.366608	0.0325894	2.333828e-29	0.1782548	20
cis-meQTL	cg17024719	ENSG00000071242	6:167411788	6	167411506	FGFR1OP;FGFR1OP	6	167411788	A	G	0.501988	-0.303821	0.00777542	3.27170000000001e-310	0.209678	0.0314174	2.489997e-11	-1.44899	0.220255	4.746245e-11	0.8464039	3
cis-meQTL	cg21020852	ENSG00000071242	6:167381476	6	167411793	FGFR1OP;FGFR1OP;FGFR1OP;MIR3939	6	167381476	C	T	0.494036	0.310941	0.00777409	3.27170000000001e-310	0.243763	0.0343394	1.260003e-12	1.27559	0.182503	2.760559e-12	0.2897768	3
cis-meQTL	cg14774997	ENSG00000071242	6:167431147	6	167451262	FGFR1OP;FGFR1OP;FGFR1OP	6	167431147	T	C	0.447316	-0.263248	0.00782338	3.2247e-248	0.252208	0.032876	1.700003e-14	-1.04377	0.13955	7.456431e-14	0.05101591	5
cis-meQTL	cg12018179	ENSG00000071242	6:167483546	6	167493383	NA	6	167483546	A	G	0.405567	-0.221518	0.0080168	4.6184e-168	0.200433	0.0329277	1.149998e-09	-1.1052	0.185918	2.772475e-09	0.0560241	17
cis-meQTL	cg09054695	ENSG00000071242	6:167635132	6	167633666	NA	6	167635132	G	T	0.539761	-0.0943342	0.00800453	4.6642e-32	0.335056	0.0451887	1.219999e-13	-0.281548	0.0448622	3.477766e-10	0.07591881	11
cis-meQTL	cg17520932	ENSG00000071243	7:120503727	7	120498630	TSPAN12	7	120503727	T	C	0.235586	-0.125152	0.00951557	1.6486e-39	-0.310293	0.0397842	6.22003e-15	0.403334	0.0601224	1.965786e-11	0.1727884	5
cis-meQTL	cg03905734	ENSG00000071243	7:120559538	7	120591978	ING3;ING3	7	120559538	G	A	0.260437	-0.122614	0.00918049	1.0928e-40	-0.237191	0.0355796	2.619991e-11	0.516941	0.0866662	2.450337e-09	0.446767	12
cis-meQTL	cg17343432	ENSG00000071243	7:120430808	7	120629703	CPED1;CPED1	7	120430808	T	C	0.0596421	-0.121375	0.01721	1.7561e-12	0.712644	0.0660514	3.869993e-27	-0.170317	0.0288512	3.563277e-09	0.08328435	20
cis-meQTL	cg24403611	ENSG00000071246	14:77234764	14	77228497	VASH1;VASH1	14	77234764	T	C	0.170974	-0.346523	0.0100627	7.1962e-260	0.321226	0.0489755	5.419997e-11	-1.07875	0.167427	1.170647e-10	0.7704077	6
cis-meQTL	cg01283406	ENSG00000071246	14:77234276	14	77231913	VASH1	14	77234276	A	G	0.177932	-0.344309	0.00997665	5.3737e-261	-0.392961	0.0577928	1.05e-11	0.876192	0.131339	2.53668e-11	0.2431811	9
cis-meQTL	cg17441584	ENSG00000071246	14:77315031	14	77243493	VASH1	14	77315031	G	A	0.452286	-0.179522	0.00810488	1.0432e-108	-0.22625	0.0365545	6.040012e-10	0.793469	0.133109	2.506497e-09	0.3417498	5
cis-meQTL	cg24970172	ENSG00000071246	14:77345949	14	77339984	NA	14	77345949	G	T	0.680915	-0.060042	0.00919155	6.4811e-11	-0.689698	0.0348202	2.570069e-87	0.0870554	0.0140329	5.517008e-10	0.7712194	4
cis-meQTL	cg21908673	ENSG00000071282	3:8507887	3	8540700	NA	3	8507887	A	G	0.649105	0.108624	0.00812941	1.0082e-40	-0.226032	0.0331782	9.579999e-12	-0.480567	0.0791799	1.284596e-09	0.06190357	12
cis-meQTL	cg26612987	ENSG00000071282	3:8537037	3	8542660	LMCD1;LMCD1;LMCD1;LMCD1;LMCD1-AS1	3	8537037	A	T	0.526839	0.168774	0.00790449	3.7521e-101	-0.329649	0.0278931	3.140002e-32	-0.511982	0.0495145	4.643869e-25	0.103912	20
cis-meQTL	cg08804258	ENSG00000071282	3:8546102	3	8543341	LMCD1	3	8546102	A	G	0.559642	0.18425	0.00788923	1.2318e-120	-0.235983	0.0319858	1.610002e-13	-0.780779	0.110984	1.991729e-12	0.2394686	10
cis-meQTL	cg08935301	ENSG00000071282	3:8522820	3	8543732	LMCD1	3	8522820	C	G	0.480119	0.15701	0.00798077	3.645e-86	-0.226421	0.0369594	9.000004e-10	-0.693445	0.118554	4.939977e-09	0.7738655	6
cis-meQTL	cg26083045	ENSG00000071282	3:8566845	3	8560168	LMCD1	3	8566845	C	T	0.520875	0.202011	0.0078811	6.644e-145	0.215518	0.0330548	7.030009e-11	0.937327	0.148339	2.636058e-10	0.9347087	5
cis-meQTL	cg06266100	ENSG00000071282	3:8568956	3	8564151	LMCD1	3	8568956	C	T	0.518887	0.202467	0.00788065	1.4435e-145	0.309795	0.0341162	1.079998e-19	0.653552	0.0763358	1.113647e-17	0.2841768	17
cis-meQTL	cg20692569	ENSG00000071462	7:73007606	7	72848481	FZD9	7	73007606	C	T	0.0705765	0.373867	0.0172867	9.9651e-104	0.657712	0.102478	1.38e-10	0.568435	0.0923853	7.609117e-10	0.3373807	5
cis-meQTL	cg13491400	ENSG00000071462	7:73010442	7	72939310	NA	7	73010442	T	C	0.189861	0.173315	0.0117045	1.3122e-49	0.3265	0.0386103	2.759997e-17	0.530828	0.072288	2.084987e-13	0.07390021	7
cis-meQTL	cg17314034	ENSG00000071794	3:148993158	3	149095540	TM4SF1;TM4SF1;TM4SF1-AS1;TM4SF1-AS1;TM4SF1-AS1	3	148993158	T	G	0.32008	-0.111869	0.00907255	6.1983e-35	0.801214	0.0308578	1.240013e-148	-0.139624	0.0125355	8.164542e-29	0.1634405	8
cis-meQTL	cg23246821	ENSG00000071794	3:148998139	3	149095573	TM4SF1	3	148998139	A	G	0.256461	-0.103248	0.00928822	1.0487e-28	0.69865	0.0368392	3.330017e-80	-0.147782	0.0154099	8.804865e-22	0.5838063	6
cis-meQTL	cg16810293	ENSG00000071794	3:148999224	3	149095743	TM4SF1	3	148999224	A	G	0.338966	-0.110798	0.00859675	5.2318e-38	0.480975	0.0377489	3.479976e-37	-0.230362	0.0254233	1.291852e-19	0.3944922	5
cis-meQTL	cg06800962	ENSG00000071794	3:148993158	3	149096029	TM4SF1	3	148993158	T	G	0.32008	-0.111869	0.00907255	6.1983e-35	0.537783	0.0334522	3.749921e-58	-0.208019	0.0212612	1.319446e-22	0.07893778	5
cis-meQTL	cg08909802	ENSG00000071894	8:145063412	8	145049419	PLEC1	8	145063412	C	T	0.387674	0.0831482	0.0122681	1.2219e-11	-0.329658	0.0301893	9.27996e-28	-0.252226	0.0438002	8.483666e-09	0.1397011	10
cis-meQTL	cg02908282	ENSG00000071894	8:145504343	8	145502297	BOP1	8	145504343	C	T	0.644135	-0.12743	0.0123879	8.0986e-25	-0.274591	0.034705	2.530006e-15	0.46407	0.0739963	3.574999e-10	0.09789985	4
cis-meQTL	cg20186297	ENSG00000071894	8:145536169	8	145538843	DGAT1	8	145536169	G	C	0.569583	-0.172058	0.0120671	3.9746e-46	0.420999	0.036217	3.100009e-31	-0.40869	0.0453615	2.067784e-19	0.05847052	12
cis-meQTL	cg02329928	ENSG00000071894	8:145507304	8	145545566	DGAT1	8	145507304	T	C	0.628231	-0.127223	0.0123595	7.5464e-25	-0.227281	0.0286787	2.279998e-15	0.55976	0.0891402	3.395692e-10	0.3667923	5
cis-meQTL	cg24513449	ENSG00000071894	8:145573172	8	145599544	ADCK5	8	145573172	T	C	0.427435	-0.498266	0.0118391	3.27170000000001e-310	-0.271865	0.0357333	2.780001e-14	1.83277	0.244799	7.056069e-14	0.5571539	7
cis-meQTL	cg00065570	ENSG00000071894	8:145660833	8	145641991	SLC39A4;SLC39A4	8	145660833	A	G	0.572565	0.233192	0.0118459	2.8652e-86	-0.269857	0.0393263	6.790025e-12	-0.864132	0.133361	9.195278e-11	0.06411541	4
cis-meQTL	cg06513375	ENSG00000071894	8:145918041	8	145955988	ZNF251	8	145918041	T	C	0.513917	-0.0843808	0.0119645	1.7561e-12	-0.500677	0.0352092	6.880035e-46	0.168533	0.0266742	2.646095e-10	0.05539702	3
cis-meQTL	cg20230864	ENSG00000071909	2:170654265	2	170676842	METTL5;METTL5;METTL5	2	170654265	G	A	0.681909	-0.0991365	0.00853764	3.5982e-31	0.229153	0.0346444	3.729999e-11	-0.432621	0.075273	9.064476e-09	0.2368147	4
cis-meQTL	cg12131007	ENSG00000071909	2:171219927	2	171218057	MYO3B;MYO3B;MYO3B	2	171219927	A	G	0.576541	-0.0878201	0.00800023	4.9194e-28	0.296639	0.0351569	3.239992e-17	-0.29605	0.0442546	2.236066e-11	0.1088003	4
cis-meQTL	cg19978477	ENSG00000071909	2:171219927	2	171226229	MYO3B;MYO3B;MYO3B	2	171219927	A	G	0.576541	-0.0878201	0.00800023	4.9194e-28	-0.366998	0.0283958	3.280018e-38	0.239293	0.0286007	5.92655e-17	0.08555228	17
cis-meQTL	cg26500279	ENSG00000071967	2:172283513	2	172102394	NA	2	172283513	A	G	0.335984	-0.241976	0.00829092	2.954e-187	0.284729	0.0384288	1.270001e-13	-0.849845	0.118339	6.896989e-13	0.05522295	8
cis-meQTL	cg08750504	ENSG00000071967	2:172977715	2	172946193	NA	2	172977715	C	A	0.148111	0.154916	0.0110055	5.3345e-45	0.368635	0.046479	2.170005e-15	0.420242	0.0608178	4.8515e-12	0.9579965	3
cis-meQTL	cg14687660	ENSG00000071967	2:172949262	2	172947075	NA	2	172949262	T	C	0.173956	0.153286	0.010122	8.3261e-52	0.299712	0.0420026	9.639991e-13	0.511444	0.0792335	1.082904e-10	0.8255002	3
cis-meQTL	cg11646505	ENSG00000071994	6:170764408	6	170764630	NA	6	170764408	C	T	0.500994	0.170282	0.00788903	2.5065e-103	0.203766	0.0332999	9.409988e-10	0.835673	0.14195	3.93007e-09	0.06655615	17
cis-meQTL	cg20174711	ENSG00000071994	6:170816732	6	170860519	PSMB1	6	170816732	C	T	0.717694	0.129186	0.00861744	8.3825e-51	0.254826	0.0361007	1.679998e-12	0.506957	0.0793829	1.7003e-10	0.1399881	4
cis-meQTL	cg15395743	ENSG00000072110	14:69357940	14	69401017	ACTN1;ACTN1;ACTN1	14	69357940	A	G	0.102386	0.0779522	0.0123354	2.6292e-10	0.656502	0.0455417	4.140019e-47	0.118739	0.0205157	7.135817e-09	0.06516802	11
cis-meQTL	cg23251057	ENSG00000072110	14:69477718	14	69480702	NA	14	69477718	C	T	0.291252	0.0812188	0.00860068	3.6157e-21	0.260479	0.0346504	5.589989e-14	0.311805	0.0530158	4.068756e-09	0.3172867	12
cis-meQTL	cg01331772	ENSG00000072135	2:131080939	2	131094827	NA	2	131080939	A	G	0.218688	-0.106256	0.0100652	4.7149e-26	0.423	0.0420153	7.669984e-24	-0.251196	0.0344778	3.19914e-13	0.4499261	5
cis-meQTL	cg20964505	ENSG00000072135	2:131107809	2	131094852	NA	2	131107809	T	C	0.224652	-0.112528	0.0109005	5.5347e-25	0.418196	0.0438812	1.570007e-21	-0.269079	0.0384264	2.515261e-12	0.7196308	5
cis-meQTL	cg02929766	ENSG00000072135	2:131089135	2	131100454	IMP4;CCDC115	2	131089135	C	T	0.2167	-0.108299	0.0100281	3.4571e-27	-0.376312	0.0361826	2.470018e-25	0.28779	0.0384165	6.819611e-14	0.2403896	5
cis-meQTL	cg09265623	ENSG00000072163	2:127974937	2	127975729	NA	2	127974937	C	T	0.468191	0.12095	0.0118756	2.3231e-24	-0.348787	0.0343669	3.349982e-24	-0.346772	0.0482365	6.527124e-13	0.07855538	4
cis-meQTL	cg19296504	ENSG00000072163	2:128355782	2	128400078	LIMS2;LIMS2;LIMS2;LIMS2;LIMS2	2	128355782	T	C	0.409543	-0.331041	0.0118654	2.683e-171	0.218132	0.032784	2.859999e-11	-1.51762	0.234486	9.664792e-11	0.08882295	8
cis-meQTL	cg15985563	ENSG00000072163	2:128525026	2	128471382	WDR33	2	128525026	A	G	0.0964215	-0.185723	0.0190238	1.626e-22	0.560477	0.0535412	1.209993e-25	-0.331366	0.0464121	9.357191e-13	0.05493958	20
cis-meQTL	cg14074251	ENSG00000072195	2:220305084	2	220299116	SPEG	2	220305084	G	T	0.415507	-0.124811	0.00809827	1.3594e-53	-0.210892	0.0327441	1.189997e-10	0.591822	0.0995902	2.805765e-09	0.6206818	4
cis-meQTL	cg18831202	ENSG00000072195	2:220311039	2	220308291	SPEG	2	220311039	A	C	0.413519	-0.125998	0.00809464	1.2431e-54	-0.228934	0.0298025	1.569999e-14	0.550368	0.0798964	5.637596e-12	0.08120824	4
cis-meQTL	cg13800813	ENSG00000072274	3:195637237	3	195637250	TNK2	3	195637237	T	G	0.45328	-0.0607597	0.00889678	8.5152e-12	-0.433275	0.027039	8.679982e-58	0.140234	0.0223209	3.329608e-10	0.2408711	20
cis-meQTL	cg27089226	ENSG00000072274	3:195961123	3	195907142	NA	3	195961123	T	C	0.204771	-0.0952169	0.0105529	1.8334e-19	0.42373	0.0437402	3.410021e-22	-0.224711	0.034034	4.041348e-11	0.1313996	20
cis-meQTL	cg17860985	ENSG00000072310	17:17387841	17	17379643	MED9	17	17387841	T	C	0.701789	0.114549	0.00875206	3.836e-39	-0.262051	0.0378962	4.680009e-12	-0.437124	0.0714947	9.711802e-10	0.1140281	5
cis-meQTL	cg06860716	ENSG00000072310	17:17653411	17	17649608	RAI1	17	17653411	C	T	0.562624	0.21211	0.00798165	1.3278e-155	-0.190884	0.0316764	1.679999e-09	-1.1112	0.18908	4.181093e-09	0.7114128	4
cis-meQTL	cg18748898	ENSG00000072310	17:17733760	17	17721239	SREBF1;SREBF1;SREBF1;SREBF1	17	17733760	T	C	0.588469	0.338696	0.00788574	3.27170000000001e-310	0.217721	0.0331562	5.149994e-11	1.55564	0.239657	8.520646e-11	0.2235176	13
cis-meQTL	cg09796270	ENSG00000072310	17:17721457	17	17721594	SREBF1;SREBF1	17	17721457	G	A	0.578529	0.305169	0.00811711	2.4987e-309	-0.205325	0.0337314	1.149997e-09	-1.48627	0.247349	1.868834e-09	0.1706798	11
cis-meQTL	cg23155675	ENSG00000072310	17:17721457	17	17721834	SREBF1;SREBF1	17	17721457	G	A	0.578529	0.305169	0.00811711	2.4987e-309	-0.239383	0.0333678	7.279993e-13	-1.27482	0.180904	1.829223e-12	0.06229565	20
cis-meQTL	cg10415767	ENSG00000072310	17:18009102	17	17726759	SREBF1;SREBF1	17	18009102	A	G	0.535785	0.285774	0.0078207	2.4782e-292	0.182947	0.0309923	3.570001e-09	1.56206	0.268053	5.628802e-09	0.3102851	13
cis-meQTL	cg08129017	ENSG00000072310	17:17973617	17	17728660	SREBF1;SREBF1	17	17973617	A	C	0.590457	0.257257	0.00807409	8.9208e-223	-0.576379	0.0315414	1.340006e-74	-0.446332	0.0281568	1.368684e-56	0.2554011	20
cis-meQTL	cg03963689	ENSG00000072310	17:17843396	17	17739407	SREBF1;SREBF1	17	17843396	A	G	0.488072	-0.298066	0.00786277	3.27170000000001e-310	0.27039	0.0338787	1.449996e-15	-1.10235	0.141148	5.722578e-15	0.06062257	11
cis-meQTL	cg03845363	ENSG00000072310	17:17974887	17	17753516	TOM1L2;TOM1L2	17	17974887	A	G	0.535785	0.290857	0.00784735	1.0528e-300	-0.32834	0.035242	1.200006e-20	-0.885842	0.0980388	1.630629e-19	0.9093456	6
cis-meQTL	cg08556091	ENSG00000072310	17:17807858	17	17759388	TOM1L2;TOM1L2;TOM1L2;TOM1L2;TOM1L2;TOM1L2	17	17807858	A	G	0.434394	-0.306953	0.00784927	3.27170000000001e-310	-0.247942	0.0306037	5.420006e-16	1.238	0.156053	2.135174e-15	0.09752251	20
cis-meQTL	cg08151968	ENSG00000072310	17:17736252	17	17783030	TOM1L2;TOM1L2;TOM1L2;TOM1L2;TOM1L2;TOM1L2	17	17736252	C	A	0.574553	0.321599	0.00805772	3.27170000000001e-310	-0.199567	0.0329246	1.349998e-09	-1.61148	0.268911	2.06489e-09	0.3617908	20
cis-meQTL	cg15701639	ENSG00000072310	17:17882020	17	17861518	TOM1L2;TOM1L2;TOM1L2;TOM1L2;TOM1L2;TOM1L2	17	17882020	G	T	0.296223	-0.279741	0.00870053	8.2284e-227	0.984908	0.031085	2.552601e-220	-0.284028	0.0125855	8.978369e-113	0.1841417	20
cis-meQTL	cg13695956	ENSG00000072310	17:17922280	17	17912592	LRRC48;LRRC48	17	17922280	A	G	0.375746	-0.296325	0.00822349	2.4384e-284	-0.236919	0.0337404	2.190001e-12	1.25074	0.181473	5.494423e-12	0.1267166	17
cis-meQTL	cg01591405	ENSG00000072310	17:17973617	17	18024867	MYO15A	17	17973617	A	C	0.590457	0.257257	0.00807409	8.9208e-223	0.237869	0.0387611	8.419993e-10	1.08151	0.179472	1.680208e-09	0.2339203	4
cis-meQTL	cg09477224	ENSG00000072310	17:18131585	17	18085196	NA	17	18131585	A	T	0.757455	0.0910237	0.00921181	5.0228e-23	-0.345169	0.0405638	1.749992e-17	-0.263708	0.0408981	1.133951e-10	0.1184264	15
cis-meQTL	cg06642354	ENSG00000072415	14:67014468	14	66698904	NA	14	67014468	A	G	0.0536779	-0.185409	0.0180276	8.2513e-25	0.741421	0.0893387	1.049999e-16	-0.250072	0.0387196	1.057142e-10	0.0850113	9
cis-meQTL	cg15558347	ENSG00000072415	14:66841758	14	66952018	LINC00238;LINC00238;LINC00238	14	66841758	T	C	0.153082	-0.126879	0.0110996	2.9204e-30	-0.545701	0.0400379	2.669977e-42	0.232507	0.0265467	1.97995e-18	0.07972642	6
cis-meQTL	cg09638286	ENSG00000072415	14:67607165	14	67637569	GPHN;GPHN	14	67607165	C	T	0.0745527	-0.165051	0.0143941	1.9414e-30	0.650373	0.0545473	8.97004e-33	-0.253779	0.0307061	1.399457e-16	0.07569119	20
cis-meQTL	cg02903275	ENSG00000072415	14:67482840	14	67653661	NA	14	67482840	G	A	0.054672	-0.169743	0.0166089	1.6134e-24	-0.60175	0.0571867	6.799993e-26	0.282081	0.0384765	2.279947e-13	0.3550108	15
cis-meQTL	cg17641252	ENSG00000072415	14:67810822	14	67878535	PLEK2	14	67810822	A	T	0.0715706	-0.185399	0.0142494	1.0595e-38	-0.521508	0.0718188	3.830005e-13	0.355506	0.0560667	2.286093e-10	0.2917669	10
cis-meQTL	cg11283152	ENSG00000072422	10:62825293	10	62749211	RHOBTB1;RHOBTB1	10	62825293	G	A	0.571571	0.054385	0.00808578	1.7415e-11	0.407188	0.0332794	2.010003e-34	0.133562	0.0226602	3.766402e-09	0.4599051	20
cis-meQTL	cg02825610	ENSG00000072609	12:133777466	12	133755898	NA	12	133777466	G	A	0.586481	-0.0619988	0.00818769	3.6752e-14	0.540828	0.0550153	8.320001e-23	-0.114637	0.0191097	1.986873e-09	0.09846227	3
cis-meQTL	cg20512303	ENSG00000072682	5:131570931	5	131592959	PDLIM4;PDLIM4	5	131570931	A	T	0.591451	0.0652289	0.00893926	2.9425e-13	0.562206	0.0277673	3.770129e-91	0.116023	0.0169014	6.663049e-12	0.1670684	20
cis-meQTL	cg06350097	ENSG00000072694	1:161467042	1	161474970	FCGR2A;FCGR2A	1	161467042	T	C	0.141153	0.653701	0.012761	3.27170000000001e-310	-0.588349	0.0657498	3.610004e-19	-1.11108	0.126046	1.198737e-18	0.3861793	7
cis-meQTL	cg01335180	ENSG00000072694	1:161612340	1	161576580	HSPA7	1	161612340	T	C	0.256461	-0.353795	0.0121334	6.4616e-187	-0.430994	0.0454649	2.549995e-21	0.820881	0.0910548	1.96441e-19	0.06804662	3
cis-meQTL	cg26558287	ENSG00000072736	16:68026126	16	67428155	TPPP3;TPPP3	16	68026126	C	T	0.0516899	-0.180189	0.0184424	1.5056e-22	-0.481332	0.0676974	1.160001e-12	0.374356	0.0651173	8.979965e-09	0.5270002	3
cis-meQTL	cg08039193	ENSG00000072736	16:68361974	16	68001157	SLC12A4;SLC12A4;SLC12A4;SLC12A4	16	68361974	G	T	0.135189	0.191604	0.0119274	4.5469e-58	-0.477262	0.0513726	1.540008e-20	-0.401465	0.04992	8.825438e-16	0.3034708	11
cis-meQTL	cg05261851	ENSG00000072736	16:68299771	16	68001206	SLC12A4;SLC12A4;SLC12A4;SLC12A4	16	68299771	A	G	0.0894632	0.216843	0.0139524	1.814e-54	-0.62405	0.0629501	3.639988e-23	-0.347477	0.0415748	6.385373e-17	0.314367	6
cis-meQTL	cg15056751	ENSG00000072756	3:3233271	3	3169441	TRNT1	3	3233271	T	C	0.16501	0.319494	0.0109504	3.8649e-187	-0.304343	0.0483257	3.020007e-10	-1.04978	0.170531	7.461815e-10	0.3216133	8
cis-meQTL	cg10009111	ENSG00000072756	3:3185256	3	3176351	TRNT1;TRNT1	3	3185256	T	C	0.67495	-0.12436	0.00823324	1.5102e-51	-0.234591	0.0351955	2.639992e-11	0.530113	0.0869319	1.073831e-09	0.3890729	3
cis-meQTL	cg03613822	ENSG00000072778	17:7184046	17	7115140	DLG4;DLG4	17	7184046	A	G	0.172962	-0.227243	0.0105607	1.0562e-102	0.54724	0.0472971	5.829954e-31	-0.415253	0.0407491	2.186458e-24	0.133932	12
cis-meQTL	cg19466160	ENSG00000072778	17:7171356	17	7117160	DLG4;DLG4	17	7171356	T	C	0.548708	-0.28424	0.0079286	1.8523e-281	-0.314323	0.0298114	5.430001e-26	0.904294	0.0893984	4.724573e-24	0.07560728	19
cis-meQTL	cg04106389	ENSG00000072778	17:7177872	17	7117241	DLG4;DLG4	17	7177872	A	C	0.689861	-0.255498	0.00846883	6.0438e-200	-0.378185	0.0385229	9.500011e-23	0.675589	0.0723691	1.006779e-20	0.1828887	20
cis-meQTL	cg25256661	ENSG00000072778	17:7183362	17	7137939	DVL2	17	7183362	C	A	0.615308	-0.262862	0.00804971	6.8497e-234	-0.394466	0.0370031	1.559995e-26	0.666374	0.0657562	3.902853e-24	0.1245253	20
cis-meQTL	cg21770873	ENSG00000072778	17:7171356	17	7156860	ELP5;ELP5;ELP5;ELP5	17	7171356	T	C	0.548708	-0.28424	0.0079286	1.8523e-281	0.279022	0.0358039	6.539986e-15	-1.0187	0.133772	2.632372e-14	0.190363	5
cis-meQTL	cg15298719	ENSG00000072778	17:7184046	17	7165255	CLDN7	17	7184046	A	G	0.172962	-0.227243	0.0105607	1.0562e-102	-0.591503	0.0447363	6.549954e-40	0.384179	0.0341031	1.948377e-29	0.1357344	14
cis-meQTL	cg03186999	ENSG00000072778	17:7201753	17	7165420	CLDN7;CLDN7	17	7201753	T	G	0.116302	0.200397	0.0129163	2.7463e-54	0.655811	0.0527968	1.999989e-35	0.305571	0.0315132	3.116419e-22	0.1470786	20
cis-meQTL	cg09398951	ENSG00000072778	17:7184046	17	7165469	CLDN7;CLDN7;CLDN7;CLDN7;CLDN7	17	7184046	A	G	0.172962	-0.227243	0.0105607	1.0562e-102	-0.666235	0.0470764	1.809975e-45	0.341086	0.0288467	2.931562e-32	0.3551714	16
cis-meQTL	cg02678381	ENSG00000072778	17:7184046	17	7165540	CLDN7;CLDN7;CLDN7;CLDN7;CLDN7	17	7184046	A	G	0.172962	-0.227243	0.0105607	1.0562e-102	-0.581962	0.0458008	5.450047e-37	0.390478	0.0356888	7.323064e-28	0.2757609	12
cis-meQTL	cg02445972	ENSG00000072778	17:7164563	17	7166593	CLDN7	17	7164563	T	C	0.579523	-0.299439	0.00791918	3.27170000000001e-310	0.233477	0.0283794	1.920003e-16	-1.28252	0.15954	9.065092e-16	0.1906904	19
cis-meQTL	cg05102598	ENSG00000072778	17:7172631	17	7166677	CLDN7;CLDN7;CLDN7	17	7172631	T	C	0.629225	-0.276841	0.00813026	3.9766e-254	0.255777	0.0421982	1.349998e-09	-1.08235	0.181374	2.408851e-09	0.8166693	15
cis-meQTL	cg11927004	ENSG00000072778	17:7226957	17	7187414	SLC2A4;SLC2A4	17	7226957	A	G	0.189861	0.0954771	0.0111159	8.773e-18	-0.331057	0.0426358	8.179983e-15	-0.288401	0.0500697	8.411932e-09	0.1719135	3
cis-meQTL	cg08333463	ENSG00000072786	5:171539109	5	171534792	STK10	5	171539109	T	A	0.0974155	-0.257918	0.0123682	1.4256e-96	0.460183	0.0428865	7.340001e-27	-0.560467	0.0587418	1.411776e-21	0.12148	16
cis-meQTL	cg01315205	ENSG00000072786	5:171537243	5	171534880	STK10	5	171537243	G	A	0.0984095	-0.254092	0.0121626	6.4381e-97	0.384552	0.0455858	3.289991e-17	-0.660748	0.0844715	5.19306e-15	0.1288799	10
cis-meQTL	cg26955290	ENSG00000072818	17:7016411	17	7015607	ASGR2;ASGR2;ASGR2;ASGR2	17	7016411	A	G	0.581511	0.0785678	0.0120309	6.5507e-11	-1.19769	0.019784	0	-0.0655993	0.0101033	8.423782e-11	0.09315775	20
cis-meQTL	cg22035278	ENSG00000072818	17:7156447	17	7138386	DVL2;PHF23;PHF23;PHF23	17	7156447	G	A	0.635189	0.181792	0.0122882	1.5967e-49	-0.223048	0.0317264	2.059999e-12	-0.815037	0.128355	2.155381e-10	0.1236733	10
cis-meQTL	cg21770873	ENSG00000072818	17:7171356	17	7156860	ELP5;ELP5;ELP5;ELP5	17	7171356	T	C	0.548708	0.163911	0.0120358	3.0961e-42	0.279022	0.0358039	6.539986e-15	0.587449	0.0868503	1.343047e-11	0.1449398	5
cis-meQTL	cg11927004	ENSG00000072818	17:7226957	17	7187414	SLC2A4;SLC2A4	17	7226957	A	G	0.189861	-0.627267	0.0144072	3.27170000000001e-310	-0.331057	0.0426358	8.179983e-15	1.89474	0.247868	2.103361e-14	0.2832676	3
cis-meQTL	cg25151916	ENSG00000072818	17:7184046	17	7197432	YBX2	17	7184046	A	G	0.172962	0.219344	0.0156523	1.2907e-44	0.423818	0.0453051	8.379992e-21	0.517543	0.0665185	7.227411e-15	0.05067707	3
cis-meQTL	cg08991401	ENSG00000072818	17:7206802	17	7233853	NEURL4;NEURL4	17	7206802	A	G	0.315109	-0.280521	0.0130151	4.8986e-103	-0.318776	0.032284	5.389964e-23	0.879994	0.0980283	2.783974e-19	0.05881071	12
cis-meQTL	cg13357383	ENSG00000072818	17:7234983	17	7239076	ACAP1	17	7234983	A	G	0.210736	-0.603301	0.0137242	3.27170000000001e-310	0.462519	0.0378749	2.689996e-34	-1.30438	0.110859	5.830298e-32	0.1233039	13
cis-meQTL	cg08324090	ENSG00000072818	17:7234983	17	7253189	ACAP1	17	7234983	A	G	0.210736	-0.603301	0.0137242	3.27170000000001e-310	-0.755919	0.0343389	2.140057e-107	0.798103	0.0405472	2.996214e-86	0.07263587	20
cis-meQTL	cg08255514	ENSG00000072818	17:7477477	17	7474654	EIF4A1;EIF4A1;SENP3-EIF4A1;SENP3	17	7477477	G	A	0.703777	0.110596	0.0129509	1.3469e-17	0.299223	0.0321517	1.319991e-20	0.369609	0.0587416	3.131612e-10	0.3850924	20
cis-meQTL	cg09613066	ENSG00000072818	17:7514544	17	7479135	EIF4A1;EIF4A1;SNORD10;SENP3-EIF4A1	17	7514544	T	C	0.272366	-0.113555	0.0133297	1.6094e-17	0.29275	0.0328059	4.509996e-19	-0.387892	0.0629496	7.185691e-10	0.09155492	20
cis-meQTL	cg16673904	ENSG00000072818	17:7490379	17	7521996	SHBG	17	7490379	C	G	0.570577	0.100366	0.0119318	4.0446e-17	0.331062	0.0306216	3.040022e-27	0.303163	0.0456647	3.160303e-11	0.08171061	20
cis-meQTL	cg07983596	ENSG00000072832	4:5912956	4	5889549	CRMP1;CRMP1;CRMP1;CRMP1	4	5912956	T	C	0.0864811	0.141134	0.0148821	2.4613e-21	-0.4724	0.0505927	9.879997e-21	-0.29876	0.0449022	2.860795e-11	0.1110731	20
cis-meQTL	cg18417829	ENSG00000072832	4:5918368	4	5889654	CRMP1;CRMP1;CRMP1;CRMP1	4	5918368	T	G	0.084493	0.137025	0.014975	5.6828e-20	-0.885751	0.0488166	1.420001e-73	-0.154699	0.0189348	3.081416e-16	0.2873649	20
cis-meQTL	cg11950460	ENSG00000072858	3:113265727	3	113046629	CFAP44	3	113265727	T	C	0.238569	0.221265	0.00996769	3.5748e-109	-0.333198	0.0404851	1.869991e-16	-0.664064	0.086054	1.192596e-14	0.3661412	5
cis-meQTL	cg03552293	ENSG00000072858	3:113132934	3	113160183	WDR52;WDR52	3	113132934	C	T	0.272366	0.15628	0.0095859	9.3965e-60	-0.316885	0.0337715	6.400002e-21	-0.493176	0.0606431	4.207604e-16	0.1007208	5
cis-meQTL	cg05703502	ENSG00000072858	3:113407795	3	113396181	KIAA2018	3	113407795	G	A	0.357853	-0.0744473	0.00904595	1.8721e-16	-0.403361	0.0345259	1.560006e-31	0.184567	0.0274322	1.718677e-11	0.338134	5
cis-meQTL	cg14845865	ENSG00000072858	3:113429010	3	113466927	ATP6V1A	3	113429010	T	C	0.373757	-0.0764494	0.00903902	2.7247e-17	0.329054	0.0317029	3.07999e-25	-0.232331	0.0354349	5.506516e-11	0.6379365	4
cis-meQTL	cg19567594	ENSG00000072952	11:10674597	11	10715175	MRVI1;MRVI1;MRVI1;MRVI1;MRVI1	11	10674597	T	C	0.430417	0.0979958	0.00807407	6.7247e-34	0.325192	0.0322795	7.179973e-24	0.301347	0.0388745	9.059394e-15	0.2645661	14
cis-meQTL	cg11077681	ENSG00000072952	11:10674597	11	10715188	MRVI1;MRVI1;MRVI1;MRVI1;MRVI1	11	10674597	T	C	0.430417	0.0979958	0.00807407	6.7247e-34	0.335233	0.0345818	3.199996e-22	0.292321	0.0385929	3.6058e-14	0.5131029	9
cis-meQTL	cg02870741	ENSG00000072958	19:16337588	19	16272369	CIB3	19	16337588	T	C	0.797217	0.51636	0.00922578	3.27170000000001e-310	0.31946	0.0413789	1.159998e-14	1.61635	0.211345	2.042161e-14	0.409212	5
cis-meQTL	cg02415661	ENSG00000072958	19:16350636	19	16308183	AP1M1;AP1M1	19	16350636	G	A	0.702783	0.399968	0.00845044	3.27170000000001e-310	0.314497	0.0336574	9.270015e-21	1.27177	0.138732	4.857514e-20	0.09554952	18
cis-meQTL	cg21768679	ENSG00000072958	19:16344528	19	16312932	AP1M1;AP1M1	19	16344528	G	C	0.786282	0.522221	0.0091498	3.27170000000001e-310	0.343646	0.0376253	6.640027e-20	1.51965	0.168501	1.904665e-19	0.2617167	13
cis-meQTL	cg16014202	ENSG00000073008	19:45057455	19	45052300	CEACAM22P	19	45057455	T	C	0.0497018	0.161449	0.0216547	8.946e-14	1.14886	0.0667744	2.430028e-66	0.140529	0.0205425	7.86852e-12	0.34757	8
cis-meQTL	cg21006031	ENSG00000073050	19:43992228	19	43968624	LYPD3	19	43992228	G	C	0.214712	0.200547	0.0141413	1.191e-45	-0.317657	0.0428101	1.170001e-13	-0.631332	0.0960262	4.878893e-11	0.5041971	6
cis-meQTL	cg22975160	ENSG00000073050	19:43981272	19	43979614	PHLDB3	19	43981272	C	A	0.243539	0.191522	0.0138943	3.1726e-43	-0.286312	0.0350569	3.159985e-16	-0.668926	0.0952024	2.11999e-12	0.05363038	6
cis-meQTL	cg14441392	ENSG00000073050	19:44035158	19	44031531	ETHE1	19	44035158	T	C	0.199801	-0.245423	0.0146031	2.1982e-63	-0.334457	0.0412398	5.059981e-16	0.733795	0.100464	2.791772e-13	0.1969941	7
cis-meQTL	cg10911287	ENSG00000073060	12:125353532	12	125271306	SCARB1;SCARB1	12	125353532	A	G	0.511928	0.190675	0.00793639	1.5095e-127	0.229413	0.0341561	1.859997e-11	0.831142	0.128489	9.892275e-11	0.06540929	4
cis-meQTL	cg11057504	ENSG00000073060	12:125349480	12	125306008	SCARB1;SCARB1	12	125349480	A	G	0.331014	-0.214401	0.00845792	9.1708e-142	0.208331	0.0320368	7.879985e-11	-1.02913	0.163383	2.997395e-10	0.4213891	7
cis-meQTL	cg09882144	ENSG00000073060	12:125355070	12	125339904	SCARB1;SCARB1	12	125355070	T	C	0.510934	0.19273	0.00796209	1.9235e-129	-0.204697	0.0329192	5.030011e-10	-0.941536	0.156333	1.716142e-09	0.3665406	5
cis-meQTL	cg17380532	ENSG00000073060	12:125345448	12	125340859	SCARB1;SCARB1	12	125345448	G	A	0.54175	0.230301	0.00862009	2.9872e-157	-0.187391	0.0307418	1.09e-09	-1.22899	0.206798	2.799875e-09	0.1322908	10
cis-meQTL	cg27467552	ENSG00000073150	22:50361397	22	50353597	PIM3	22	50361397	G	C	0.494036	-0.0677594	0.0100117	1.3039e-11	1.15265	0.021721	0	-0.0587859	0.00875622	1.898575e-11	0.1871874	20
cis-meQTL	cg27491509	ENSG00000073150	22:50354272	22	50354243	PIM3;PIM3	22	50354272	C	A	0.485089	-0.0669304	0.0104149	1.3066e-10	0.857772	0.027356	8.084676e-216	-0.0780282	0.0123942	3.063331e-10	0.05412498	20
cis-meQTL	cg12009803	ENSG00000073150	22:50361397	22	50448911	IL17REL	22	50361397	G	C	0.494036	-0.0677594	0.0100117	1.3039e-11	0.404478	0.0349212	5.049994e-31	-0.167523	0.0286681	5.110592e-09	0.1472607	20
cis-meQTL	cg01641620	ENSG00000073150	22:50647969	22	50609803	PANX2;PANX2;PANX2	22	50647969	T	C	0.178926	0.258473	0.0109349	1.5908e-123	-0.253538	0.0426995	2.889994e-09	-1.01946	0.177027	8.470816e-09	0.3752333	3
cis-meQTL	cg16092834	ENSG00000073331	4:113045751	4	113066298	C4orf32	4	113045751	T	G	0.373757	0.197245	0.00827353	1.2736e-125	0.243737	0.0297954	2.830008e-16	0.809253	0.104588	1.01365e-14	0.1890804	20
cis-meQTL	cg06282613	ENSG00000073331	4:113090009	4	113074637	C4orf32	4	113090009	T	C	0.0785288	0.156825	0.0158647	4.8358e-23	0.545765	0.0526285	3.390011e-25	0.28735	0.0401596	8.355622e-13	0.351936	4
cis-meQTL	cg08338739	ENSG00000073331	4:113151732	4	113195103	NA	4	113151732	C	T	0.503976	0.274883	0.00782021	1.1462e-270	0.212072	0.0320286	3.560004e-11	1.29618	0.199201	7.67255e-11	0.1059663	9
cis-meQTL	cg08402059	ENSG00000073331	4:113193540	4	113203768	TIFA	4	113193540	T	A	0.505964	0.276053	0.00783334	4.7462e-272	0.239324	0.0296686	7.229994e-16	1.15347	0.146692	3.744238e-15	0.08234257	5
cis-meQTL	cg22455250	ENSG00000073350	17:73560218	17	73559202	LLGL2;LLGL2;LLGL2	17	73560218	G	A	0.2833	-0.126317	0.0095965	1.4366e-39	-0.305216	0.032731	1.109994e-20	0.41386	0.0543905	2.761137e-14	0.160999	9
cis-meQTL	cg08781140	ENSG00000073350	17:73577568	17	73584617	MYO15B	17	73577568	C	T	0.0626243	0.154161	0.0159403	3.9966e-22	-0.59062	0.0823717	7.490006e-13	-0.261016	0.0453165	8.419082e-09	0.09792709	5
cis-meQTL	cg09913882	ENSG00000073350	17:73585980	17	73612981	MYO15B	17	73585980	G	C	0.0606362	0.153178	0.0159004	5.7673e-22	0.675408	0.0655669	6.970015e-25	0.226794	0.0322328	1.976701e-12	0.4961128	3
cis-meQTL	cg10174170	ENSG00000073536	17:33490503	17	33473881	UNC45B;UNC45B	17	33490503	C	A	0.111332	0.452503	0.0126394	1.0732e-280	0.351363	0.0545216	1.159999e-10	1.28785	0.20305	2.260121e-10	0.4170162	4
cis-meQTL	cg14245148	ENSG00000073536	17:33486191	17	33498403	UNC45B;UNC45B;UNC45B;UNC45B	17	33486191	A	G	0.129225	0.362349	0.0116064	5.7756e-214	-0.30026	0.0462881	8.770005e-11	-1.20678	0.190011	2.137563e-10	0.1392168	3
cis-meQTL	cg17267260	ENSG00000073578	5:166856	5	12322	NA	5	166856	C	T	0.129225	0.148885	0.0126726	7.1799e-32	-0.381559	0.0568729	1.959999e-11	-0.390202	0.0669762	5.677737e-09	0.06428793	6
cis-meQTL	cg12806681	ENSG00000073578	5:396551	5	368394	AHRR	5	396551	A	G	0.111332	0.138697	0.0150257	2.6912e-20	-0.482308	0.0574589	4.700005e-17	-0.28757	0.0463059	5.290968e-10	0.05275908	7
cis-meQTL	cg02456062	ENSG00000073584	17:37908867	17	37912327	NA	17	37908867	A	C	0.319085	-0.0598444	0.00849579	1.8653e-12	0.397146	0.03021	1.790014e-39	-0.150686	0.0242695	5.336745e-10	0.06929217	20
cis-meQTL	cg10374813	ENSG00000073584	17:38216933	17	38183790	MED24;MED24;SNORD124	17	38216933	T	C	0.645129	0.0638658	0.00837288	2.3879e-14	0.344188	0.03061	2.469994e-29	0.185555	0.0293955	2.748195e-10	0.1371503	18
cis-meQTL	cg23099185	ENSG00000073584	17:38770965	17	38774218	NA	17	38770965	G	C	0.476143	-0.653976	0.00706021	3.27170000000001e-310	-0.309637	0.035382	2.10999e-18	2.11207	0.24242	2.973637e-18	0.4431514	4
cis-meQTL	cg08801586	ENSG00000073584	17:38778488	17	38775733	NA	17	38778488	A	T	0.616302	-0.578183	0.0075569	3.27170000000001e-310	-0.325244	0.0368173	1.01e-18	1.77769	0.20257	1.698508e-18	0.4403816	10
cis-meQTL	cg10744590	ENSG00000073584	17:38770286	17	38780271	NA	17	38770286	C	T	0.607356	-0.562761	0.00755161	3.27170000000001e-310	-0.33909	0.029606	2.260006e-30	1.65962	0.146603	1.038588e-29	0.1681332	11
cis-meQTL	cg19712600	ENSG00000073584	17:38854406	17	38784596	SMARCE1	17	38854406	A	G	0.333002	0.533115	0.00797362	3.27170000000001e-310	0.232224	0.0344192	1.509997e-11	2.29569	0.341985	1.908674e-11	0.5642317	3
cis-meQTL	cg25211566	ENSG00000073584	17:38846854	17	38808304	NA	17	38846854	G	A	0.667992	-0.535298	0.00798143	3.27170000000001e-310	-0.263701	0.0382325	5.300008e-12	2.02994	0.295862	6.832585e-12	0.0561339	6
cis-meQTL	cg27036730	ENSG00000073584	17:38808941	17	38821427	KRT222	17	38808941	T	G	0.657058	-0.549876	0.00787631	3.27170000000001e-310	0.225015	0.0343252	5.54999e-11	-2.44373	0.374422	6.724702e-11	0.285991	4
cis-meQTL	cg18244764	ENSG00000073605	17:37314554	17	37308083	PLXDC1	17	37314554	C	A	0.0964215	-0.164631	0.0151552	1.7259e-27	0.813015	0.0623071	6.480024e-39	-0.202494	0.0242549	6.909284e-17	0.1041365	9
cis-meQTL	cg24768902	ENSG00000073605	17:37309355	17	37308113	PLXDC1	17	37309355	G	A	0.139165	-0.134392	0.0124658	4.2326e-27	0.78279	0.0402401	2.749998e-84	-0.171684	0.0182069	4.116123e-21	0.2940591	10
cis-meQTL	cg19179801	ENSG00000073605	17:37643653	17	37381836	STAC2;STAC2	17	37643653	C	T	0.0646123	0.379611	0.0159061	6.9749e-126	-0.392469	0.0586981	2.290004e-11	-0.967237	0.150231	1.207983e-10	0.07599626	7
cis-meQTL	cg12141135	ENSG00000073605	17:37393677	17	37382508	STAC2	17	37393677	A	G	0.0646123	0.398776	0.0170546	6.4855e-121	0.458745	0.0641619	8.690015e-13	0.869277	0.127137	8.069816e-12	0.5687672	3
cis-meQTL	cg03709307	ENSG00000073605	17:37781849	17	37760652	NEUROD2	17	37781849	G	A	0.826044	-0.409116	0.0099393	3.27170000000001e-310	0.314299	0.0437237	6.56e-13	-1.30168	0.183823	1.429764e-12	0.06049765	7
cis-meQTL	cg10579008	ENSG00000073605	17:37784990	17	37783188	PPP1R1B;PPP1R1B	17	37784990	A	G	0.775348	-0.402652	0.00950866	3.27170000000001e-310	0.320623	0.0491606	6.939995e-11	-1.25584	0.194827	1.14883e-10	0.09778403	13
cis-meQTL	cg24520381	ENSG00000073605	17:37761185	17	37784694	PPP1R1B;PPP1R1B	17	37761185	C	G	0.745527	-0.394614	0.00859219	3.27170000000001e-310	0.26353	0.0347638	3.440001e-14	-1.49741	0.200206	7.467071e-14	0.1608762	13
cis-meQTL	cg23550016	ENSG00000073605	17:37817482	17	37821447	TCAP	17	37817482	C	T	0.720676	-0.48898	0.0083251	3.27170000000001e-310	0.237915	0.0340941	2.990008e-12	-2.05527	0.296599	4.224512e-12	0.059537	10
cis-meQTL	cg02944084	ENSG00000073605	17:37843681	17	37827057	NA	17	37843681	T	C	0.66501	-0.518717	0.00791958	3.27170000000001e-310	-0.432618	0.0297675	7.460016e-48	1.19902	0.0845084	1.084523e-45	0.07205728	20
cis-meQTL	cg20709984	ENSG00000073605	17:38051348	17	37922198	IKZF3;IKZF3;IKZF3;IKZF3;IKZF3;IKZF3	17	38051348	G	A	0.514911	-0.833581	0.00645752	3.27170000000001e-310	-0.382213	0.0288701	5.220021e-40	2.18093	0.165599	1.306418e-39	0.05148112	20
cis-meQTL	cg09102442	ENSG00000073605	17:38049589	17	37977061	IKZF3;IKZF3;IKZF3;IKZF3;IKZF3;IKZF3;IKZF3;IKZF3;IKZF3;IKZF3;IKZF3;IKZF3;IKZF3;IKZF3;IKZF3	17	38049589	T	C	0.503976	-0.831081	0.00644086	3.27170000000001e-310	0.237215	0.0284409	7.390014e-17	-3.50349	0.420928	8.558173e-17	0.7769096	14
cis-meQTL	cg11212589	ENSG00000073605	17:38113290	17	38028394	ZPBP2;ZPBP2	17	38113290	T	C	0.627237	0.467366	0.00791101	3.27170000000001e-310	-0.235474	0.0314411	6.91998e-14	-1.98479	0.267135	1.086676e-13	0.4889823	20
cis-meQTL	cg05057505	ENSG00000073605	17:38178149	17	38029309	ZPBP2;ZPBP2;ZPBP2;ZPBP2	17	38178149	G	A	0.447316	-0.304499	0.007921	3.27170000000001e-310	-0.236169	0.0302068	5.350007e-15	1.28933	0.168286	1.837074e-14	0.06430595	20
cis-meQTL	cg18647461	ENSG00000073605	17:38007321	17	38068707	GSDMB;GSDMB;GSDMB;GSDMB	17	38007321	G	T	0.482107	-0.830376	0.00772219	3.27170000000001e-310	-0.251998	0.0303607	1.039998e-16	3.29517	0.398183	1.279056e-16	0.07332709	20
cis-meQTL	cg14348996	ENSG00000073605	17:38068382	17	38070021	GSDMB;GSDMB;GSDMB;GSDMB	17	38068382	C	A	0.610338	0.53392	0.00755797	3.27170000000001e-310	0.496458	0.0277234	1.03001e-71	1.07546	0.0619558	1.701065e-67	0.1594379	20
cis-meQTL	cg18711369	ENSG00000073605	17:37903731	17	38081186	ORMDL3	17	37903731	A	G	0.507952	0.78071	0.00667907	3.27170000000001e-310	-0.848579	0.0398823	1.850031e-100	-0.92002	0.0439504	2.673358e-97	0.1877976	20
cis-meQTL	cg04409495	ENSG00000073605	17:38074031	17	38083144	ORMDL3	17	38074031	C	T	0.498012	0.80905	0.00653147	3.27170000000001e-310	-0.337963	0.0285199	2.149993e-32	-2.3939	0.202938	4.08249e-32	0.1605327	20
cis-meQTL	cg16886471	ENSG00000073605	17:38274197	17	38269847	NA	17	38274197	C	T	0.277336	0.258633	0.00930776	6.2632e-170	0.221561	0.0366816	1.540001e-09	1.16732	0.197775	3.585042e-09	0.05898973	3
cis-meQTL	cg19827780	ENSG00000073605	17:38279036	17	38347659	RAPGEFL1	17	38279036	G	C	0.161034	0.328249	0.0292698	3.4575e-29	-0.343997	0.0486122	1.48e-12	-0.95422	0.159447	2.169827e-09	0.5025949	3
cis-meQTL	cg21255171	ENSG00000073605	17:38470021	17	38443649	CDC6	17	38470021	G	A	0.127237	-0.138012	0.0115142	4.1972e-33	-0.504729	0.041429	3.830006e-34	0.273437	0.0320025	1.293762e-17	0.05307629	5
cis-meQTL	cg07944862	ENSG00000073605	17:38480657	17	38501174	RARA;RARA;RARA;RARA	17	38480657	G	C	0.125249	-0.136989	0.0115252	1.3962e-32	-0.332652	0.0429019	8.920019e-15	0.411809	0.0634124	8.351172e-11	0.0599418	5
cis-meQTL	cg18561782	ENSG00000073605	17:38856885	17	38855747	KRT24	17	38856885	G	A	0.469185	0.0693671	0.00798774	3.8142e-18	0.429552	0.0524358	2.570007e-16	0.161487	0.0270996	2.537642e-09	0.05714431	5
cis-meQTL	cg02523679	ENSG00000073614	12:374302	12	372790	SLC6A13	12	374302	A	G	0.585487	0.255823	0.0079708	5.1772e-226	-0.201052	0.0311912	1.150001e-10	-1.27242	0.201345	2.622408e-10	0.2097608	3
cis-meQTL	cg13167383	ENSG00000073614	12:518795	12	497603	CCDC77;CCDC77;KDM5A	12	518795	G	A	0.787276	0.335109	0.00946558	1.5353e-274	-0.666397	0.0391819	7.190023e-65	-0.502867	0.0328018	4.784298e-53	0.2037072	20
cis-meQTL	cg22544350	ENSG00000073614	12:428693	12	499038	KDM5A;CCDC77;CCDC77	12	428693	T	G	0.186879	-0.390979	0.00982086	3.27170000000001e-310	0.372929	0.0401712	1.639997e-20	-1.0484	0.115962	1.553235e-19	0.9392048	15
cis-meQTL	cg19180741	ENSG00000073670	17:42733590	17	42733368	C17orf104	17	42733590	T	G	0.142147	-0.0836513	0.0110496	3.715e-14	0.442479	0.0464028	1.489992e-21	-0.189051	0.0318853	3.045697e-09	0.08170802	7
cis-meQTL	cg17269633	ENSG00000073670	17:42859488	17	42733600	C17orf104	17	42859488	G	C	0.747515	0.0578742	0.00879052	4.5857e-11	-0.624164	0.0360588	3.980054e-67	-0.0927227	0.015068	7.573353e-10	0.1486989	20
cis-meQTL	cg12286573	ENSG00000073670	17:42823211	17	42734503	C17orf104	17	42823211	T	G	0.758449	0.0580655	0.00877493	3.6607e-11	0.469424	0.0325812	4.619973e-47	0.123695	0.0205702	1.817727e-09	0.08650133	20
cis-meQTL	cg07038400	ENSG00000073711	3:135773469	3	135684163	PPP2R3A	3	135773469	G	A	0.141153	0.110507	0.0115113	8.01e-22	-0.703081	0.0545074	4.569997e-38	-0.157175	0.0204094	1.349146e-14	0.1298873	20
cis-meQTL	cg24029308	ENSG00000073711	3:135936453	3	135684468	PPP2R3A	3	135936453	A	G	0.540755	-0.070014	0.00798936	1.8911e-18	-0.287703	0.0329629	2.589994e-18	0.243355	0.0393515	6.244219e-10	0.4340439	20
cis-meQTL	cg20084795	ENSG00000073737	2:169912191	2	169922202	DHRS9;DHRS9	2	169912191	C	G	0.506958	0.355438	0.00771098	3.27170000000001e-310	0.29992	0.0357293	4.689995e-17	1.18511	0.143503	1.476382e-16	0.3261185	16
cis-meQTL	cg05427189	ENSG00000073737	2:169964332	2	169964245	NA	2	169964332	C	T	0.478131	0.521215	0.0073993	3.27170000000001e-310	-0.412971	0.0275617	9.410054e-51	-1.26211	0.0861178	1.239894e-48	0.2197238	19
cis-meQTL	cg09415959	ENSG00000073737	2:169933741	2	169966430	NA	2	169933741	A	G	0.517893	0.416788	0.00762665	3.27170000000001e-310	-0.207932	0.0326868	2e-10	-2.00444	0.317225	2.63813e-10	0.9862169	3
cis-meQTL	cg08645980	ENSG00000073737	2:169961897	2	169984729	LRP2	2	169961897	C	T	0.477137	0.522098	0.00739768	3.27170000000001e-310	0.268444	0.0384716	2.999994e-12	1.9449	0.280089	3.815045e-12	0.9767625	4
cis-meQTL	cg14875564	ENSG00000073756	1:186946386	1	186944266	PLA2G4A	1	186946386	T	G	0.54175	0.193854	0.00794642	1.9325e-131	-0.459893	0.0266539	1.040007e-66	-0.421519	0.0299229	4.575087e-45	0.1090626	20
cis-meQTL	cg02742774	ENSG00000073756	1:186915177	1	186948084	PLA2G4A	1	186915177	T	A	0.399602	0.139447	0.00830922	3.294e-63	-0.696014	0.0434112	7.510088e-58	-0.200351	0.0172822	4.478344e-31	0.09009533	20
cis-meQTL	cg02526896	ENSG00000073803	3:184894871	3	185016423	MAP3K13;MAP3K13	3	184894871	A	G	0.0705765	-0.151586	0.0163094	1.4804e-20	0.557215	0.0687814	5.440025e-16	-0.272043	0.044546	1.015172e-09	0.4016968	20
cis-meQTL	cg25593340	ENSG00000073849	3:186653381	3	186677177	ST6GAL1;ST6GAL1	3	186653381	C	T	0.854871	-0.120559	0.0110234	7.7035e-28	0.485675	0.0497024	1.489993e-22	-0.24823	0.0340657	3.174444e-13	0.4126176	3
cis-meQTL	cg16315116	ENSG00000073849	3:186719763	3	186692770	ST6GAL1;ST6GAL1	3	186719763	C	A	0.0636183	0.205731	0.0184183	5.731e-29	-0.482421	0.0670904	6.449981e-13	-0.426455	0.0705334	1.483607e-09	0.4154254	4
cis-meQTL	cg15287850	ENSG00000073849	3:186739677	3	186739599	ST6GAL1;ST6GAL1;ST6GAL1	3	186739677	A	G	0.302187	-0.180523	0.00852214	1.3702e-99	0.238058	0.0382511	4.859992e-10	-0.758315	0.126996	2.355469e-09	0.8330725	4
cis-meQTL	cg12512564	ENSG00000073849	3:186723611	3	186760374	ST6GAL1;ST6GAL1;ST6GAL1	3	186723611	C	A	0.0646123	0.207436	0.0169972	2.9592e-34	-0.519432	0.0608403	1.369998e-17	-0.399351	0.0570851	2.639166e-12	0.4581349	6
cis-meQTL	cg22705268	ENSG00000073921	11:85430397	11	85430159	SYTL2;SYTL2;SYTL2;SYTL2;SYTL2;SYTL2;SYTL2;SYTL2;SYTL2;SYTL2;SYTL2;SYTL2;SYTL2;SYTL2	11	85430397	G	A	0.698807	-0.0700972	0.00889897	3.3587e-15	-0.375551	0.032886	3.330028e-30	0.186652	0.028786	8.925806e-11	0.1331972	20
cis-meQTL	cg20943999	ENSG00000073921	11:85451938	11	85453669	SYTL2;SYTL2;SYTL2	11	85451938	C	A	0.678926	-0.0638164	0.00873157	2.6994e-13	-0.349449	0.0313127	6.399969e-29	0.18262	0.0298682	9.704194e-10	0.2579211	20
cis-meQTL	cg04871933	ENSG00000073921	11:85913726	11	85913454	NA	11	85913726	G	C	0.0964215	0.112768	0.0132138	1.4137e-17	0.468991	0.0533052	1.389997e-18	0.240448	0.0392519	9.024762e-10	0.3471505	6
cis-meQTL	cg26413900	ENSG00000073969	17:43945981	17	43985654	MAPT;MAPT;MAPT;MAPT;MAPT;MAPT	17	43945981	G	A	0.720676	0.121454	0.00983003	4.5435e-35	-0.356308	0.040219	8.059956e-19	-0.340868	0.047345	6.036199e-13	0.2746366	8
cis-meQTL	cg12604352	ENSG00000073969	17:44005821	17	44073915	MAPT;MAPT;MAPT;MAPT;MAPT;MAPT	17	44005821	G	C	0.591451	0.102783	0.00914326	2.5472e-29	-0.217115	0.0308135	1.84e-12	-0.473404	0.0792938	2.368915e-09	0.07818029	20
cis-meQTL	cg00792758	ENSG00000073969	17:44865498	17	44087219	MAPT;MAPT;MAPT;MAPT;MAPT;MAPT;MAPT;MAPT	17	44865498	T	C	0.207753	0.142564	0.0107999	8.727e-40	-0.249971	0.0370282	1.47e-11	-0.57032	0.0948881	1.850055e-09	0.08145171	14
cis-meQTL	cg26250449	ENSG00000073969	17:44068492	17	44195907	KIAA1267	17	44068492	G	A	0.200795	-0.227184	0.0104897	5.1316e-104	0.489328	0.0576257	2.040004e-17	-0.464278	0.058728	2.667095e-15	0.1991813	13
[truncated: 31,516 more rows]
