# Supplementary material for: Genetic impacts on DNA methylation help elucidate regulatory genomic processes
Source: Genome Biol. 2023 Jul 31;24:176. doi: 10.1186/s13059-023-03011-x (PMC10391992; doi:10.1186/s13059-023-03011-x)
Supplement: Supplementary file 6 — Additional file 6. Summary statistics of Summary-based Mendelian Randomisation with GWAS data. TSV file with the following fields: (1) CpG: CpG ID. (2) Trait: phenotypic trait ID. (3) Class: phenotypic class of trait. (4) SNP: SNP ID in the format of chr:pos, tested for co-localisation. (5–6) chr_cpg, pos_cpg: chromosome and position of CpG. (7) gene_cpg: gene annotated to the CpG. (8–9) chr_snp, pos_snp: chromosome and position of SNP. (10) A1: effect allele. (11) A2: alternative allele. (12) Freq: frequency of A1. (13–15) b_GWAS, se_GWAS, p_GWAS: coefficient estimate, standard error and p-value from the GWAS association. (16–18) b_meQTL, se_meQTL, p_meQTL: coefficient estimate, standard error and p-value from the meQTL association. (19–21) b_SMR, se_SMR, p_SMR: coefficient estimate, standard error and p-value from the SMR. (22) p_HEIDI: p-value from HEIDI. (23) nsnp_HEIDI: number of SNPs used in the HEIDI test. [file 13059_2023_3011_MOESM6_ESM.txt]

CpG	Trait	Class	SNP	chr_cpg	pos_cpg	gene_cpg	chr_snp	pos_snp	A1	A2	Freq	b_GWAS	se_GWAS	p_GWAS	b_meQTL	se_meQTL	p_meQTL	b_SMR	se_SMR	p_SMR	p_HEIDI	nsnp_HEIDI
cg16292768	AD_Stage1_GWAS	Neurological and psychiatric disorders	8:27467821	8	27467783	CLU;CLU;CLU	8	27467821	G	C	0.591892	0.1455	0.0172	2.656e-17	0.325115	0.0301183	3.650012e-27	0.447534	0.067214	2.76928e-11	0.733766	5
cg23423086	AD_Stage1_GWAS	Neurological and psychiatric disorders	11:85809825	11	85856245	NA	11	85809825	C	T	0.632432	0.1176	0.0162	4.505e-13	-0.502853	0.0358149	8.83e-45	-0.233866	0.0362674	1.130664e-10	0.4784416	20
cg18612786	AD_Stage1_GWAS	Neurological and psychiatric disorders	19:45313715	19	45281236	CBLC;CBLC	19	45313715	C	T	0.137838	-0.2607	0.0395	4.038e-11	0.717166	0.0512736	1.870001e-44	-0.363514	0.0609017	2.389107e-09	0.06856202	4
cg04434147	AD_Stage1_GWAS	Neurological and psychiatric disorders	19:45313715	19	45281287	CBLC;CBLC	19	45313715	C	T	0.137838	-0.2607	0.0395	4.038e-11	0.636358	0.0519177	1.539993e-34	-0.409675	0.0704987	6.206379e-09	0.05440991	4
cg06881914	AD_Stage1_GWAS	Neurological and psychiatric disorders	11:59962189	11	59951663	MS4A6A;MS4A6A;MS4A6A	11	59962189	A	G	0.335135	-0.0987	0.0158	4.216e-10	0.396349	0.0268386	2.359994e-49	-0.249023	0.0432836	8.752475e-09	0.4964132	20
cg22217144	AD_Stage1_GWAS	Neurological and psychiatric disorders	8:27467821	8	27468166	CLU;MIR6843;CLU;CLU	8	27467821	G	C	0.591892	0.1455	0.0172	2.656e-17	0.238353	0.0320067	9.54999e-14	0.610439	0.109209	2.275493e-08	0.1995872	11
cg18684128	AD_Stage1_GWAS	Neurological and psychiatric disorders	11:59906972	11	60033393	NA	11	59906972	T	G	0.32973	-0.1016	0.0161	2.996e-10	-0.359264	0.0308026	1.960016e-31	0.2828	0.0509528	2.852715e-08	0.337602	20
cg08959526	ADHD	Neurological and psychiatric disorders	1:44243658	1	44235994	ST3GAL3;ST3GAL3;ST3GAL3;ST3GAL3;ST3GAL3;ST3GAL3;ST3GAL3;ST3GAL3;ST3GAL3;ST3GAL3;ST3GAL3;ST3GAL3;ST3GAL3;ST3GAL3;ST3GAL3;ST3GAL3;ST3GAL3;ST3GAL3;ST3GAL3;ST3GAL3;ST3GAL3;ST3GAL3;ST3GAL3;ST3GAL3;ST3GAL3	1	44243658	T	C	0.294595	-0.0991024	0.0144	6.246e-12	0.431194	0.02841	4.979945e-52	-0.229832	0.0366685	3.660701e-10	0.319993	20
cg01093028	ADHD	Neurological and psychiatric disorders	12:89771903	12	89749080	NA	12	89771903	C	T	0.421622	0.0794004	0.0133	2.147e-09	0.444886	0.0278056	1.279997e-57	0.178474	0.0319086	2.228135e-08	0.140358	5
cg08766211	Cardiogram_2_GWAS	Cardiovascular health	15:79111093	15	79118175	NA	15	79111093	T	C	0.324324	-0.073492	0.009644	2.53e-14	0.435799	0.032472	4.570042e-41	-0.168637	0.025448	3.43199e-11	0.1874181	20
cg27365342	Cardiogram_2_GWAS	Cardiovascular health	6:12907412	6	12881417	PHACTR1	6	12907412	A	G	0.648649	0.085899	0.0099731	7.11e-18	0.292821	0.0307278	1.580007e-21	0.29335	0.0459086	1.660357e-10	0.1697419	20
cg01505016	Cardiogram_2_GWAS	Cardiovascular health	12:90013089	12	90013087	ATP2B1;ATP2B1	12	90013089	C	T	0.118919	0.073464	0.0113179	8.53e-11	0.6579	0.0365386	1.760049e-72	0.111664	0.0182868	1.019714e-09	0.3218337	20
cg05379312	Cardiogram_2_GWAS	Cardiovascular health	12:90013089	12	90008929	ATP2B1;ATP2B1	12	90013089	C	T	0.118919	0.073464	0.0113179	8.53e-11	-0.666776	0.0371807	6.470002e-72	-0.110178	0.0180517	1.037956e-09	0.2312006	20
cg12855781	Cardiogram_2_GWAS	Cardiovascular health	9:136155000	9	136150585	ABO	9	136155000	T	C	0.17027	0.077157	0.0117123	4.47e-11	0.459468	0.0375434	1.939989e-34	0.167927	0.0289494	6.603822e-09	0.0629261	11
cg20158050	Cardiogram_2_GWAS	Cardiovascular health	19:11055299	19	10999219	CARM1	19	11055299	A	T	0.227027	-0.063932	0.0108291	3.55e-09	-0.933852	0.032017	5.029699e-187	0.0684605	0.0118313	7.191916e-09	0.1357548	20
cg03456315	Cardiogram_2_GWAS	Cardiovascular health	10:30317949	10	30315539	KIAA1462	10	30317949	T	C	0.421622	0.057907	0.0094876	1.04e-09	-0.437468	0.0285015	3.600012e-53	-0.132369	0.0233393	1.415569e-08	0.05787168	20
cg24350475	Cardiogram_2_GWAS	Cardiovascular health	10:30317949	10	30316933	KIAA1462	10	30317949	T	C	0.421622	0.057907	0.0094876	1.04e-09	-0.43696	0.028922	1.429997e-51	-0.132522	0.0234176	1.521705e-08	0.4534634	20
cg14430974	Cardiogram_2_GWAS	Cardiovascular health	9:22043612	9	21995735	CDKN2BAS;CDKN2A	9	22043612	T	C	0.391892	-0.117559	0.0102751	2.6e-30	0.224686	0.0348859	1.189999e-10	-0.523215	0.0932242	1.995013e-08	0.4191289	5
cg07391931	Cardiogram_2_GWAS	Cardiovascular health	19:11055299	19	11159487	SMARCA4;SMARCA4;SMARCA4;SMARCA4;SMARCA4;SMARCA4;SMARCA4	19	11055299	A	T	0.227027	-0.063932	0.0108291	3.55e-09	0.626936	0.036278	6.490007e-67	-0.101975	0.0182532	2.314039e-08	0.2982588	20
cg14634738	EduYearsMain_GWAS	Educational Attainment	3:50033228	3	50126100	RBM5	3	50033228	C	T	0.413514	-0.023	0.002	1.213e-19	-0.332057	0.0295448	2.619991e-29	0.0692652	0.00861732	9.138851e-16	0.08173918	20
cg01742261	EduYearsMain_GWAS	Educational Attainment	3:50030858	3	50119972	NA	3	50030858	T	C	0.413514	-0.023	0.002	1.066e-19	0.324674	0.0294869	3.389988e-28	-0.0708403	0.00890722	1.818554e-15	0.05581798	20
cg15085668	EduYearsMain_GWAS	Educational Attainment	12:123845351	12	123626924	NA	12	123845351	T	C	0.213514	0.024	0.003	3.326e-14	-1.21101	0.027957	0	-0.0198182	0.00251916	3.633652e-15	0.0645795	20
cg01030110	EduYearsMain_GWAS	Educational Attainment	12:123845351	12	123528427	PITPNM2;PITPNM2	12	123845351	T	C	0.213514	0.024	0.003	3.326e-14	0.888934	0.033535	7.911457e-155	0.0269986	0.00352517	1.876693e-14	0.05689879	20
cg08510456	EduYearsMain_GWAS	Educational Attainment	3:49454277	3	49591008	BSN	3	49454277	A	G	0.354054	0.026	0.003	1.399e-22	0.624978	0.0394788	1.910015e-56	0.0416015	0.00547243	2.91555e-14	0.1178861	20
cg00585698	EduYearsMain_GWAS	Educational Attainment	12:123746357	12	123750864	CDK2AP1	12	123746357	G	C	0.786486	-0.023	0.003	1.65e-14	0.668776	0.0310679	8.840268e-103	-0.0343912	0.00476182	5.112308e-13	0.1729272	20
cg02129675	EduYearsMain_GWAS	Educational Attainment	12:123560289	12	123560298	PITPNM2;PITPNM2	12	123560289	C	T	0.191892	0.023	0.003	1.959e-14	0.59845	0.0349794	1.280008e-65	0.0384326	0.00549326	2.627749e-12	0.1560346	20
cg26396406	EduYearsMain_GWAS	Educational Attainment	3:49690496	3	49704529	BSN	3	49690496	T	C	0.337838	0.025	0.003	1.064e-20	0.407435	0.0326036	7.789949e-36	0.0613595	0.00885013	4.115006e-12	0.09152684	20
cg19841859	EduYearsMain_GWAS	Educational Attainment	14:23403728	14	23399596	PRMT5;PRMT5	14	23403728	G	A	0.575676	0.015	0.002	2.316e-09	0.460251	0.0272578	5.789968e-64	0.0325909	0.00475484	7.168061e-12	0.9133161	20
cg19016782	EduYearsMain_GWAS	Educational Attainment	12:123730830	12	123741754	C12orf65;C12orf65	12	123730830	C	T	0.783784	-0.023	0.003	3.588e-14	-0.582847	0.0388221	6.010062e-51	0.0394615	0.00577943	8.615675e-12	0.1758932	20
cg26696488	EduYearsMain_GWAS	Educational Attainment	14:23425041	14	23425098	HAUS4;HAUS4;HAUS4	14	23425041	C	T	0.543243	0.015	0.002	2.658e-09	-0.457507	0.0280296	6.849956e-60	-0.0327864	0.00481092	9.427215e-12	0.8395814	20
cg15430528	EduYearsMain_GWAS	Educational Attainment	12:123681222	12	123519360	PITPNM2;PITPNM2	12	123681222	A	G	0.8	-0.022	0.003	8.501e-14	-0.61125	0.0335466	3.52003e-74	0.0359918	0.00529056	1.024441e-11	0.3944972	20
cg22951263	EduYearsMain_GWAS	Educational Attainment	5:88088204	5	87985283	NA	5	88088204	A	G	0.481081	-0.016	0.002	1.73e-10	-0.374215	0.0298463	4.620007e-36	0.0427562	0.00633977	1.539592e-11	0.1952038	20
cg08220084	EduYearsMain_GWAS	Educational Attainment	14:23429713	14	23426592	HAUS4;HAUS4;HAUS4	14	23429713	C	T	0.497297	-0.014	0.002	5.167e-08	0.652326	0.0319975	2.190001e-92	-0.0214617	0.00324165	3.577418e-11	0.7538231	20
cg14644204	EduYearsMain_GWAS	Educational Attainment	12:123618942	12	123518833	PITPNM2	12	123618942	C	T	0.8	-0.023	0.003	1.069e-14	-0.421379	0.0340874	4.210001e-35	0.0545827	0.00837755	7.251775e-11	0.1687298	19
cg09962740	EduYearsMain_GWAS	Educational Attainment	12:123640853	12	123640842	NA	12	123640853	G	C	0.8	-0.023	0.003	1.655e-14	-0.428472	0.0349587	1.549984e-34	0.0536791	0.00825857	8.042168e-11	0.3179446	20
cg27473871	EduYearsMain_GWAS	Educational Attainment	12:123618544	12	123636279	NA	12	123618544	T	G	0.797297	-0.023	0.003	3.999e-14	-0.422009	0.0351693	3.580003e-33	0.0545012	0.00843597	1.04307e-10	0.2793114	17
cg21807240	EduYearsMain_GWAS	Educational Attainment	14:23425041	14	23425770	HAUS4;HAUS4;HAUS4	14	23425041	C	T	0.543243	0.015	0.002	2.658e-09	0.352901	0.0277964	6.229997e-37	0.0425048	0.00658232	1.065007e-10	0.09578884	20
cg17802364	EduYearsMain_GWAS	Educational Attainment	13:99100046	13	99100712	FARP1	13	99100046	T	C	0.52973	-0.015	0.002	1.891e-09	-0.392018	0.0310423	1.470011e-36	0.0382636	0.00593371	1.129592e-10	0.4464729	20
cg10672416	EduYearsMain_GWAS	Educational Attainment	12:123665113	12	123718706	C12orf65;C12orf65	12	123665113	C	G	0.762162	-0.022	0.003	4.4e-15	0.429748	0.0318305	1.540013e-41	-0.0511928	0.00794414	1.162926e-10	0.1776163	19
cg15378219	EduYearsMain_GWAS	Educational Attainment	14:23408837	14	23399599	PRMT5;PRMT5	14	23408837	G	C	0.540541	0.015	0.002	2.188e-09	0.344878	0.0282996	3.660027e-34	0.0434936	0.00680937	1.688179e-10	0.1260154	17
cg27021853	EduYearsMain_GWAS	Educational Attainment	12:123674251	12	123519310	PITPNM2;PITPNM2	12	123674251	A	G	0.8	-0.022	0.003	1.318e-13	-0.437104	0.0346182	1.509995e-36	0.0503313	0.00793696	2.27718e-10	0.4074328	20
cg22775801	EduYearsMain_GWAS	Educational Attainment	12:123620268	12	123636480	NA	12	123620268	C	G	0.791892	-0.023	0.003	1.44e-14	-0.381673	0.0339614	2.639976e-29	0.060261	0.00951489	2.399161e-10	0.5974831	20
cg15656257	EduYearsMain_GWAS	Educational Attainment	12:123593485	12	123450216	ABCB9;ABCB9;ABCB9	12	123593485	A	T	0.167568	0.022	0.003	4.49e-13	-0.42586	0.0357328	9.549984e-33	-0.0516602	0.00827136	4.219873e-10	0.624104	20
cg11961947	EduYearsMain_GWAS	Educational Attainment	18:21147509	18	21109326	C18orf8;C18orf8;C18orf8;C18orf8	18	21147509	T	C	0.513514	0.014	0.002	1.055e-08	0.363883	0.0274022	3.049999e-40	0.0384739	0.00621315	5.927817e-10	0.2482112	20
cg14504705	EduYearsMain_GWAS	Educational Attainment	13:99193519	13	99234294	NA	13	99193519	G	A	0.597297	-0.013	0.002	1.049e-07	0.520297	0.0262283	1.420026e-87	-0.0249857	0.00404505	6.538805e-10	0.1527913	20
cg10169515	EduYearsMain_GWAS	Educational Attainment	12:123913433	12	123707536	MPHOSPH9	12	123913433	G	A	0.210811	0.02	0.003	5.786e-10	0.647758	0.0417779	3.220004e-54	0.0308757	0.00504133	9.0959e-10	0.2049044	8
cg27405960	EduYearsMain_GWAS	Educational Attainment	18:44749884	18	44786886	NA	18	44749884	C	A	0.402703	0.013	0.002	1.496e-07	-0.472943	0.026096	2.090012e-73	-0.0274875	0.0044926	9.452866e-10	0.9620121	20
cg24804195	EduYearsMain_GWAS	Educational Attainment	5:87968864	5	87968844	LOC645323;LOC645323;LOC645323	5	87968864	G	A	0.22973	0.021	0.003	7.921e-14	0.418579	0.0342875	2.819988e-34	0.0501697	0.00826173	1.259002e-09	0.527692	20
cg00376283	EduYearsMain_GWAS	Educational Attainment	12:123550813	12	123451042	ABCB9;ABCB9;ABCB9;ABCB9;ABCB9	12	123550813	G	A	0.794595	-0.021	0.003	1.719e-12	0.406772	0.0338258	2.610023e-33	-0.051626	0.00853363	1.451098e-09	0.1013937	20
cg16389456	EduYearsMain_GWAS	Educational Attainment	12:123618544	12	123636548	NA	12	123618544	T	G	0.797297	-0.023	0.003	3.999e-14	-0.334406	0.0340986	1.050004e-22	0.0687787	0.0113871	1.54065e-09	0.1612737	17
cg21966631	EduYearsMain_GWAS	Educational Attainment	3:49881134	3	49749814	RNF123	3	49881134	T	A	0.437838	-0.021	0.003	2.61e-16	0.337167	0.0282416	7.439993e-33	-0.0622837	0.0103143	1.554937e-09	0.07880893	20
cg06936155	EduYearsMain_GWAS	Educational Attainment	1:91192396	1	91192451	NA	1	91192396	T	G	0.386486	0.014	0.002	1.936e-08	0.346817	0.0290678	8.13008e-33	0.0403671	0.00668595	1.564171e-09	0.06976461	18
cg16427983	EduYearsMain_GWAS	Educational Attainment	12:123518866	12	123453858	ABCB9	12	123518866	C	T	0.802703	-0.022	0.003	2.65e-13	0.369474	0.035061	5.769981e-26	-0.0595441	0.00989221	1.751811e-09	0.1574327	12
cg18638998	EduYearsMain_GWAS	Educational Attainment	15:47686662	15	47656820	SEMA6D	15	47686662	A	G	0.586486	-0.014	0.002	6.107e-08	-0.402799	0.036046	5.429971e-29	0.0347568	0.00585901	2.989093e-09	0.1051023	20
cg18906520	EduYearsMain_GWAS	Educational Attainment	12:123719444	12	123461288	OGFOD2	12	123719444	A	G	0.745946	-0.022	0.003	2.993e-15	-0.335986	0.0335728	1.410003e-23	0.0654789	0.0110696	3.314188e-09	0.7055203	11
cg06726893	EduYearsMain_GWAS	Educational Attainment	16:28543381	16	28870846	NA	16	28543381	A	G	0.391892	-0.013	0.002	1.857e-07	-0.384631	0.0271833	1.879981e-45	0.0337986	0.0057222	3.492836e-09	0.07979354	20
cg15857475	EduYearsMain_GWAS	Educational Attainment	8:145686313	8	145742913	RECQL4;LRRC14	8	145686313	T	C	0.440541	-0.014	0.002	1.935e-08	0.363001	0.0331201	5.94005e-28	-0.0385674	0.00653747	3.647376e-09	0.05028253	12
cg07205791	EduYearsMain_GWAS	Educational Attainment	8:145701453	8	145702221	FOXH1	8	145701453	C	A	0.535135	0.014	0.002	5e-08	0.315409	0.0287907	6.270003e-28	0.0443868	0.00752488	3.66429e-09	0.204734	14
cg21752471	EduYearsMain_GWAS	Educational Attainment	5:133861756	5	133861794	PHF15	5	133861756	T	C	0.394595	0.013	0.002	3.891e-07	-0.383439	0.0276669	1.119995e-43	-0.0339037	0.00576113	3.982763e-09	0.4347384	20
cg17935085	EduYearsMain_GWAS	Educational Attainment	18:21116998	18	21119418	NPC1;NPC1	18	21116998	G	A	0.491892	0.014	0.002	1.188e-08	0.295312	0.0277572	1.960007e-26	0.0474075	0.00810693	4.982033e-09	0.07535933	20
cg27533140	EduYearsMain_GWAS	Educational Attainment	12:123743447	12	123419286	ABCB9;ABCB9;ABCB9;ABCB9;ABCB9	12	123743447	A	G	0.745946	-0.023	0.003	1.592e-15	-0.356968	0.0397391	2.640016e-19	0.0644315	0.0110489	5.493276e-09	0.2865064	7
cg00174447	EduYearsMain_GWAS	Educational Attainment	5:60103492	5	60090881	ELOVL7;ELOVL7;ELOVL7;ELOVL7	5	60103492	G	A	0.545946	0.016	0.002	3.348e-11	-0.243256	0.0286212	1.909995e-17	-0.0657743	0.0112911	5.700216e-09	0.5130876	20
cg20286726	EduYearsMain_GWAS	Educational Attainment	12:123560289	12	123600137	NA	12	123560289	C	T	0.191892	0.023	0.003	1.959e-14	0.36323	0.0405694	3.450008e-19	0.0633208	0.0108735	5.765994e-09	0.4124883	10
cg22341471	EduYearsMain_GWAS	Educational Attainment	12:123544878	12	123451323	ABCB9;ABCB9;ABCB9	12	123544878	G	A	0.724324	-0.019	0.003	1.039e-12	0.437709	0.0301119	7.160031e-48	-0.0434078	0.00747616	6.392005e-09	0.05127699	20
cg05113558	EduYearsMain_GWAS	Educational Attainment	8:145712860	8	145702343	FOXH1	8	145712860	A	T	0.451351	-0.014	0.002	2.292e-08	-0.340436	0.0329479	5.019959e-25	0.0411237	0.00709605	6.820103e-09	0.1196651	13
cg17356467	EduYearsMain_GWAS	Educational Attainment	2:100753903	2	100759845	AFF3	2	100753903	A	T	0.254054	0.021	0.003	6.693e-13	0.353649	0.0343377	7.110009e-25	0.0593809	0.0102569	7.064815e-09	0.4017732	20
cg23310540	EduYearsMain_GWAS	Educational Attainment	2:144239303	2	144239277	ARHGAP15	2	144239303	A	G	0.364865	0.018	0.003	4.971e-12	-0.691831	0.0323803	2.780005e-101	-0.0260179	0.00450406	7.62484e-09	0.3281752	20
cg03328639	EduYearsMain_GWAS	Educational Attainment	12:123622731	12	123451280	ABCB9;ABCB9;ABCB9	12	123622731	G	C	0.724324	-0.02	0.003	3.219e-13	0.35598	0.0309385	1.229997e-30	-0.0561829	0.00973984	8.004604e-09	0.3940712	20
cg07899411	EduYearsMain_GWAS	Educational Attainment	12:123575742	12	123604434	NA	12	123575742	G	A	0.724324	-0.02	0.003	6.055e-13	0.365276	0.0322811	1.099992e-29	-0.0547531	0.0095324	9.25221e-09	0.3521965	18
cg13048182	EduYearsMain_GWAS	Educational Attainment	9:124594339	9	124601560	TTLL11	9	124594339	T	C	0.589189	0.012	0.002	1.253e-06	-0.520856	0.0280282	4.389946e-77	-0.023039	0.00403502	1.131311e-08	0.559226	20
cg06341195	EduYearsMain_GWAS	Educational Attainment	8:145702772	8	145751956	LRRC24;MGC70857	8	145702772	T	C	0.459459	-0.013	0.002	9.053e-08	0.325929	0.0278888	1.490011e-31	-0.039886	0.00702156	1.343006e-08	0.1658552	14
cg16139227	EduYearsMain_GWAS	Educational Attainment	12:123633382	12	123451304	ABCB9;ABCB9;ABCB9	12	123633382	C	T	0.724324	-0.02	0.003	4.156e-13	0.332998	0.0312115	1.42e-26	-0.0600604	0.0106232	1.570451e-08	0.1375065	20
cg00060796	EduYearsMain_GWAS	Educational Attainment	13:99194125	13	99175814	STK24;STK24;STK24	13	99194125	T	C	0.597297	-0.013	0.002	9.834e-08	0.295551	0.0268406	3.370006e-28	-0.0439856	0.00785807	2.174496e-08	0.09320612	20
cg01679969	EduYearsMain_GWAS	Educational Attainment	12:56403577	12	56402159	NA	12	56403577	T	C	0.337838	0.018	0.003	3.386e-12	0.43058	0.0284194	7.469997e-52	0.0418041	0.0074938	2.426122e-08	0.2212514	10
cg23731805	EduYearsMain_GWAS	Educational Attainment	12:56480648	12	56479243	ERBB3;ERBB3	12	56480648	A	G	0.345946	0.018	0.003	2.498e-11	-0.448699	0.029621	7.810023e-52	-0.040116	0.00719138	2.428159e-08	0.7321543	15
cg18185008	EduYearsMain_GWAS	Educational Attainment	1:204593696	1	204589407	LRRN2;LRRN2	1	204593696	A	G	0.27027	0.02	0.003	9.163e-12	-0.37215	0.0367742	4.510002e-24	-0.0537418	0.00965327	2.588514e-08	0.1085684	20
cg09265054	EduYearsMain_GWAS	Educational Attainment	8:145737286	8	145728138	GPT	8	145737286	A	G	0.437838	-0.014	0.002	5.473e-08	-0.243301	0.0268726	1.379995e-19	0.0575419	0.0103906	3.061896e-08	0.3633836	12
cg24928333	EduYearsMain_GWAS	Educational Attainment	18:44790218	18	44790141	NA	18	44790218	T	C	0.627027	0.013	0.002	2.342e-07	-0.299747	0.0286385	1.230005e-25	-0.0433699	0.00785426	3.354797e-08	0.777067	20
cg02301815	EduYearsMain_GWAS	Educational Attainment	17:44787312	17	44249491	KIAA1267	17	44787312	T	C	0.162162	-0.018	0.003	4.295e-08	-0.449623	0.032131	1.710012e-44	0.0400335	0.00725973	3.498378e-08	0.1344018	3
cg13702235	EduYearsMain_GWAS	Educational Attainment	4:159842377	4	159689189	FNIP2	4	159842377	A	G	0.6	0.012	0.002	1.203e-06	-0.37224	0.0267917	6.899989e-44	-0.0322373	0.00585247	3.622737e-08	0.6175005	20
cg05608063	EGG_GWAS	Growth and Ageing	22:42336172	22	42269725	SREBF2;SREBF2	22	42336172	A	G	0.272973	-0.058	0.0092	2.9e-10	-0.516634	0.0300926	4.600061e-66	0.112265	0.0189703	3.25962e-09	0.1436042	20
cg06162668	EXTREME_BMI_GWAS	Obesity and metabolic disease	2:644953	2	638091	NA	2	644953	G	A	0.818919	0.25	0.039	1.1e-10	-0.908526	0.034645	1.420078e-151	-0.275171	0.0441906	4.757e-10	0.5375307	16
cg17326609	EXTREME_HEIGHT_GWAS	Growth and Ageing	20:34019579	20	34026616	GDF5	20	34019579	T	C	0.364865	0.26	0.026	5.4e-23	0.482005	0.0278355	3.550027e-67	0.539413	0.06229	4.729403e-18	0.3064659	20
cg27288595	EXTREME_HEIGHT_GWAS	Growth and Ageing	3:141105570	3	141094238	ZBTB38	3	141105570	G	A	0.505405	0.28	0.025	1.6e-28	-0.34008	0.0274715	3.379999e-35	-0.823336	0.0991334	9.954465e-17	0.2297941	13
cg01879723	EXTREME_HEIGHT_GWAS	Growth and Ageing	3:141125439	3	141119262	ZBTB38	3	141125439	C	T	0.410811	0.25	0.027	3.3e-20	-0.359862	0.0275653	5.959991e-39	-0.694711	0.0919843	4.270048e-14	0.1592529	19
cg20959189	EXTREME_HEIGHT_GWAS	Growth and Ageing	3:141142691	3	141122632	ZBTB38	3	141142691	A	G	0.513514	0.28	0.026	1.7e-27	-0.269681	0.0280235	6.369994e-22	-1.03826	0.14469	7.188762e-13	0.2469758	5
cg14858993	EXTREME_HEIGHT_GWAS	Growth and Ageing	7:2802522	7	2797231	GNA12;GNA12;GNA12;GNA12	7	2802522	C	T	0.332432	-0.23	0.028	1.4e-15	-0.37842	0.0299132	1.110005e-36	0.60779	0.0882216	5.604457e-12	0.3846093	16
cg03060555	EXTREME_HEIGHT_GWAS	Growth and Ageing	3:141139330	3	141131189	ZBTB38	3	141139330	A	G	0.410811	0.24	0.027	3e-19	-0.320227	0.0316295	4.309984e-24	-0.749468	0.112201	2.394084e-11	0.6038432	9
cg21370924	EXTREME_HEIGHT_GWAS	Growth and Ageing	3:141133450	3	141087313	ZBTB38	3	141133450	A	G	0.505405	0.28	0.025	4.3e-29	-0.282173	0.0348543	5.689994e-16	-0.992299	0.151238	5.338991e-11	0.07105958	5
cg14841574	EXTREME_HEIGHT_GWAS	Growth and Ageing	20:33907161	20	33894862	UQCC1;UQCC1;UQCC1	20	33907161	C	T	0.391892	0.24	0.025	1.4e-21	-0.270522	0.0325835	1.019998e-16	-0.887174	0.141275	3.391347e-10	0.5337896	9
cg09527886	EXTREME_HEIGHT_GWAS	Growth and Ageing	7:2830498	7	2872954	GNA12	7	2830498	T	C	0.478378	-0.2	0.026	6.6e-14	0.358375	0.0332711	4.699984e-27	-0.558075	0.0891506	3.852082e-10	0.2143577	19
cg13029400	EXTREME_HEIGHT_GWAS	Growth and Ageing	3:141094209	3	141087190	ZBTB38	3	141094209	A	G	0.505405	0.28	0.025	7.7e-29	-0.260101	0.035048	1.160002e-13	-1.0765	0.174011	6.15458e-10	0.1906385	4
cg11176095	EXTREME_HEIGHT_GWAS	Growth and Ageing	6:142865106	6	142622515	GPR126;GPR126;GPR126;GPR126	6	142865106	T	C	0.272973	-0.18	0.029	7.2e-10	0.701549	0.033689	2.610067e-96	-0.256575	0.0431342	2.709523e-09	0.05633375	16
cg21474062	EXTREME_HEIGHT_GWAS	Growth and Ageing	3:141105570	3	141087363	ZBTB38	3	141105570	G	A	0.505405	0.28	0.025	1.6e-28	-0.241965	0.0351564	5.879999e-12	-1.15719	0.197344	4.522673e-09	0.103821	3
cg05746809	EXTREME_HEIGHT_GWAS	Growth and Ageing	3:141072666	3	141131788	ZBTB38	3	141072666	T	A	0.405405	0.19	0.028	1.6e-11	-0.354404	0.0332946	1.85001e-26	-0.536111	0.0936941	1.05318e-08	0.5107986	18
cg22841716	EXTREME_HEIGHT_GWAS	Growth and Ageing	5:131694077	5	131704792	SLC22A5;SLC22A5;LOC553103	5	131694077	C	T	0.408108	0.15	0.025	2.6e-09	0.470916	0.027038	6.14998e-68	0.318528	0.0561499	1.404659e-08	0.296229	20
cg20543978	EXTREME_HEIGHT_GWAS	Growth and Ageing	3:141133450	3	141087119	ZBTB38	3	141133450	A	G	0.505405	0.28	0.025	4.3e-29	-0.233411	0.0355595	5.239992e-11	-1.1996	0.211829	1.487027e-08	0.237945	4
cg11033092	EXTREME_HEIGHT_GWAS	Growth and Ageing	5:131586598	5	131564679	P4HA2;P4HA2;P4HA2	5	131586598	A	C	0.356757	0.16	0.026	5.9e-10	0.362931	0.0282349	8.169927e-38	0.440855	0.0794257	2.84793e-08	0.9611444	20
cg17951878	EXTREME_HEIGHT_GWAS	Growth and Ageing	6:7700988	6	7698374	NA	6	7700988	C	T	0.459459	0.16	0.026	1.5e-10	-0.423179	0.0333779	7.789999e-37	-0.378091	0.0682947	3.091722e-08	0.1784028	8
cg09547025	EXTREME_HEIGHT_GWAS	Growth and Ageing	6:142866387	6	142721804	GPR126;GPR126;GPR126;GPR126	6	142866387	C	A	0.267568	-0.17	0.029	1.8e-09	-0.870822	0.0532005	3.200007e-60	0.195218	0.035373	3.412566e-08	0.1344215	20
cg06079852	EXTREME_HEIGHT_GWAS	Growth and Ageing	6:142648056	6	142725029	ADGRG6;ADGRG6;ADGRG6;ADGRG6	6	142648056	T	A	0.27027	-0.19	0.03	3.8e-10	-0.415	0.0374373	1.480001e-28	0.457831	0.0832556	3.81729e-08	0.6930057	9
cg21463095	HDL_GWAS	Cardiovascular health	16:68104422	16	68105354	DUS2;DUS2;DUS2	16	68104422	C	T	0.135135	0.0727	0.0069	4.458e-22	0.611842	0.040763	6.340029e-51	0.118822	0.0137785	6.484191e-18	0.1037668	20
cg21487509	HDL_GWAS	Cardiovascular health	19:11347493	19	11347464	LOC55908;DOCK6	19	11347493	C	T	0.072973	-0.0565	0.0061	4.564e-17	0.864982	0.051269	7.299983e-64	-0.0653193	0.00804502	4.691839e-16	0.1814278	4
cg00410753	HDL_GWAS	Cardiovascular health	16:67993643	16	68033859	DPEP2	16	67993643	C	T	0.167568	0.0618	0.0044	9.304e-40	-0.417269	0.0426713	1.389999e-22	-0.148106	0.018455	1.013197e-15	0.2273125	19
cg06850285	HDL_GWAS	Cardiovascular health	22:21928916	22	21921269	UBE2L3;UBE2L3;UBE2L3	22	21928916	G	T	0.245946	-0.0376	0.0042	9.238e-18	0.706397	0.0418209	5.24003e-64	-0.0532279	0.00672914	2.572799e-15	0.6043745	6
cg17860800	HDL_GWAS	Cardiovascular health	1:27039228	1	27287541	C1orf172	1	27039228	T	C	0.0675676	-0.0505	0.0062	1.369e-15	1.42174	0.048551	1.687879e-188	-0.0355199	0.00452641	4.252384e-15	0.3509197	10
cg24470119	HDL_GWAS	Cardiovascular health	19:8453822	19	8432416	ANGPTL4;ANGPTL4	19	8453822	C	T	0.562162	0.0333	0.0036	6.664e-18	0.406378	0.0283209	1.080006e-46	0.0819434	0.0105399	7.569615e-15	0.1613794	10
cg02184558	HDL_GWAS	Cardiovascular health	16:68074857	16	68104456	DUS2;DUS2;DUS2	16	68074857	G	A	0.210811	0.0448	0.0057	6.751e-13	1.18848	0.036552	6.581522e-232	0.0376951	0.00493416	2.178601e-14	0.08732156	20
cg06511276	HDL_GWAS	Cardiovascular health	1:27013133	1	27155069	ZDHHC18	1	27013133	A	G	0.0783784	-0.0487	0.0062	1.77e-14	-1.49153	0.050367	1.008697e-192	0.032651	0.00430055	3.142868e-14	0.1096787	10
cg09889350	HDL_GWAS	Cardiovascular health	16:57006590	16	56995813	CETP	16	57006590	T	C	0.227027	-0.2531	0.0049	0	-0.339697	0.0445188	2.34e-14	0.745076	0.0987052	4.403145e-14	0.2364849	8
cg00135618	HDL_GWAS	Cardiovascular health	1:27013133	1	27259355	NUDC	1	27013133	A	G	0.0783784	-0.0487	0.0062	1.77e-14	-1.27407	0.0529861	9.3402e-128	0.038224	0.00511937	8.232464e-14	0.1934296	4
cg02570644	HDL_GWAS	Cardiovascular health	16:68061763	16	68123248	NFATC3;NFATC3;NFATC3;NFATC3	16	68061763	C	G	0.137838	0.0733	0.0072	9.071e-21	-0.453532	0.0413145	4.900007e-28	-0.16162	0.0216515	8.354436e-14	0.1712472	20
cg14289785	HDL_GWAS	Cardiovascular health	17:37576417	17	37694605	NA	17	37576417	G	T	0.8	0.0354	0.004	6.822e-18	0.43968	0.0319799	5.189975e-43	0.0805131	0.0108194	9.949249e-14	0.3644102	20
cg10068105	HDL_GWAS	Cardiovascular health	16:56939794	16	56939496	SLC12A3;SLC12A3;SLC12A3	16	56939794	C	A	0.12973	0.0702	0.0072	3.758e-22	0.473159	0.04199	1.880015e-29	0.148365	0.0201223	1.666752e-13	0.1047407	4
cg22813605	HDL_GWAS	Cardiovascular health	20:44576502	20	44549685	NA	20	44576502	C	T	0.202703	-0.0587	0.0044	6.727e-38	-0.401339	0.0458291	1.999996e-18	0.14626	0.0199784	2.46257e-13	0.5542068	3
cg04304812	HDL_GWAS	Cardiovascular health	16:56825666	16	56846754	NUP93;NUP93;NUP93	16	56825666	A	G	0.145946	0.0578	0.0065	2.673e-17	-0.530001	0.041096	4.700011e-38	-0.109056	0.0148968	2.465391e-13	0.1670994	7
cg13241015	HDL_GWAS	Cardiovascular health	16:68104422	16	68057911	DDX28;DUS2;DUS2;DUS2	16	68104422	C	T	0.135135	0.0727	0.0069	4.458e-22	0.431381	0.0425288	3.550004e-24	0.168529	0.0230629	2.724622e-13	0.1969427	14
cg00980362	HDL_GWAS	Cardiovascular health	1:39703847	1	39820405	MACF1	1	39703847	A	G	0.178378	-0.038	0.0046	6.401e-16	0.566308	0.0425373	1.939995e-40	-0.0671013	0.00955947	2.228936e-12	0.07386213	20
cg09548275	HDL_GWAS	Cardiovascular health	11:47270255	11	47282999	NR1H3;NR1H3;NR1H3	11	47270255	T	C	0.37027	0.0577	0.0048	1.193e-28	-0.319652	0.0380137	4.140021e-17	-0.180509	0.0261973	5.565552e-12	0.1200007	5
cg06378129	HDL_GWAS	Cardiovascular health	16:67955554	16	67998246	SLC12A4;SLC12A4;SLC12A4;SLC12A4;SLC12A4	16	67955554	A	G	0.118919	0.0767	0.0072	1.055e-22	-0.422348	0.0472758	4.120007e-19	-0.181604	0.0265301	7.636622e-12	0.2579079	19
cg05447336	HDL_GWAS	Cardiovascular health	1:39797055	1	39733810	MACF1	1	39797055	G	A	0.208108	-0.0345	0.0041	9.583e-16	0.407555	0.0350334	2.789986e-31	-0.0846511	0.0124158	9.230969e-12	0.2046388	18
cg12256630	HDL_GWAS	Cardiovascular health	16:57021433	16	57027256	NA	16	57021433	G	A	0.145946	-0.0541	0.0054	8.707e-24	-0.389368	0.0425113	5.230011e-20	0.138943	0.0205539	1.380514e-11	0.4921979	4
cg00344888	HDL_GWAS	Cardiovascular health	15:58699937	15	58699976	NA	15	58699937	T	C	0.224324	0.0802	0.006	1.573e-41	0.288513	0.0374015	1.219996e-14	0.277977	0.041606	2.37028e-11	0.2980031	7
cg21606707	HDL_GWAS	Cardiovascular health	19:8503025	19	8453180	RAB11B-AS1	19	8503025	A	G	0.4	0.0321	0.0046	1.572e-10	-0.705227	0.034905	8.989977e-91	-0.0455173	0.00690082	4.226202e-11	0.1082367	15
cg17288560	HDL_GWAS	Cardiovascular health	17:37817482	17	37720009	NA	17	37817482	C	T	0.748649	0.0341	0.0039	4.147e-17	0.376995	0.0389049	3.320002e-22	0.0904521	0.0139338	8.494209e-11	0.6171974	20
cg27041069	HDL_GWAS	Cardiovascular health	7:73058017	7	72939856	NA	7	73058017	G	A	0.143243	0.0353	0.0052	1.009e-10	-0.876972	0.0437771	2.859942e-89	-0.0402521	0.00626069	1.281578e-10	0.05820424	14
cg14087351	HDL_GWAS	Cardiovascular health	7:73051932	7	73037990	MLXIPL;MLXIPL;MLXIPL;MLXIPL	7	73051932	G	C	0.143243	0.0364	0.0055	1.86e-10	-1.07093	0.04001	7.918259e-158	-0.0339891	0.00529038	1.321238e-10	0.2612945	16
cg15445000	HDL_GWAS	Cardiovascular health	17:37740161	17	37608096	MED1	17	37740161	C	T	0.872973	0.033	0.0047	3.09e-11	0.729801	0.0466601	3.840015e-55	0.0452178	0.00705925	1.499096e-10	0.05260459	20
cg08177014	HDL_GWAS	Cardiovascular health	2:165580775	2	165631202	COBLL1;COBLL1;COBLL1;COBLL1	2	165580775	T	C	0.12973	0.036	0.0052	4.949e-10	-0.903854	0.0555479	1.570008e-59	-0.0398294	0.00625222	1.884823e-10	0.273417	20
cg08411435	HDL_GWAS	Cardiovascular health	17:37807698	17	37784024	PPP1R1B;PPP1R1B	17	37807698	C	A	0.762162	0.0349	0.0039	1.062e-17	-0.356155	0.0397221	3.069988e-19	-0.097991	0.015471	2.391009e-10	0.2441568	10
cg05007097	HDL_GWAS	Cardiovascular health	7:72885810	7	73008007	MLXIPL;MLXIPL;MLXIPL;MLXIPL	7	72885810	A	G	0.210811	0.031	0.0043	4.399e-11	-0.528034	0.0428482	6.78009e-35	-0.0587083	0.00943455	4.886847e-10	0.2399242	14
cg15174393	HDL_GWAS	Cardiovascular health	12:125261593	12	125259081	NA	12	125261593	T	C	0.621622	-0.0484	0.0039	6.375e-32	0.234564	0.0330637	1.299996e-12	-0.20634	0.0335022	7.320553e-10	0.5301976	3
cg19758448	HDL_GWAS	Cardiovascular health	17:37514412	17	37828296	PGAP3	17	37514412	G	A	0.124324	-0.0317	0.0048	3.259e-10	-0.604428	0.0373481	6.579998e-59	0.0524463	0.00857717	9.677721e-10	0.1875084	20
cg14324305	HDL_GWAS	Cardiovascular health	19:8586086	19	8564601	PRAM1	19	8586086	A	C	0.17027	0.0318	0.0045	5.022e-12	0.516836	0.0445845	4.510009e-31	0.0615282	0.0101971	1.600415e-09	0.773495	3
cg00490349	HDL_GWAS	Cardiovascular health	11:45740020	11	45740105	NA	11	45740020	T	C	0.0918919	0.0526	0.0085	6.492e-09	-1.19012	0.0512884	4.109857e-119	-0.0441974	0.00739177	2.241482e-09	0.1096114	15
cg16391792	HDL_GWAS	Cardiovascular health	15:58731153	15	58723657	LIPC	15	58731153	C	G	0.797297	-0.1069	0.006	1.467e-68	0.222831	0.0361288	6.930002e-10	-0.479736	0.082311	5.598395e-09	0.108131	4
cg09803494	HDL_GWAS	Cardiovascular health	8:116602855	8	116575634	TRPS1;TRPS1;TRPS1	8	116602855	C	T	0.640541	0.0315	0.0049	3.313e-10	-0.37162	0.0286782	2.109996e-38	-0.084764	0.0147189	8.468995e-09	0.1413477	14
cg00112517	HDL_GWAS	Cardiovascular health	17:37775274	17	37783011	PPP1R1B	17	37775274	G	A	0.751351	0.0369	0.0055	9.86e-12	0.387648	0.0353897	6.380059e-28	0.0951895	0.016638	1.057643e-08	0.08054047	20
cg04574379	HDL_GWAS	Cardiovascular health	1:39756317	1	39734197	MACF1	1	39756317	A	G	0.740541	0.0261	0.0038	2.061e-11	-0.332205	0.0321335	4.729998e-25	-0.0785659	0.0137331	1.059409e-08	0.1821143	12
cg15434413	HDL_GWAS	Cardiovascular health	17:37824545	17	37824510	PNMT;PNMT	17	37824545	A	G	0.610811	0.0275	0.0044	8.068e-10	0.433438	0.0311594	5.48001e-44	0.0634462	0.011129	1.191132e-08	0.07049591	12
cg05456799	HDL_GWAS	Cardiovascular health	8:116570977	8	116601248	TRPS1;TRPS1;TRPS1	8	116570977	T	C	0.624324	0.0301	0.0048	1.397e-09	-0.360106	0.0272407	6.780028e-40	-0.0835865	0.0147531	1.464303e-08	0.5706046	16
cg15402009	HDL_GWAS	Cardiovascular health	6:139840693	6	139837719	NA	6	139840693	C	A	0.475676	0.0215	0.0034	1.64e-09	0.363637	0.0285331	3.349995e-37	0.0591249	0.0104377	1.474002e-08	0.2322676	7
cg12406744	HDL_GWAS	Cardiovascular health	8:126484463	8	126486305	NA	8	126484463	T	C	0.643243	0.0387	0.0035	7.392e-24	-0.216676	0.0329335	4.730014e-11	-0.178608	0.0315896	1.567532e-08	0.9867918	3
cg03140301	HDL_GWAS	Cardiovascular health	18:47187977	18	47193110	NA	18	47187977	A	G	0.605405	0.0318	0.0035	1.308e-17	0.237728	0.0330885	6.740019e-13	0.133766	0.0237362	1.744993e-08	0.06981657	7
cg03379673	HDL_GWAS	Cardiovascular health	16:68378341	16	68382967	PRMT7;PRMT7;PRMT7	16	68378341	T	C	0.132432	0.0649	0.0072	3.131e-17	-0.372159	0.0516056	5.529991e-13	-0.174388	0.0309684	1.789989e-08	0.07407545	8
cg24159575	HDL_GWAS	Cardiovascular health	1:39678990	1	39662235	MACF1	1	39678990	G	A	0.2	-0.0354	0.0059	2.814e-09	0.549452	0.0345551	6.260033e-57	-0.0644278	0.011477	1.981098e-08	0.1259697	18
cg16099282	HDL_GWAS	Cardiovascular health	17:76392144	17	76405645	PGS1	17	76392144	A	G	0.543243	0.0291	0.0048	2.671e-09	0.493718	0.0333914	1.809995e-49	0.0589405	0.0105077	2.031529e-08	0.1388833	7
cg24803730	HDL_GWAS	Cardiovascular health	19:8433196	19	8429439	ANGPTL4;ANGPTL4	19	8433196	A	C	0.562162	0.0316	0.0053	1.867e-08	-0.439054	0.0275447	3.359973e-57	-0.0719729	0.0128883	2.345332e-08	0.6430988	9
cg10238692	HDL_GWAS	Cardiovascular health	11:47893120	11	48039247	PTPRJ;PTPRJ	11	47893120	T	A	0.264865	0.0378	0.0042	2.669e-17	-0.295817	0.0416193	1.18e-12	-0.127782	0.0229083	2.433382e-08	0.09081672	13
cg13320318	HDL_GWAS	Cardiovascular health	8:19852156	8	19819682	LPL	8	19852156	T	G	0.137838	0.1343	0.0075	1.719e-61	0.276185	0.0471396	4.66e-09	0.486268	0.0873264	2.570908e-08	0.3454798	5
cg05489332	Height_GWAS	Growth and Ageing	7:2803510	7	2803442	GNA12;GNA12;GNA12;GNA12	7	2803510	T	C	0.324324	-0.056	0.0032	5.6e-69	-0.548298	0.0297716	9.630077e-76	0.102134	0.00805087	7.060977e-37	0.07658966	20
cg03425093	Height_GWAS	Growth and Ageing	7:2872233	7	2812509	GNA12;GNA12;GNA12	7	2872233	G	A	0.335135	-0.054	0.0032	5.1e-65	-0.472097	0.0293794	4.209983e-58	0.114383	0.00982928	2.672551e-31	0.059483	20
cg27288595	Height_GWAS	Growth and Ageing	3:141105570	3	141094238	ZBTB38	3	141105570	G	A	0.505405	0.078	0.0029	3.2e-158	-0.34008	0.0274715	3.379999e-35	-0.229358	0.0203956	2.438985e-29	0.1932556	13
cg07938847	Height_GWAS	Growth and Ageing	4:82156409	4	82126349	PRKG2	4	82156409	T	C	0.259459	0.044	0.0034	1.6e-38	-0.578817	0.0316734	1.320012e-74	-0.0760171	0.00719776	4.507977e-26	0.06333303	16
cg19960458	Height_GWAS	Growth and Ageing	20:34482396	20	34479717	PHF20	20	34482396	C	T	0.175676	0.057	0.0039	5.9e-48	-0.57242	0.0379325	1.869987e-51	-0.0995772	0.00948482	8.768059e-26	0.1192088	20
cg14858993	Height_GWAS	Growth and Ageing	7:2802522	7	2797231	GNA12;GNA12;GNA12;GNA12	7	2802522	C	T	0.332432	-0.057	0.0032	9.9e-71	-0.37842	0.0299132	1.110005e-36	0.150626	0.014604	6.08648e-25	0.9623954	16
cg09588465	Height_GWAS	Growth and Ageing	20:34190870	20	34156732	FER1L4	20	34190870	G	A	0.191892	0.052	0.0036	2.4e-47	-0.48684	0.035229	1.949978e-43	-0.106811	0.0106967	1.765766e-23	0.05277102	20
cg12856965	Height_GWAS	Growth and Ageing	1:17298496	1	17284740	CROCC	1	17298496	G	A	0.478378	0.033	0.003	1.2e-28	-0.510595	0.0286872	7.229862e-71	-0.0646305	0.00690702	8.187024e-21	0.1740994	20
cg11283514	Height_GWAS	Growth and Ageing	4:82272565	4	82126708	PRKG2;PRKG2	4	82272565	A	G	0.27027	0.039	0.0033	1.1e-31	-0.486576	0.0319444	2.170022e-52	-0.0801519	0.00858407	9.883563e-21	0.1171623	15
cg05746809	Height_GWAS	Growth and Ageing	3:141072666	3	141131788	ZBTB38	3	141072666	T	A	0.405405	0.057	0.0031	4e-74	-0.354404	0.0332946	1.85001e-26	-0.160833	0.0174588	3.196118e-20	0.6194578	18
cg03060555	Height_GWAS	Growth and Ageing	3:141139330	3	141131189	ZBTB38	3	141139330	A	G	0.410811	0.068	0.0031	4.6e-107	-0.320227	0.0316295	4.309984e-24	-0.212349	0.0231005	3.840813e-20	0.5703467	9
cg26117104	Height_GWAS	Growth and Ageing	20:31966698	20	31975140	CDK5RAP1;CDK5RAP1;CDK5RAP1;CDK5RAP1;CDK5RAP1;CDK5RAP1;CDK5RAP1;CDK5RAP1;CDK5RAP1;CDK5RAP1	20	31966698	T	C	0.221622	-0.038	0.004	4.9e-21	-1.24637	0.042935	2.816549e-185	0.0304886	0.00337681	1.735396e-19	0.08664341	20
cg19040266	Height_GWAS	Growth and Ageing	5:131720070	5	131723239	SLC22A5	5	131720070	G	A	0.440541	-0.034	0.003	2.6e-29	0.425886	0.0285146	1.929994e-50	-0.0798336	0.00884254	1.742719e-19	0.3380339	20
cg20959189	Height_GWAS	Growth and Ageing	3:141142691	3	141122632	ZBTB38	3	141142691	A	G	0.513514	0.077	0.003	2.1e-146	-0.269681	0.0280235	6.369994e-22	-0.285523	0.0316866	2.044801e-19	0.2995011	5
cg06079852	Height_GWAS	Growth and Ageing	6:142648056	6	142725029	ADGRG6;ADGRG6;ADGRG6;ADGRG6	6	142648056	T	A	0.27027	-0.052	0.0034	2.2e-53	-0.415	0.0374373	1.480001e-28	0.125301	0.0139603	2.819492e-19	0.5519915	10
cg07339644	Height_GWAS	Growth and Ageing	2:88924622	2	88924582	EIF2AK3	2	88924622	C	T	0.410811	0.032	0.0031	9e-25	-0.501949	0.0280549	1.369983e-71	-0.0637515	0.00713011	3.850802e-19	0.4954889	20
cg17866778	Height_GWAS	Growth and Ageing	6:26322768	6	26233442	NA	6	26322768	G	C	0.413514	-0.041	0.003	3.2e-41	-0.36942	0.0313865	5.569991e-32	0.110985	0.0124444	4.727444e-19	0.1230004	20
cg13344095	Height_GWAS	Growth and Ageing	6:26295686	6	26233352	NA	6	26295686	A	G	0.413514	-0.041	0.003	2e-41	-0.32131	0.0277304	4.799992e-31	0.127603	0.0144379	9.742763e-19	0.143707	17
cg17037153	Height_GWAS	Growth and Ageing	10:81142365	10	81106469	PPIF	10	81142365	T	C	0.505405	-0.031	0.0034	1.4e-19	-1.00103	0.030449	4.876153e-237	0.0309679	0.00352469	1.549575e-18	0.1936691	10
cg11033092	Height_GWAS	Growth and Ageing	5:131586598	5	131564679	P4HA2;P4HA2;P4HA2	5	131586598	A	C	0.356757	0.036	0.003	3.3e-34	0.362931	0.0282349	8.169927e-38	0.0991924	0.0113083	1.760553e-18	0.1844896	20
cg09527886	Height_GWAS	Growth and Ageing	7:2830498	7	2872954	GNA12	7	2830498	T	C	0.478378	-0.045	0.003	1.2e-50	0.358375	0.0332711	4.699984e-27	-0.125567	0.0143517	2.147871e-18	0.2526988	19
cg08514558	Height_GWAS	Growth and Ageing	10:81142365	10	81106712	PPIF	10	81142365	T	C	0.505405	-0.031	0.0034	1.4e-19	0.875374	0.031779	4.985886e-167	-0.0354134	0.0040913	4.8948e-18	0.07189728	10
cg08925142	Height_GWAS	Growth and Ageing	4:17917190	4	18023851	LCORL;LCORL	4	17917190	G	A	0.110811	-0.072	0.0045	1.8e-58	-0.451143	0.0439371	9.83002e-25	0.159595	0.0184683	5.546867e-18	0.05965317	6
cg25253727	Height_GWAS	Growth and Ageing	20:34546658	20	34555956	C20orf152	20	34546658	A	G	0.175676	0.058	0.004	3.7e-48	0.4014	0.0374913	9.489986e-27	0.144494	0.0167763	7.117693e-18	0.1822862	20
cg03238368	Height_GWAS	Growth and Ageing	20:34217309	20	34262047	NFS1;NFS1;NFS1	20	34217309	C	A	0.191892	0.057	0.0038	1.7e-52	0.39634	0.0382715	3.930001e-25	0.143816	0.0168754	1.565079e-17	0.4969249	20
cg11838868	Height_GWAS	Growth and Ageing	5:131721174	5	131724046	SLC22A5;SLC22A5	5	131721174	G	A	0.440541	-0.033	0.003	2.3e-28	0.368403	0.0281798	4.680021e-39	-0.0895758	0.0106424	3.865662e-17	0.06334358	20
cg24964110	Height_GWAS	Growth and Ageing	18:20716805	18	20735672	CABLES1;CABLES1;CABLES1	18	20716805	T	C	0.713514	0.049	0.0035	1.1e-44	-0.357812	0.0343572	2.130018e-25	-0.136943	0.0163886	6.487483e-17	0.8646763	4
cg01266362	Height_GWAS	Growth and Ageing	9:98245974	9	98265802	PTCH1;PTCH1;PTCH1;PTCH1;PTCH1;PTCH1;PTCH1	9	98245974	G	A	0.235135	0.032	0.0036	6.9e-19	-0.856193	0.0361015	2.449941e-124	-0.0373748	0.00449028	8.542513e-17	0.5094004	14
cg08815352	Height_GWAS	Growth and Ageing	17:61709145	17	61698753	MAP3K3;MAP3K3	17	61709145	G	A	0.272973	0.043	0.0033	3.4e-38	-0.331541	0.0310109	1.119996e-26	-0.129697	0.0156921	1.395169e-16	0.104848	10
cg16402787	Height_GWAS	Growth and Ageing	20:34330954	20	34204927	SPAG4	20	34330954	A	G	0.191892	0.057	0.0038	2.3e-51	0.357017	0.0363737	9.679954e-23	0.159656	0.0194391	2.15426e-16	0.2306319	20
cg22087367	Height_GWAS	Growth and Ageing	20:34228866	20	34242979	CPNE1;CPNE1;CPNE1;CPNE1;CPNE1;RBM12;CPNE1;RBM12;CPNE1;CPNE1	20	34228866	G	A	0.191892	0.057	0.0038	1.4e-52	-0.374629	0.0381886	1.020004e-22	-0.152151	0.0185322	2.210506e-16	0.0716211	20
cg05487923	Height_GWAS	Growth and Ageing	4:1750487	4	1723131	TACC3;TMEM129;TMEM129	4	1750487	C	T	0.359459	0.028	0.0032	1.8e-17	-0.761479	0.0326643	3.329993e-120	-0.0367705	0.00448861	2.569915e-16	0.3306798	12
cg05883541	Height_GWAS	Growth and Ageing	5:131592870	5	131637405	SLC22A4	5	131592870	C	T	0.52973	0.029	0.0031	6.4e-22	0.593358	0.0362916	4.370061e-60	0.0488744	0.00601925	4.67432e-16	0.06951737	20
cg19016782	Height_GWAS	Growth and Ageing	12:123719585	12	123741754	C12orf65;C12orf65	12	123719585	C	G	0.783784	-0.034	0.0036	4e-21	-0.573669	0.038248	7.489985e-51	0.0592676	0.00741587	1.327686e-15	0.6641072	9
cg10309009	Height_GWAS	Growth and Ageing	7:2912928	7	2903855	NA	7	2912928	C	T	0.316216	-0.05	0.0034	1.6e-49	-0.308111	0.0325173	2.659989e-21	0.162279	0.0203737	1.650745e-15	0.09916475	13
cg07019303	Height_GWAS	Growth and Ageing	12:11860170	12	11859760	ETV6	12	11860170	G	C	0.372973	0.031	0.0032	2.4e-22	-0.401707	0.0288983	6.269984e-44	-0.0771707	0.00970964	1.897839e-15	0.1098017	12
cg14624844	Height_GWAS	Growth and Ageing	2:219616002	2	219613610	TTLL4	2	219616002	A	C	0.462162	-0.027	0.0029	2.3e-20	-0.420388	0.0280051	6.209968e-51	0.0642264	0.00811752	2.531418e-15	0.0813714	11
cg03415649	Height_GWAS	Growth and Ageing	9:99215104	9	99178663	ZNF367	9	99215104	C	T	0.159459	0.042	0.0037	3.4e-29	0.429046	0.0389028	2.779989e-28	0.0978916	0.0123756	2.572671e-15	0.05128076	6
cg12696328	Height_GWAS	Growth and Ageing	1:227707361	1	227729680	NA	1	227707361	C	G	0.175676	-0.038	0.0038	2.4e-23	-0.550696	0.0427809	6.430015e-38	0.0690036	0.00873787	2.855398e-15	0.05336874	20
cg17774679	Height_GWAS	Growth and Ageing	2:219346102	2	219645811	CYP27A1	2	219346102	A	G	0.605405	0.027	0.0029	1.3e-20	-0.511014	0.0346967	4.26007e-49	-0.0528361	0.00671382	3.553307e-15	0.1998107	10
cg14075217	Height_GWAS	Growth and Ageing	20:34217309	20	34320862	RBM39;RBM39;RBM39;RBM39;RBM39;RBM39;RBM39	20	34217309	C	A	0.191892	0.057	0.0038	1.7e-52	0.367392	0.0400585	4.669986e-20	0.155148	0.019828	5.089571e-15	0.2769275	20
cg03689568	Height_GWAS	Growth and Ageing	16:2247362	16	2259923	C16orf79	16	2247362	T	C	0.456757	0.026	0.0031	5.2e-17	-0.584256	0.0270766	2.900045e-103	-0.044501	0.00569261	5.395188e-15	0.09610718	12
cg20296980	Height_GWAS	Growth and Ageing	20:34712310	20	34685831	EPB41L1;EPB41L1;EPB41L1;EPB41L1	20	34712310	C	T	0.318919	0.043	0.0034	9.8e-37	0.349941	0.0351927	2.690012e-23	0.122878	0.0157196	5.41692e-15	0.2138243	13
cg14841574	Height_GWAS	Growth and Ageing	20:33907161	20	33894862	UQCC1;UQCC1;UQCC1	20	33907161	C	T	0.391892	0.067	0.003	8.7e-112	-0.270522	0.0325835	1.019998e-16	-0.247669	0.0318255	7.133453e-15	0.4155343	9
cg21370924	Height_GWAS	Growth and Ageing	3:141133450	3	141087313	ZBTB38	3	141133450	A	G	0.505405	0.078	0.0029	1.6e-153	-0.282173	0.0348543	5.689994e-16	-0.276426	0.0356577	9.030122e-15	0.103269	5
cg27147322	Height_GWAS	Growth and Ageing	2:25109302	2	25136820	ADCY3	2	25109302	G	A	0.402703	-0.032	0.0029	9.1e-28	-0.310049	0.0285348	1.680007e-27	0.103209	0.0133308	9.772634e-15	0.1880546	12
cg10827314	Height_GWAS	Growth and Ageing	5:131677997	5	131631610	SLC22A4	5	131677997	G	A	0.564865	0.035	0.003	3e-31	-0.305248	0.0295346	4.879998e-25	-0.114661	0.0148213	1.02411e-14	0.2083405	20
cg17447008	Height_GWAS	Growth and Ageing	9:99220395	9	99260562	NA	9	99220395	G	A	0.159459	0.042	0.0038	4.6e-28	-0.441209	0.0407812	2.800002e-27	-0.095193	0.0123124	1.063336e-14	0.3090995	5
cg08170837	Height_GWAS	Growth and Ageing	3:72398604	3	72494352	RYBP	3	72398604	T	C	0.17027	-0.031	0.0035	1.6e-19	0.520204	0.0331481	1.680003e-55	-0.059592	0.00772574	1.224754e-14	0.1475697	17
cg04478489	Height_GWAS	Growth and Ageing	3:72417857	3	72463755	RYBP	3	72417857	T	A	0.832432	0.033	0.0036	1.1e-19	-0.493907	0.0348577	1.420003e-45	-0.0668142	0.00868114	1.398716e-14	0.1412571	11
cg05687378	Height_GWAS	Growth and Ageing	20:34144746	20	34579303	CNBD2;CNBD2;CNBD2	20	34144746	G	A	0.0945946	0.055	0.0055	1.3e-23	-0.619146	0.0514652	2.459995e-33	-0.088832	0.0115514	1.469418e-14	0.1092295	20
cg27473871	Height_GWAS	Growth and Ageing	12:123618544	12	123636279	NA	12	123618544	T	G	0.797297	-0.036	0.0036	1.7e-22	-0.422009	0.0351693	3.580003e-33	0.0853062	0.0111046	1.56565e-14	0.4751089	10
cg26070441	Height_GWAS	Growth and Ageing	1:41563329	1	41504161	SLFNL1-AS1;SCMH1;SCMH1;SCMH1;SCMH1;SCMH1;SCMH1;SCMH1	1	41563329	C	A	0.781081	-0.032	0.0035	1.2e-19	-0.544446	0.0385357	2.540032e-45	0.0587753	0.0076572	1.643544e-14	0.06660744	8
cg19082864	Height_GWAS	Growth and Ageing	3:72417857	3	72462630	RYBP	3	72417857	T	A	0.832432	0.033	0.0036	1.1e-19	0.523017	0.0375213	3.659993e-44	0.0630955	0.00823812	1.874387e-14	0.1237089	15
cg19939077	Height_GWAS	Growth and Ageing	10:81142365	10	81108060	PPIF	10	81142365	T	C	0.505405	-0.031	0.0034	1.4e-19	-0.509459	0.0361247	3.649976e-45	0.0608489	0.00794703	1.906098e-14	0.1090785	8
cg19155581	Height_GWAS	Growth and Ageing	2:219538019	2	219525179	BCS1L;BCS1L;BCS1L;BCS1L;BCS1L;ZNF142;ZNF142;ZNF142	2	219538019	T	G	0.389189	-0.028	0.0029	6.2e-21	0.379283	0.0303679	8.509923e-36	-0.0738235	0.00966432	2.19306e-14	0.09550676	9
cg18736928	Height_GWAS	Growth and Ageing	2:219415189	2	219303519	VIL1	2	219415189	G	A	0.605405	0.028	0.003	9.1e-21	-0.4334	0.0326908	4.079954e-40	-0.0646054	0.00846531	2.315144e-14	0.08757062	9
cg25437672	Height_GWAS	Growth and Ageing	5:131623358	5	131601500	PDLIM4;PDLIM4	5	131623358	G	A	0.372973	0.037	0.003	4.3e-33	-0.286367	0.0296376	4.360002e-22	-0.129205	0.0169871	2.825486e-14	0.666746	20
cg19875578	Height_GWAS	Growth and Ageing	6:126752884	6	126661172	C6orf173	6	126752884	G	C	0.397297	0.039	0.003	3.7e-39	0.303019	0.0324887	1.090008e-20	0.128705	0.0169835	3.502613e-14	0.06375483	7
cg08493590	Height_GWAS	Growth and Ageing	6:44796596	6	44796705	SUPT3H	6	44796596	T	C	0.305405	-0.026	0.0033	6.4e-15	0.79939	0.029553	3.885236e-161	-0.0325248	0.0042997	3.895584e-14	0.1565969	20
cg13870426	Height_GWAS	Growth and Ageing	17:30361629	17	30244630	NA	17	30361629	C	T	0.145946	0.034	0.0042	7.1e-16	-0.991694	0.046717	5.300087e-100	-0.0342848	0.00453269	3.911818e-14	0.5942929	20
cg26175971	Height_GWAS	Growth and Ageing	2:219616002	2	219647167	CYP27A1	2	219616002	A	C	0.462162	-0.027	0.0029	2.3e-20	0.355555	0.0279159	3.699995e-37	-0.0759376	0.0101031	5.634731e-14	0.2731345	10
cg12193833	Height_GWAS	Growth and Ageing	17:30361629	17	30244370	NA	17	30361629	C	T	0.145946	0.034	0.0042	7.1e-16	-0.966051	0.0478379	1.100024e-90	-0.0351948	0.00468391	5.735323e-14	0.3736407	20
cg23277314	Height_GWAS	Growth and Ageing	18:46784633	18	46686928	DYM	18	46784633	A	G	0.0918919	-0.056	0.0064	1.5e-18	1.00032	0.0686609	4.420017e-48	-0.0559819	0.00746314	6.327695e-14	0.09473027	20
cg03648155	Height_GWAS	Growth and Ageing	10:81121960	10	81106771	PPIF	10	81121960	G	A	0.559459	-0.029	0.0029	1.9e-23	0.30986	0.0273718	1.040001e-29	-0.0935907	0.0124877	6.648652e-14	0.08203406	5
cg13347577	Height_GWAS	Growth and Ageing	17:30347423	17	30243828	NA	17	30347423	T	G	0.145946	0.034	0.0042	8.9e-16	-0.804137	0.0407776	1.450028e-86	-0.0422814	0.00564594	6.950613e-14	0.799091	20
cg22775801	Height_GWAS	Growth and Ageing	12:123618544	12	123636480	NA	12	123618544	T	G	0.797297	-0.036	0.0036	1.7e-22	-0.380922	0.0340176	4.180022e-29	0.0945075	0.0126707	8.736342e-14	0.09739599	11
cg06795727	Height_GWAS	Growth and Ageing	2:219619766	2	219582127	TTLL4	2	219619766	C	T	0.464865	-0.027	0.0029	1.6e-20	-0.349741	0.0280757	1.279991e-35	0.0772	0.0103519	8.81188e-14	0.1872864	10
cg09006487	Height_GWAS	Growth and Ageing	3:72400381	3	72424982	RYBP	3	72400381	A	G	0.167568	-0.032	0.0036	1.7e-19	0.512076	0.0376129	3.28997e-42	-0.0624907	0.00839598	9.84717e-14	0.8715483	7
cg25903783	Height_GWAS	Growth and Ageing	17:59492268	17	59475486	NA	17	59492268	T	A	0.727027	-0.045	0.0031	3.7e-46	0.299196	0.0346022	5.299997e-18	-0.150403	0.0202463	1.096879e-13	0.05547582	3
cg04862210	Height_GWAS	Growth and Ageing	1:182969828	1	183017940	LAMC1	1	182969828	A	C	0.572973	-0.023	0.003	4.8e-14	0.785505	0.027465	6.677008e-180	-0.0292805	0.00395404	1.30933e-13	0.06108656	20
cg03246461	Height_GWAS	Growth and Ageing	19:2173136	19	2156279	NA	19	2173136	A	G	0.386486	0.033	0.003	8.5e-28	-0.298379	0.0298754	1.730002e-23	-0.110598	0.0149571	1.421487e-13	0.23361	14
cg02325866	Height_GWAS	Growth and Ageing	6:109783941	6	109777322	MICAL1;MICAL1;MICAL1	6	109783941	G	A	0.456757	-0.025	0.003	4.3e-17	0.436617	0.0279998	8.050052e-55	-0.0572584	0.00779062	1.987139e-13	0.519782	20
cg19193384	Height_GWAS	Growth and Ageing	17:30380381	17	30244184	NA	17	30380381	G	A	0.140541	0.033	0.0042	1.3e-15	-0.902522	0.0439379	9.289869e-94	-0.0365642	0.00498246	2.158601e-13	0.6753252	20
cg12000587	Height_GWAS	Growth and Ageing	17:30380381	17	30186630	C17orf79	17	30380381	G	A	0.140541	0.033	0.0042	1.3e-15	-1.01602	0.0495692	2.290041e-93	-0.0324797	0.00442709	2.191188e-13	0.07404143	20
cg09144608	Height_GWAS	Growth and Ageing	1:2104981	1	2098929	PRKCZ;PRKCZ;PRKCZ	1	2104981	G	A	0.318919	0.028	0.0033	2.2e-17	-0.43242	0.0301895	1.560019e-46	-0.0647519	0.00886993	2.874446e-13	0.09998904	16
cg21563071	Height_GWAS	Growth and Ageing	1:183109034	1	183071169	LAMC1	1	183109034	A	G	0.605405	-0.023	0.0031	8.5e-14	0.971398	0.023974	0	-0.0236772	0.00324434	2.92041e-13	0.05105603	20
cg01400302	Height_GWAS	Growth and Ageing	6:28970745	6	28971256	ZNF311	6	28970745	T	C	0.378378	-0.029	0.003	4.3e-22	0.32372	0.0291847	1.369992e-28	-0.0895836	0.0122927	3.155901e-13	0.05411756	20
cg08143211	Height_GWAS	Growth and Ageing	2:219593203	2	219650953	CYP27A1	2	219593203	C	T	0.462162	-0.027	0.0029	1.6e-20	0.352774	0.0303376	2.959998e-31	-0.0765363	0.0105309	3.653799e-13	0.3607105	9
cg26374678	Height_GWAS	Growth and Ageing	2:25402280	2	25427064	NA	2	25402280	A	G	0.205405	0.039	0.0037	3.2e-25	0.426041	0.042493	1.170002e-23	0.0915405	0.0126009	3.741454e-13	0.1286423	11
cg01349856	Height_GWAS	Growth and Ageing	15:74226765	15	74220517	LOXL1	15	74226765	C	G	0.505405	0.026	0.0029	2.8e-19	0.46516	0.0376255	4.15001e-35	0.0558947	0.00770123	3.931483e-13	0.05457095	20
cg00534318	Height_GWAS	Growth and Ageing	3:129020778	3	129032826	NA	3	129020778	G	A	0.851351	0.037	0.0037	4.5e-23	-0.387207	0.036858	8.160039e-26	-0.0955561	0.0131926	4.384116e-13	0.1452309	3
cg16418754	Height_GWAS	Growth and Ageing	1:183109034	1	183093901	LAMC1	1	183109034	A	G	0.605405	-0.023	0.0031	8.5e-14	-0.87395	0.027092	2.665073e-228	0.0263173	0.00363972	4.80947e-13	0.2880127	20
cg03995156	Height_GWAS	Growth and Ageing	6:31643399	6	32122864	PPT2;PPT2	6	31643399	C	T	0.797297	-0.03	0.0033	1.2e-18	0.366863	0.030805	1.059991e-32	-0.0817744	0.0113165	4.968716e-13	0.1374176	20
cg01435109	Height_GWAS	Growth and Ageing	1:23429122	1	23496648	LUZP1;LUZP1	1	23429122	G	T	0.591892	0.027	0.0029	5.2e-20	-0.386822	0.0338199	2.710016e-30	-0.0697995	0.00966677	5.177186e-13	0.4134645	9
cg27045756	Height_GWAS	Growth and Ageing	6:29355148	6	28971967	ZNF311	6	29355148	A	C	0.686486	0.025	0.0032	1.5e-14	-0.536864	0.0287211	5.720066e-78	-0.0465667	0.00646021	5.667874e-13	0.05329865	20
cg02447557	Height_GWAS	Growth and Ageing	19:41888131	19	41925187	BCKDHA;BCKDHA;BCKDHA;BCKDHA	19	41888131	G	C	0.597297	-0.027	0.003	8.7e-20	0.38217	0.0321847	1.610004e-32	-0.0706492	0.00984991	7.36023e-13	0.127108	9
cg00359661	Height_GWAS	Growth and Ageing	6:7723175	6	7725787	BMP6	6	7723175	T	C	0.727027	0.033	0.0031	1.9e-25	0.323327	0.0333536	3.200006e-22	0.102064	0.01424	7.644211e-13	0.2087816	9
cg10576139	Height_GWAS	Growth and Ageing	19:3428834	19	3435534	NFIC;NFIC;NFIC;NFIC;NFIC	19	3428834	C	G	0.297297	0.033	0.0036	8.6e-20	0.414616	0.0362396	2.610005e-30	0.0795917	0.0111259	8.445643e-13	0.4283348	6
cg07243736	Height_GWAS	Growth and Ageing	16:792190	16	783730	NARFL	16	792190	G	A	0.327027	0.033	0.0038	1.4e-18	0.459263	0.0364371	2.000012e-36	0.0718543	0.0100479	8.60363e-13	0.3272277	11
cg13029400	Height_GWAS	Growth and Ageing	3:141094209	3	141087190	ZBTB38	3	141094209	A	G	0.505405	0.077	0.0029	1.3e-152	-0.260101	0.035048	1.160002e-13	-0.296039	0.0414194	8.847483e-13	0.2847739	4
cg16972831	Height_GWAS	Growth and Ageing	7:2886748	7	2842511	GNA12;GNA12;GNA12	7	2886748	G	A	0.327027	-0.051	0.0032	2.3e-56	-0.241586	0.0302114	1.280001e-15	0.211105	0.0295363	8.849738e-13	0.1758755	5
cg17500136	Height_GWAS	Growth and Ageing	1:183109034	1	183093840	LAMC1	1	183109034	A	G	0.605405	-0.023	0.0031	8.5e-14	-0.759996	0.028839	4.733768e-153	0.0302633	0.00423754	9.217357e-13	0.4430083	20
cg01100316	Height_GWAS	Growth and Ageing	4:1737502	4	1746136	TACC3	4	1737502	T	C	0.335135	0.025	0.0031	1.9e-16	0.450083	0.0293096	3.220018e-53	0.0555453	0.00777965	9.345119e-13	0.1259815	10
cg05415273	Height_GWAS	Growth and Ageing	17:46988597	17	46970493	ATP5G1;ATP5G1	17	46988597	T	C	0.591892	-0.023	0.0029	1e-14	-0.435018	0.0266145	4.710002e-60	0.0528714	0.00740972	9.649989e-13	0.9300627	20
cg11715999	Height_GWAS	Growth and Ageing	17:47039254	17	46970694	ATP5G1;ATP5G1	17	47039254	C	T	0.416216	0.024	0.003	3.4e-16	0.432521	0.0275797	1.990031e-55	0.0554886	0.00778642	1.030751e-12	0.8242794	20
cg12517447	Height_GWAS	Growth and Ageing	15:100801698	15	100801917	ADAMTS17	15	100801698	A	G	0.732432	-0.033	0.0031	8e-26	-0.285019	0.0297706	1.029994e-21	0.115782	0.016265	1.091517e-12	0.06058512	12
cg01089331	Height_GWAS	Growth and Ageing	4:17932555	4	18024929	LCORL;LCORL	4	17932555	G	A	0.135135	-0.064	0.0041	1.8e-54	-0.333003	0.0417012	1.399999e-15	0.19219	0.027034	1.167075e-12	0.09691133	6
cg17289023	Height_GWAS	Growth and Ageing	3:72398979	3	72433361	RYBP	3	72398979	A	G	0.17027	-0.033	0.0036	1.4e-19	0.36053	0.0320261	2.130004e-29	-0.0915319	0.012877	1.175837e-12	0.7998615	6
cg21504240	Height_GWAS	Growth and Ageing	17:21284223	17	21279303	KCNJ12	17	21284223	G	A	0.394595	-0.025	0.0034	1.5e-13	-0.799019	0.028902	3.134683e-168	0.0312884	0.00440315	1.195405e-12	0.08753863	20
cg27117749	Height_GWAS	Growth and Ageing	4:17782264	4	17782643	FAM184B	4	17782264	C	T	0.208108	-0.048	0.0038	2.1e-36	0.350411	0.0412171	1.870007e-17	-0.136982	0.019422	1.751877e-12	0.07252742	3
cg25944351	Height_GWAS	Growth and Ageing	6:152110943	6	152125177	ESR1	6	152110943	G	T	0.581081	0.031	0.0033	2e-21	-0.305315	0.0288778	3.99002e-26	-0.101534	0.0144586	2.180401e-12	0.06694009	8
cg22315542	Height_GWAS	Growth and Ageing	4:17828245	4	18024261	LCORL;LCORL	4	17828245	T	C	0.0837838	-0.064	0.0046	3.8e-43	-0.362732	0.0446769	4.700011e-16	0.176439	0.0251611	2.343371e-12	0.2175479	7
cg20395773	Height_GWAS	Growth and Ageing	3:141057572	3	141120919	ZBTB38	3	141057572	A	G	0.518919	0.046	0.0029	5.6e-55	-0.231294	0.0295904	5.429995e-15	-0.198881	0.0283652	2.358703e-12	0.8625064	12
cg04269336	Height_GWAS	Growth and Ageing	1:93411781	1	93352588	FAM69A;FAM69A;FAM69A;FAM69A	1	93411781	C	T	0.381081	-0.022	0.003	8.5e-13	0.738904	0.0312563	1.490042e-123	-0.0297738	0.00425093	2.48618e-12	0.09294443	20
cg19026977	Height_GWAS	Growth and Ageing	5:172987159	5	172999989	NA	5	172987159	G	A	0.583784	-0.026	0.003	2.1e-18	-0.349707	0.0297082	5.479968e-32	0.074348	0.0106529	2.970061e-12	0.07375426	19
cg24224909	Height_GWAS	Growth and Ageing	6:152125444	6	152125082	ESR1	6	152125444	C	T	0.718919	0.03	0.0035	3.5e-17	0.364702	0.0303838	3.420032e-33	0.0822589	0.0117926	3.04833e-12	0.1689676	7
cg24546335	Height_GWAS	Growth and Ageing	12:11864281	12	11893115	ETV6	12	11864281	A	G	0.302703	0.028	0.0033	1.6e-17	0.676518	0.0553265	2.209987e-34	0.0413884	0.00593725	3.147579e-12	0.1737267	20
cg13741927	Height_GWAS	Growth and Ageing	9:139364585	9	139327495	INPP5E	9	139364585	G	A	0.378378	0.021	0.003	3.5e-12	1.19646	0.018521	0	0.0175517	0.00252207	3.420579e-12	0.08095764	20
cg17399385	Height_GWAS	Growth and Ageing	1:2080813	1	2139135	FAAP20;FAAP20;FAAP20	1	2080813	T	G	0.318919	0.028	0.0033	1.7e-17	-0.369757	0.0304573	6.470022e-34	-0.0757254	0.0108885	3.534979e-12	0.5019851	15
cg24529722	Height_GWAS	Growth and Ageing	6:32389512	6	31846924	SLC44A4	6	32389512	G	C	0.537838	-0.024	0.003	1.2e-15	0.38715	0.027521	6.020059e-45	-0.0619915	0.00891433	3.547243e-12	0.07578789	20
cg13109106	Height_GWAS	Growth and Ageing	1:89269340	1	89333529	GTF2B	1	89269340	A	G	0.67027	0.025	0.0034	3e-13	-0.572088	0.0277146	1.149991e-94	-0.0436996	0.00630894	4.31031e-12	0.1591528	20
cg09122454	Height_GWAS	Growth and Ageing	16:792190	16	781618	NARFL;NARFL	16	792190	G	A	0.327027	0.033	0.0038	1.4e-18	-0.421234	0.0370888	6.809941e-30	-0.0783413	0.0113561	5.250453e-12	0.4589021	8
cg14158687	Height_GWAS	Growth and Ageing	16:792190	16	783400	NARFL;NARFL	16	792190	G	A	0.327027	0.033	0.0038	1.4e-18	0.418213	0.0370427	1.470004e-29	0.0789072	0.0114633	5.842512e-12	0.1590159	7
cg19835045	Height_GWAS	Growth and Ageing	13:50830073	13	50801738	DLEU1	13	50830073	C	T	0.189189	0.03	0.0038	8.4e-15	0.484357	0.0347943	4.750045e-44	0.0619378	0.00901931	6.545574e-12	0.1779004	18
cg11989056	Height_GWAS	Growth and Ageing	1:2089526	1	2090849	PRKCZ;PRKCZ;PRKCZ;PRKCZ	1	2089526	A	G	0.318919	0.027	0.0033	9.8e-17	0.38512	0.0305631	2.089986e-36	0.070108	0.0102166	6.782764e-12	0.3069741	10
cg11174173	Height_GWAS	Growth and Ageing	6:35404354	6	35403738	NA	6	35404354	C	T	0.805405	0.039	0.0037	2.2e-26	-0.331868	0.0367753	1.810006e-19	-0.117517	0.017143	7.127485e-12	0.1165197	9
cg09077675	Height_GWAS	Growth and Ageing	1:212048583	1	212209363	INTS7;DTL	1	212048583	T	G	0.505405	-0.021	0.0029	2.9e-12	-0.717199	0.0338178	8.099868e-100	0.0292806	0.00427272	7.236413e-12	0.06673204	20
cg23155468	Height_GWAS	Growth and Ageing	6:27051750	6	27110703	HIST1H2BK	6	27051750	C	G	0.156757	-0.037	0.0049	2.6e-14	-0.93476	0.0573317	9.180035e-60	0.0395824	0.00577687	7.28896e-12	0.05065878	20
cg18606375	Height_GWAS	Growth and Ageing	5:134332469	5	134365728	PITX1	5	134332469	G	T	0.327027	-0.031	0.0032	2.1e-21	-0.323506	0.0334747	4.280005e-22	0.0958251	0.0140058	7.818237e-12	0.3527713	6
cg15981604	Height_GWAS	Growth and Ageing	14:74978865	14	74982655	LTBP2	14	74978865	T	C	0.645946	0.029	0.0035	4.3e-17	-0.379777	0.0315655	2.429998e-33	-0.0763606	0.01119	8.851922e-12	0.2458792	20
cg24944894	Height_GWAS	Growth and Ageing	3:72400381	3	72395449	NA	3	72400381	A	G	0.167568	-0.032	0.0036	1.7e-19	0.659142	0.0625855	6.159978e-26	-0.048548	0.0071469	1.099264e-11	0.09343974	11
cg24578937	Height_GWAS	Growth and Ageing	1:2082566	1	2090814	PRKCZ;PRKCZ;PRKCZ	1	2082566	C	T	0.416216	0.021	0.003	2.4e-12	0.769618	0.027903	1.834232e-167	0.0272863	0.00402161	1.161633e-11	0.1715348	20
cg13916733	Height_GWAS	Growth and Ageing	12:122492313	12	122593208	MLXIP	12	122492313	A	G	0.391892	0.022	0.0032	7.3e-12	1.01376	0.026492	0	0.0217014	0.00320711	1.317889e-11	0.1195129	16
cg00483217	Height_GWAS	Growth and Ageing	2:25138040	2	25321917	EFR3B	2	25138040	C	A	0.443243	-0.033	0.003	3.4e-29	-0.287234	0.0334744	9.429999e-18	0.114889	0.0169811	1.32674e-11	0.9779383	13
cg14027333	Height_GWAS	Growth and Ageing	6:31847012	6	32116317	PRRT1	6	31847012	A	C	0.662162	-0.029	0.0031	5.8e-21	-0.320181	0.0327303	1.340001e-22	0.0905738	0.0133966	1.370711e-11	0.07012738	20
cg00984985	Height_GWAS	Growth and Ageing	19:41918158	19	41920066	BCKDHA;BCKDHA;BCKDHA;BCKDHA	19	41918158	T	C	0.6	-0.026	0.0034	1e-14	0.403827	0.0279261	2.149973e-47	-0.064384	0.00952422	1.379649e-11	0.1095671	6
cg27175375	Height_GWAS	Growth and Ageing	1:26445504	1	26395856	NA	1	26445504	A	G	0.148649	0.027	0.0038	4.5e-12	-0.710582	0.0334579	4.250022e-100	-0.037997	0.00563907	1.603888e-11	0.7618193	20
cg27176536	Height_GWAS	Growth and Ageing	16:2199788	16	2198395	RAB26	16	2199788	G	T	0.840541	0.036	0.0048	5.6e-14	-0.526488	0.0346047	2.839964e-52	-0.0683776	0.0101646	1.731343e-11	0.386782	4
cg06304883	Height_GWAS	Growth and Ageing	1:183114956	1	182991134	LAMC1	1	183114956	G	A	0.575676	-0.024	0.0032	5.3e-14	-0.535734	0.0355484	2.529981e-51	0.0447984	0.0066719	1.887398e-11	0.1248035	20
cg18064787	Height_GWAS	Growth and Ageing	17:7406134	17	7338402	TMEM102	17	7406134	G	A	0.591892	-0.027	0.003	9.7e-20	0.331643	0.0329198	7.179993e-24	-0.0814128	0.0121299	1.923144e-11	0.06077525	11
cg05258689	Height_GWAS	Growth and Ageing	16:2244531	16	2261168	C16orf79	16	2244531	C	T	0.551351	0.024	0.0031	6.8e-15	-0.375819	0.0279775	3.879996e-41	-0.0638605	0.00952057	1.97798e-11	0.07310133	11
cg08606504	Height_GWAS	Growth and Ageing	1:184023529	1	184020263	TSEN15;TSEN15;TSEN15;TSEN15;TSEN15;TSEN15	1	184023529	C	A	0.381081	0.046	0.0031	2.3e-50	-0.280532	0.0373237	5.639986e-14	-0.163974	0.0244552	2.012906e-11	0.6144242	5
cg21250296	Height_GWAS	Growth and Ageing	6:26056549	6	26044405	HIST1H2BB;HIST1H3C	6	26056549	G	A	0.691892	-0.024	0.0031	1.1e-14	-0.409783	0.03063	8.079967e-41	0.0585676	0.00874034	2.072354e-11	0.4376707	20
cg02331649	Height_GWAS	Growth and Ageing	3:52913279	3	52926322	TMEM110	3	52913279	T	C	0.0540541	0.039	0.005	4.2e-15	-0.619684	0.0475306	7.480065e-39	-0.0629353	0.00940239	2.178271e-11	0.1796454	17
cg22050733	Height_GWAS	Growth and Ageing	1:17298496	1	17287205	CROCC	1	17298496	G	A	0.478378	0.033	0.003	1.2e-28	-0.266908	0.0316684	3.510004e-17	-0.123638	0.0184805	2.2289e-11	0.2216691	3
cg26206598	Height_GWAS	Growth and Ageing	20:47517896	20	47445432	PREX1	20	47517896	G	A	0.405405	0.026	0.003	6.6e-18	0.355192	0.0337837	7.470019e-26	0.0731998	0.0109458	2.270713e-11	0.1352143	20
cg14291966	Height_GWAS	Growth and Ageing	3:185384473	3	185433411	IGF2BP2-AS1;IGF2BP2;IGF2BP2;IGF2BP2;IGF2BP2;IGF2BP2;IGF2BP2;IGF2BP2	3	185384473	A	C	0.132432	0.032	0.0039	1.6e-16	-0.411156	0.0356865	1.029997e-30	-0.0778293	0.011645	2.333415e-11	0.170221	3
cg27562980	Height_GWAS	Growth and Ageing	17:30245744	17	30243860	NA	17	30245744	G	A	0.151351	0.031	0.004	4.6e-14	-0.526037	0.0399813	1.550006e-39	-0.0589312	0.00882515	2.428068e-11	0.5827277	14
cg19928739	Height_GWAS	Growth and Ageing	1:2038732	1	2089555	PRKCZ;PRKCZ;PRKCZ	1	2038732	T	C	0.310811	0.027	0.0034	6.1e-16	-0.385941	0.0312965	6.109991e-35	-0.0699589	0.0104782	2.445646e-11	0.1179001	16
cg01767910	Height_GWAS	Growth and Ageing	9:99253933	9	99254419	NA	9	99253933	C	T	0.159459	0.041	0.0037	5.7e-28	-0.319157	0.0381901	6.429997e-17	-0.128463	0.0192534	2.518976e-11	0.1716043	3
cg11123644	Height_GWAS	Growth and Ageing	2:219650616	2	219597614	TTLL4	2	219650616	T	C	0.462162	-0.027	0.0029	4.6e-20	-0.287553	0.0300595	1.109995e-21	0.0938957	0.0140731	2.523434e-11	0.5175862	8
cg15657588	Height_GWAS	Growth and Ageing	6:32032743	6	32075763	TNXB	6	32032743	A	G	0.451351	-0.027	0.003	1.4e-19	0.29649	0.029826	2.769982e-23	-0.0910655	0.0136493	2.526958e-11	0.0710133	20
cg21474062	Height_GWAS	Growth and Ageing	3:141105570	3	141087363	ZBTB38	3	141105570	G	A	0.505405	0.078	0.0029	3.2e-158	-0.241965	0.0351564	5.879999e-12	-0.322361	0.0483467	2.598593e-11	0.1206472	3
cg25318211	Height_GWAS	Growth and Ageing	6:109793029	6	109778433	MICAL1;MICAL1	6	109793029	C	T	0.483784	-0.024	0.003	3.8e-16	-0.379173	0.0315729	3.169982e-33	0.0632956	0.00950669	2.775569e-11	0.1593911	19
cg26899948	Height_GWAS	Growth and Ageing	1:46090214	1	46153196	TMEM69;GPBP1L1	1	46090214	G	A	0.459459	-0.021	0.0029	1.1e-12	-0.542918	0.0321283	4.619997e-64	0.0386799	0.00581129	2.813937e-11	0.39626	20
cg12102607	Height_GWAS	Growth and Ageing	7:2767607	7	2802970	GNA12;GNA12;GNA12;GNA12	7	2767607	C	T	0.781081	-0.03	0.0033	6.7e-20	-0.437754	0.0449868	2.22999e-22	0.0685316	0.0103165	3.07517e-11	0.5545323	20
cg02529585	Height_GWAS	Growth and Ageing	2:71559445	2	71534188	NA	2	71559445	G	C	0.497297	-0.022	0.003	2.1e-13	0.597629	0.038203	3.679966e-55	-0.0368121	0.00554403	3.1377e-11	0.08007985	20
cg07048044	Height_GWAS	Growth and Ageing	7:23474325	7	23470153	IGF2BP3	7	23474325	T	C	0.297297	-0.028	0.0031	8.7e-19	-0.344767	0.0353476	1.780003e-22	0.0812143	0.0122548	3.42266e-11	0.1258911	10
cg23435661	Height_GWAS	Growth and Ageing	14:68644898	14	68699723	RAD51B;RAD51B;RAD51B	14	68644898	A	G	0.848649	0.029	0.004	2.1e-13	-0.885743	0.0543947	1.290003e-59	-0.0327409	0.00494337	3.51517e-11	0.3963685	20
cg13534796	Height_GWAS	Growth and Ageing	10:104315667	10	104225555	TMEM180	10	104315667	A	G	0.275676	-0.026	0.0034	1.7e-14	0.437768	0.0333203	1.990003e-39	-0.0593922	0.00898648	3.867721e-11	0.1760526	20
cg17012248	Height_GWAS	Growth and Ageing	1:93330987	1	93324910	FAM69A;FAM69A;FAM69A;FAM69A;FAM69A	1	93330987	C	A	0.613514	0.022	0.003	4e-13	0.449881	0.02953	2.080021e-52	0.0489018	0.00740077	3.9042e-11	0.07652342	20
cg02851047	Height_GWAS	Growth and Ageing	16:2199788	16	2132723	TSC2;TSC2;TSC2	16	2199788	G	T	0.840541	0.036	0.0048	5.6e-14	0.488343	0.0350046	3.110012e-44	0.0737187	0.0111595	3.951097e-11	0.8239083	3
cg09916783	Height_GWAS	Growth and Ageing	2:25453968	2	25391911	POMC;POMC	2	25453968	G	C	0.208108	0.038	0.0038	2.1e-24	0.369166	0.0420141	1.54e-18	0.102935	0.0155946	4.09354e-11	0.09273177	8
cg19953129	Height_GWAS	Growth and Ageing	1:21583311	1	21583337	ECE1;ECE1;ECE1;ECE1	1	21583311	C	T	0.643243	0.021	0.003	5.4e-12	0.538448	0.0275269	3.340057e-85	0.039001	0.00591758	4.377672e-11	0.5741454	20
cg04974804	Height_GWAS	Growth and Ageing	1:23527005	1	23521815	HTR1D	1	23527005	C	T	0.316216	-0.026	0.0032	1e-16	-0.617785	0.0551171	3.700002e-29	0.0420858	0.00639755	4.75444e-11	0.07111368	16
cg26468891	Height_GWAS	Growth and Ageing	11:48066374	11	48077221	PTPRJ;PTPRJ	11	48066374	T	C	0.251351	0.025	0.0033	1.3e-13	-0.400532	0.0302384	4.769997e-40	-0.062417	0.0094914	4.827425e-11	0.07051671	20
cg25221637	Height_GWAS	Growth and Ageing	17:30408642	17	30186770	C17orf79	17	30408642	C	T	0.135135	0.033	0.0047	2.3e-12	-0.930495	0.0496098	1.71997e-78	-0.035465	0.00539339	4.844225e-11	0.2489091	20
cg03132228	Height_GWAS	Growth and Ageing	2:219202484	2	219157702	TMBIM1;PNKD	2	219202484	A	G	0.17027	-0.025	0.0036	4.7e-12	0.761705	0.0375275	1.360036e-91	-0.0328211	0.00499521	5.014028e-11	0.1445945	20
cg12180253	Height_GWAS	Growth and Ageing	19:3446107	19	3435746	NFIC;NFIC	19	3446107	T	C	0.656757	-0.024	0.0032	2.6e-14	-0.398465	0.0293159	4.459983e-42	0.0602311	0.00917228	5.146037e-11	0.3203532	6
cg22602895	Height_GWAS	Growth and Ageing	11:118731762	11	118574748	NA	11	118731762	G	A	0.335135	0.022	0.0031	5.7e-13	0.475763	0.0276742	3.070015e-66	0.0462415	0.0070492	5.387044e-11	0.1849263	20
cg07363637	Height_GWAS	Growth and Ageing	6:32427748	6	31846996	SLC44A4	6	32427748	T	C	0.486486	-0.021	0.0029	5.6e-13	0.422941	0.0274639	1.639992e-53	-0.0496523	0.00757697	5.637129e-11	0.3793209	20
cg04746453	Height_GWAS	Growth and Ageing	1:25075801	1	25044617	NA	1	25075801	C	A	0.716216	0.023	0.0032	6.9e-13	0.50708	0.0322213	8.379959e-56	0.0453577	0.00693765	6.238565e-11	0.05665114	20
cg21359950	Height_GWAS	Growth and Ageing	12:94133284	12	94083470	CRADD	12	94133284	G	A	0.448649	-0.034	0.0031	2.5e-28	0.251361	0.0308932	4.069993e-16	-0.135264	0.0206995	6.376643e-11	0.8003008	12
cg15219811	Height_GWAS	Growth and Ageing	10:104387019	10	104259328	ACTR1A	10	104387019	C	T	0.651351	0.024	0.0031	1.5e-15	0.345426	0.0285483	1.060004e-33	0.0694794	0.0106543	6.971516e-11	0.7383872	20
cg19079337	Height_GWAS	Growth and Ageing	19:41937095	19	41903617	EXOSC5;BCKDHA;BCKDHA	19	41937095	A	G	0.381081	0.03	0.0032	1.3e-20	0.342399	0.0377468	1.179997e-19	0.0876171	0.0134403	7.079405e-11	0.118281	5
cg10805254	Height_GWAS	Growth and Ageing	3:72415298	3	72433837	RYBP	3	72415298	G	C	0.183784	-0.034	0.0036	5.2e-21	0.343664	0.0382231	2.450004e-19	-0.0989338	0.0151925	7.415693e-11	0.07387337	4
cg21911579	Height_GWAS	Growth and Ageing	5:131667353	5	131705225	SLC22A5	5	131667353	G	A	0.172973	-0.036	0.0047	1.1e-14	-0.532637	0.0432307	7.000027e-35	0.0675882	0.0103902	7.769435e-11	0.08906026	20
cg23333125	Height_GWAS	Growth and Ageing	7:2768935	7	2803065	GNA12;GNA12;GNA12;GNA12	7	2768935	T	G	0.459459	0.023	0.0029	2.1e-15	0.381685	0.0336043	6.750065e-30	0.0602591	0.00926684	7.891342e-11	0.1290464	20
cg15142312	Height_GWAS	Growth and Ageing	1:93330987	1	93325174	FAM69A;FAM69A;FAM69A;FAM69A;FAM69A	1	93330987	C	A	0.613514	0.022	0.003	4e-13	0.411028	0.0292399	6.970038e-45	0.0535243	0.00823227	7.937862e-11	0.06594128	20
cg17471760	Height_GWAS	Growth and Ageing	11:47486885	11	47448223	PSMC3	11	47486885	T	C	0.381081	-0.027	0.003	2.2e-18	0.291662	0.0310449	5.729972e-21	-0.0925729	0.014244	8.081925e-11	0.1021976	13
cg12858231	Height_GWAS	Growth and Ageing	15:89785811	15	89846095	FANCI;FANCI	15	89785811	A	G	0.432432	-0.021	0.003	5.6e-12	-0.833026	0.0478202	5.820055e-68	0.0252093	0.00388121	8.291591e-11	0.1687907	20
cg05679114	Height_GWAS	Growth and Ageing	12:122614387	12	122630033	MLXIP	12	122614387	G	T	0.397297	0.023	0.0035	1.2e-10	-1.01017	0.024786	0	-0.0227685	0.00350952	8.719378e-11	0.1414821	17
cg14169450	Height_GWAS	Growth and Ageing	9:139323424	9	139327907	INPP5E	9	139323424	C	T	0.389189	0.021	0.003	1.8e-12	0.463282	0.0272915	1.250019e-64	0.0453288	0.00700449	9.710951e-11	0.06217596	19
cg01926269	Height_GWAS	Growth and Ageing	2:25453968	2	25391670	POMC;POMC	2	25453968	G	C	0.208108	0.038	0.0038	2.1e-24	0.411073	0.0484631	2.210001e-17	0.092441	0.0142907	9.891879e-11	0.1454403	8
cg01006503	Height_GWAS	Growth and Ageing	1:172279909	1	172113808	DNM3OS;DNM3OS;MIR199A2;DNM3;DNM3	1	172279909	A	G	0.167568	0.042	0.004	4.5e-25	-0.282368	0.0344488	2.46999e-16	-0.148742	0.023021	1.039203e-10	0.06224142	12
cg04166393	Height_GWAS	Growth and Ageing	7:2863574	7	2884313	GNA12	7	2863574	A	G	0.316216	-0.055	0.0032	2.1e-66	0.267077	0.0383771	3.419999e-12	-0.205933	0.0319248	1.114303e-10	0.2561758	7
cg14041561	Height_GWAS	Growth and Ageing	3:38051941	3	38044175	VILL	3	38051941	C	T	0.148649	0.025	0.0037	4.3e-11	0.660468	0.0307213	1.600042e-102	0.0378519	0.00587225	1.149146e-10	0.0528174	11
cg14580443	Height_GWAS	Growth and Ageing	9:95696252	9	95708321	FGD3	9	95696252	G	A	0.267568	-0.024	0.0032	2.2e-13	0.386868	0.0307791	3.120012e-36	-0.0620367	0.00963219	1.19034e-10	0.1689531	20
cg14345978	Height_GWAS	Growth and Ageing	7:2777825	7	2804166	GNA12;GNA12;GNA12;GNA12	7	2777825	G	A	0.332432	-0.053	0.0032	7.7e-63	-0.241934	0.0346292	2.819997e-12	0.219068	0.0340318	1.217328e-10	0.1999631	6
cg04657066	Height_GWAS	Growth and Ageing	1:23513980	1	23525135	NA	1	23513980	G	A	0.316216	-0.026	0.0031	8.3e-17	-0.306307	0.0305508	1.170002e-23	0.0848822	0.0131947	1.250737e-10	0.06342622	14
cg12331776	Height_GWAS	Growth and Ageing	5:54916727	5	54917216	NA	5	54916727	T	G	0.702703	-0.03	0.0032	9e-21	-0.28541	0.0322805	9.440076e-19	0.105112	0.0163414	1.257352e-10	0.0568149	10
cg20019365	Height_GWAS	Growth and Ageing	2:219154781	2	219134978	PNKD;AAMP;PNKD	2	219154781	A	G	0.57027	0.022	0.003	6e-13	0.373535	0.0280766	2.189999e-40	0.0588968	0.00917065	1.342238e-10	0.512825	16
cg27139972	Height_GWAS	Growth and Ageing	17:46988597	17	47021699	SNF8	17	46988597	T	C	0.591892	-0.023	0.0029	1e-14	0.324187	0.0296292	7.299981e-28	-0.0709467	0.0110483	1.349584e-10	0.1473144	12
cg21818871	Height_GWAS	Growth and Ageing	20:33863633	20	33866020	NA	20	33863633	G	A	0.210811	0.043	0.0035	3.4e-33	0.286224	0.0381514	6.270007e-14	0.150232	0.0234631	1.524602e-10	0.5940521	4
cg08153160	Height_GWAS	Growth and Ageing	7:23610629	7	23508734	IGF2BP3	7	23610629	C	T	0.494595	0.021	0.003	4.2e-12	0.465154	0.0294509	3.410038e-56	0.0451463	0.00705452	1.557513e-10	0.07829166	20
cg01176694	Height_GWAS	Growth and Ageing	16:14405892	16	14381731	NA	16	14405892	A	G	0.381081	0.021	0.003	3.9e-12	0.485678	0.0307929	4.820019e-56	0.0432385	0.00675794	1.572426e-10	0.745342	9
cg07403865	Height_GWAS	Growth and Ageing	3:187440506	3	187455953	BCL6	3	187440506	A	C	0.594595	-0.02	0.003	5.5e-11	-0.559192	0.0250007	8.240042e-111	0.0357659	0.00559812	1.670677e-10	0.164345	15
cg22482690	Height_GWAS	Growth and Ageing	17:46978283	17	47019901	SNF8	17	46978283	G	A	0.591892	-0.024	0.0029	4.5e-16	0.282572	0.0281328	9.739997e-24	-0.0849341	0.0132978	1.69065e-10	0.8850031	9
cg07470512	Height_GWAS	Growth and Ageing	20:32298286	20	32255052	NECAB3;NECAB3;C20orf134;C20orf134	20	32298286	T	C	0.205405	-0.04	0.0044	2.1e-19	-0.50531	0.0563529	3.05e-19	0.0791593	0.0123998	1.725831e-10	0.1435985	14
cg14254918	Height_GWAS	Growth and Ageing	2:232791948	2	232790499	NPPC	2	232791948	T	C	0.186486	-0.04	0.0055	4.7e-13	-0.607407	0.0456164	1.88001e-40	0.0658537	0.0103175	1.739486e-10	0.6046916	3
cg14585513	Height_GWAS	Growth and Ageing	6:26313305	6	26254060	NA	6	26313305	C	T	0.667568	-0.039	0.003	7.6e-38	-0.23023	0.0314592	2.510003e-13	0.169396	0.0265624	1.802587e-10	0.1141612	4
cg20543978	Height_GWAS	Growth and Ageing	3:141133450	3	141087119	ZBTB38	3	141133450	A	G	0.505405	0.078	0.0029	1.6e-153	-0.233411	0.0355595	5.239992e-11	-0.334174	0.0524047	1.808206e-10	0.2736273	4
cg04650889	Height_GWAS	Growth and Ageing	7:77320388	7	77313418	APTR	7	77320388	A	G	0.354054	0.021	0.003	1.5e-12	0.421173	0.027335	1.449986e-53	0.0498607	0.0078236	1.85221e-10	0.05851356	20
cg04041831	Height_GWAS	Growth and Ageing	3:141135126	3	141130499	ZBTB38	3	141135126	C	T	0.0594595	0.059	0.0062	2.3e-21	-0.564294	0.0658411	1.030001e-17	-0.104555	0.0164178	1.909758e-10	0.0890271	9
cg05248960	Height_GWAS	Growth and Ageing	16:2249376	16	2259336	C16orf79;MLST8	16	2249376	A	T	0.467568	0.029	0.0033	3.2e-18	-0.29026	0.0314727	2.900007e-20	-0.0999104	0.015704	1.990128e-10	0.3700469	10
cg07039683	Height_GWAS	Growth and Ageing	2:232268312	2	232248695	NA	2	232268312	C	T	0.356757	-0.022	0.0031	1.4e-12	-0.447829	0.0313068	2.049973e-46	0.0491259	0.00772738	2.052205e-10	0.05170462	15
cg14836103	Height_GWAS	Growth and Ageing	11:17296463	11	17290680	NA	11	17296463	C	A	0.259459	0.023	0.0032	1.2e-12	0.386998	0.0287338	2.399996e-41	0.0594318	0.00937254	2.281883e-10	0.4118566	20
cg07725318	Height_GWAS	Growth and Ageing	6:30302600	6	30227326	HLA-L	6	30302600	G	T	0.240541	-0.026	0.0036	7.7e-13	0.425579	0.0321454	5.210015e-40	-0.0610932	0.00963587	2.294852e-10	0.1390659	15
cg02309335	Height_GWAS	Growth and Ageing	6:30302600	6	30227294	HLA-L	6	30302600	G	T	0.240541	-0.026	0.0036	7.7e-13	0.447371	0.0338506	7.089991e-40	-0.0581173	0.00917018	2.333129e-10	0.1962913	20
cg20421493	Height_GWAS	Growth and Ageing	20:34097353	20	34110864	C20orf173	20	34097353	C	T	0.197297	0.054	0.0035	3.4e-55	0.261506	0.0376489	3.760005e-12	0.206496	0.032603	2.394072e-10	0.1743913	4
cg13687585	Height_GWAS	Growth and Ageing	1:17323198	1	17338929	ATP13A2;ATP13A2;ATP13A2	1	17323198	T	A	0.218919	-0.033	0.0038	1.1e-18	0.362027	0.0391248	2.18e-20	-0.0911534	0.0143951	2.416183e-10	0.4230165	20
cg04740403	Height_GWAS	Growth and Ageing	9:139323311	9	139327014	INPP5E	9	139323311	C	T	0.386486	0.023	0.003	2.6e-14	0.410176	0.036618	4.010004e-29	0.0560735	0.00886299	2.504634e-10	0.2963366	20
cg05095318	Height_GWAS	Growth and Ageing	4:17781209	4	17783610	FAM184B	4	17781209	T	C	0.2	-0.046	0.0042	2.3e-28	0.334359	0.0432643	1.090004e-14	-0.137577	0.0217873	2.709908e-10	0.1368566	7
cg20551517	Height_GWAS	Growth and Ageing	17:47046276	17	47046292	GIP	17	47046276	G	A	0.416216	0.025	0.0034	1.5e-13	-0.348909	0.0283488	8.230045e-35	-0.0716519	0.0113512	2.749963e-10	0.2753733	15
cg00509772	Height_GWAS	Growth and Ageing	20:31926490	20	32273129	E2F1	20	31926490	A	G	0.659459	0.036	0.0033	3.6e-28	0.317863	0.0411172	1.07e-14	0.113256	0.0179559	2.836194e-10	0.6874101	7
cg09526363	Height_GWAS	Growth and Ageing	9:99249709	9	99329801	CDC14B;CDC14B;CDC14B	9	99249709	C	T	0.159459	0.041	0.0037	1.5e-28	0.296879	0.0387177	1.750007e-14	0.138103	0.0219025	2.874817e-10	0.6303301	8
cg24900983	Height_GWAS	Growth and Ageing	6:152157122	6	152128528	ESR1;ESR1;ESR1;ESR1;ESR1	6	152157122	A	G	0.505405	-0.032	0.0031	1.2e-24	0.235357	0.0296132	1.899997e-15	-0.135964	0.0215904	3.026782e-10	0.09216303	5
cg01254505	Height_GWAS	Growth and Ageing	19:17522869	19	17516470	BST2	19	17522869	C	T	0.178378	-0.031	0.0046	1.5e-11	0.784327	0.0444332	9.850036e-70	-0.0395243	0.00627779	3.056249e-10	0.7185762	6
cg13385210	Height_GWAS	Growth and Ageing	17:38599230	17	38599271	IGFBP4	17	38599230	T	C	0.4	-0.025	0.003	3.5e-17	-0.307223	0.0319768	7.419995e-22	0.0813741	0.0129263	3.069168e-10	0.1057812	5
cg13529662	Height_GWAS	Growth and Ageing	6:31864304	6	32144978	AGPAT1;AGPAT1;RNF5;RNF5P1	6	31864304	A	G	0.662162	-0.029	0.0031	1.8e-20	-0.307016	0.0361653	2.080004e-17	0.0944576	0.0150252	3.245043e-10	0.08521439	20
cg10203922	Height_GWAS	Growth and Ageing	4:145536336	4	145566200	HHIP	4	145536336	A	G	0.362162	0.051	0.003	3.1e-66	-0.303699	0.045063	1.590006e-11	-0.167929	0.026804	3.726397e-10	0.3867746	5
cg19610529	Height_GWAS	Growth and Ageing	14:61072875	14	61108807	NA	14	61072875	C	T	0.67027	-0.037	0.003	1.7e-34	0.241975	0.0333168	3.789997e-13	-0.152908	0.0244327	3.890971e-10	0.2573822	5
cg15685307	Height_GWAS	Growth and Ageing	10:104349127	10	104228081	TMEM180	10	104349127	T	C	0.340541	-0.024	0.0031	2e-15	0.320199	0.0301281	2.209996e-26	-0.0749534	0.0119778	3.907775e-10	0.128	20
cg13754720	Height_GWAS	Growth and Ageing	9:98212608	9	98274853	PTCH1;PTCH1	9	98212608	T	C	0.0864865	0.035	0.0053	4.6e-11	1.11762	0.057084	2.360003e-85	0.0313166	0.00500473	3.914287e-10	0.1091526	17
cg03431669	Height_GWAS	Growth and Ageing	17:61947107	17	62004942	NA	17	61947107	G	C	0.267568	0.046	0.0033	1.3e-42	0.226114	0.0323096	2.589994e-12	0.203437	0.0325273	3.99145e-10	0.981723	5
cg11523920	Height_GWAS	Growth and Ageing	11:17107648	11	17094680	NA	11	17107648	C	G	0.289189	0.021	0.0031	4.9e-12	-0.551812	0.0339328	1.839987e-59	-0.0380564	0.0060858	4.018206e-10	0.3435835	20
cg07384095	Height_GWAS	Growth and Ageing	6:126936953	6	126964028	NA	6	126936953	A	G	0.443243	0.04	0.0029	2.5e-43	0.3857	0.0549777	2.290008e-12	0.103708	0.0165847	4.021511e-10	0.3133596	6
cg27407919	Height_GWAS	Growth and Ageing	20:34687809	20	34791347	EPB41L1;EPB41L1;EPB41L1;EPB41L1;EPB41L1	20	34687809	G	A	0.283784	0.045	0.0034	1.7e-40	-0.27009	0.0380827	1.319994e-12	-0.166611	0.0266524	4.071447e-10	0.1051533	3
cg06991163	Height_GWAS	Growth and Ageing	12:94160951	12	94179208	CRADD	12	94160951	G	A	0.516216	-0.03	0.0029	4e-25	0.248883	0.0317547	4.590002e-15	-0.120539	0.019295	4.180219e-10	0.9846641	6
cg17669802	Height_GWAS	Growth and Ageing	20:33923001	20	33975354	UQCC1;UQCC1;UQCC1	20	33923001	G	T	0.324324	0.063	0.0031	2.1e-90	0.219233	0.0334067	5.289989e-11	0.287365	0.0460152	4.237829e-10	0.09359512	4
cg04430204	Height_GWAS	Growth and Ageing	2:219616002	2	219537816	STK36;RNF25	2	219616002	A	C	0.462162	-0.027	0.0029	2.3e-20	-0.251469	0.0298662	3.770021e-17	0.107369	0.0171931	4.241205e-10	0.4927474	8
cg16147408	Height_GWAS	Growth and Ageing	11:47396654	11	47402016	NA	11	47396654	A	G	0.354054	0.029	0.0032	4.1e-19	0.301543	0.0350038	7.020023e-18	0.096172	0.0154029	4.271383e-10	0.7921089	5
cg26287609	Height_GWAS	Growth and Ageing	20:34185161	20	34118924	C20orf173;C20orf173	20	34185161	T	G	0.137838	0.053	0.0045	2e-31	0.345042	0.0468765	1.830007e-13	0.153604	0.0246085	4.321885e-10	0.1228309	6
cg17528580	Height_GWAS	Growth and Ageing	10:69916909	10	69962886	MYPN	10	69916909	C	G	0.540541	0.021	0.0029	1.7e-12	0.377495	0.0306613	7.830012e-35	0.0556299	0.00891251	4.326286e-10	0.1297401	20
cg12487162	Height_GWAS	Growth and Ageing	11:12664541	11	12845864	TEAD1	11	12664541	G	A	0.535135	0.023	0.003	2.9e-14	-0.383655	0.0356936	6.019981e-27	-0.0599497	0.00960485	4.330972e-10	0.4687129	20
cg10186336	Height_GWAS	Growth and Ageing	1:46588503	1	45910779	TESK2	1	46588503	G	A	0.421622	-0.019	0.0029	3e-10	0.665848	0.0326306	1.490016e-92	-0.028535	0.00457434	4.429962e-10	0.0648298	20
cg15474615	Height_GWAS	Growth and Ageing	3:134325626	3	134370182	KY	3	134325626	G	A	0.297297	-0.023	0.0031	5.5e-14	-0.322355	0.0280002	1.14e-30	0.0713499	0.0114408	4.475753e-10	0.206381	12
cg21523751	Height_GWAS	Growth and Ageing	1:182982173	1	182988639	NA	1	182982173	A	T	0.572973	-0.023	0.003	1.8e-14	0.310111	0.029042	1.290007e-26	-0.074167	0.0119092	4.733176e-10	0.6001712	13
cg09135741	Height_GWAS	Growth and Ageing	10:104315667	10	104263683	ACTR1A;SUFU	10	104315667	A	G	0.275676	-0.026	0.0034	1.7e-14	-0.38121	0.0356059	9.500034e-27	0.0682039	0.0109604	4.884649e-10	0.7127953	20
cg14678667	Height_GWAS	Growth and Ageing	15:100749020	15	100752549	ADAMTS17	15	100749020	C	G	0.372973	0.029	0.0034	3.2e-17	-0.293179	0.0323928	1.420002e-19	-0.0989157	0.0159353	5.389292e-10	0.1355559	11
cg20241876	Height_GWAS	Growth and Ageing	6:31879158	6	32180045	NOTCH4	6	31879158	T	A	0.883784	-0.039	0.0041	7.3e-21	0.314855	0.0384412	2.600001e-16	-0.123867	0.0199569	5.410398e-10	0.4519629	11
cg03463453	Height_GWAS	Growth and Ageing	2:220165763	2	220163063	PTPRN;PTPRN;PTPRN	2	220165763	C	T	0.0756757	-0.034	0.005	7e-12	0.706039	0.046735	1.45e-51	-0.048156	0.00776609	5.617633e-10	0.0906256	8
cg11845729	Height_GWAS	Growth and Ageing	5:122750714	5	122733996	CEP120;CEP120	5	122750714	A	G	0.486486	-0.027	0.0034	4e-15	0.504919	0.0509631	3.860001e-23	-0.0534739	0.00862984	5.777062e-10	0.8529772	20
cg09522017	Height_GWAS	Growth and Ageing	20:34159447	20	34067059	CEP250;CEP250	20	34159447	G	C	0.186486	0.052	0.0036	6.2e-49	0.288726	0.0421052	7.019985e-12	0.180102	0.0290738	5.841855e-10	0.3031237	4
cg08970648	Height_GWAS	Growth and Ageing	3:50664139	3	50644192	CISH;CISH	3	50664139	T	C	0.872973	-0.029	0.0044	6.8e-11	0.804257	0.0444472	3.510029e-73	-0.0360581	0.00582251	5.907469e-10	0.1364804	20
cg19234935	Height_GWAS	Growth and Ageing	19:42706310	19	42728860	ZNF526	19	42706310	A	G	0.0675676	-0.036	0.0049	2.9e-13	0.589516	0.0513318	1.579999e-30	-0.061067	0.00986723	6.059638e-10	0.1108421	7
cg06230847	Height_GWAS	Growth and Ageing	6:30271144	6	30297594	TRIM39;TRIM39	6	30271144	C	T	0.275676	-0.023	0.0033	2.2e-12	-0.467421	0.0347378	2.850005e-41	0.0492062	0.0079509	6.063996e-10	0.3504452	15
cg05972734	Height_GWAS	Growth and Ageing	3:57981523	3	58020565	FLNB;FLNB;FLNB;FLNB	3	57981523	C	G	0.683784	-0.023	0.0032	4e-13	0.81398	0.067143	7.96996e-34	-0.0282562	0.0045703	6.306475e-10	0.05017181	20
cg23732781	Height_GWAS	Growth and Ageing	6:29576393	6	29595016	GABBR1;GABBR1;GABBR1	6	29576393	G	A	0.12973	-0.029	0.0041	1.4e-12	-0.599433	0.0471553	5.079975e-37	0.0483791	0.00782733	6.378228e-10	0.1648655	20
cg08324705	Height_GWAS	Growth and Ageing	7:92273536	7	92264450	CDK6;CDK6	7	92273536	C	A	0.5	0.044	0.0029	3.8e-50	0.303821	0.0449299	1.360001e-11	0.144822	0.0234475	6.556091e-10	0.1236436	16
cg23231515	Height_GWAS	Growth and Ageing	11:12695171	11	12695341	TEAD1	11	12695171	T	C	0.47027	0.023	0.0029	2.6e-15	0.293893	0.0298731	7.719991e-23	0.0782598	0.0126747	6.6373e-10	0.2167727	10
cg17178220	Height_GWAS	Growth and Ageing	1:172187474	1	172114068	DNM3;DNM3;MIR199A2	1	172187474	G	A	0.235135	0.036	0.0035	9.2e-25	-0.303408	0.0393637	1.279999e-14	-0.118652	0.0192364	6.911148e-10	0.5836895	9
cg02400370	Height_GWAS	Growth and Ageing	17:80175100	17	80171288	CCDC57	17	80175100	C	G	0.751351	-0.021	0.0031	1.7e-11	-0.436271	0.0293462	5.449969e-50	0.0481352	0.00780861	7.076063e-10	0.4071383	4
cg24773560	Height_GWAS	Growth and Ageing	12:56682371	12	56732723	IL23A;IL23A	12	56682371	T	C	0.940541	-0.045	0.0059	2.7e-14	-0.686048	0.0655701	1.280007e-25	0.0655931	0.0106425	7.122897e-10	0.8139376	4
cg01872077	Height_GWAS	Growth and Ageing	2:219629303	2	219646372	CYP27A1	2	219629303	C	T	0.462162	-0.027	0.0029	1.7e-20	-0.257788	0.0313711	2.079998e-16	0.104737	0.0170002	7.232174e-10	0.1836854	8
cg24177970	Height_GWAS	Growth and Ageing	1:89139525	1	89127007	PKN2-AS1	1	89139525	G	C	0.572973	0.026	0.003	8.2e-18	-0.280637	0.0320399	1.970004e-18	-0.0926464	0.0150384	7.24506e-10	0.3145254	8
cg02895586	Height_GWAS	Growth and Ageing	15:74229065	15	74226609	LOXL1	15	74229065	A	G	0.681081	-0.024	0.0031	1.3e-14	-0.340013	0.0334412	2.769987e-24	0.0705855	0.0114595	7.294885e-10	0.0575684	6
cg26900042	Height_GWAS	Growth and Ageing	12:56667604	12	56661400	COQ10A;COQ10A	12	56667604	C	T	0.0594595	0.046	0.0059	6.6e-15	-0.596979	0.0594271	9.609986e-24	-0.0770546	0.0125105	7.311258e-10	0.6713597	4
cg26728709	Height_GWAS	Growth and Ageing	4:114865091	4	114823338	ARSJ	4	114865091	C	T	0.775676	-0.022	0.0035	2.7e-10	-1.08714	0.035469	2.599175e-206	0.0202365	0.00328645	7.387192e-10	0.1259788	20
cg24775474	Height_GWAS	Growth and Ageing	3:53106047	3	53081493	SFMBT1	3	53106047	C	T	0.581081	-0.029	0.0029	6e-23	0.262839	0.0336514	5.690006e-15	-0.110334	0.0179243	7.482767e-10	0.2731145	3
cg09507391	Height_GWAS	Growth and Ageing	19:41908936	19	41907531	BCKDHA;BCKDHA	19	41908936	A	T	0.594595	-0.027	0.0031	4.8e-18	0.26908	0.0310232	4.189979e-18	-0.100342	0.0163268	7.953884e-10	0.1361732	5
cg19668951	Height_GWAS	Growth and Ageing	11:47443080	11	47430812	SLC39A13;SLC39A13	11	47443080	C	T	0.345946	-0.025	0.0031	2e-15	-0.291246	0.0306926	2.330001e-21	0.0858381	0.0139686	7.99303e-10	0.1347811	9
cg25149643	Height_GWAS	Growth and Ageing	2:24955160	2	24735720	NA	2	24955160	G	A	0.289189	0.035	0.0033	1.1e-25	0.275459	0.0365555	4.870001e-14	0.127061	0.0206844	8.106919e-10	0.471015	6
cg19411146	Height_GWAS	Growth and Ageing	6:152157122	6	152128471	ESR1;ESR1;ESR1;ESR1;ESR1	6	152157122	A	G	0.505405	-0.032	0.0031	1.2e-24	0.242002	0.0316726	2.160008e-14	-0.13223	0.0215311	8.181694e-10	0.70631	7
cg19269033	Height_GWAS	Growth and Ageing	5:131625169	5	131419179	NA	5	131625169	C	T	0.791892	0.031	0.0041	3.6e-14	0.509087	0.0483556	6.419975e-26	0.0608933	0.0099154	8.185463e-10	0.06472965	20
cg12285709	Height_GWAS	Growth and Ageing	14:102970581	14	102975664	ANKRD9	14	102970581	G	C	0.27027	-0.022	0.0035	1.4e-10	-1.05328	0.037451	4.947238e-174	0.0208871	0.00340493	8.549662e-10	0.1920246	17
cg09797037	Height_GWAS	Growth and Ageing	1:11289161	1	11132717	EXOSC10;EXOSC10	1	11289161	A	G	0.727027	-0.02	0.0032	5.7e-10	-0.932619	0.029138	8.723448e-225	0.021445	0.003496	8.561816e-10	0.08586547	17
cg19441771	Height_GWAS	Growth and Ageing	17:7396781	17	7386778	POLR2A;ZBTB4	17	7396781	T	A	0.172973	0.028	0.0036	3.5e-15	-0.368376	0.0370028	2.390001e-23	-0.0760093	0.0124015	8.841724e-10	0.2160817	11
cg04200073	Height_GWAS	Growth and Ageing	1:184182110	1	184007117	COLGALT2;COLGALT2;COLGALT2	1	184182110	T	C	0.440541	0.023	0.003	2.3e-14	-0.283529	0.0278432	2.359987e-24	-0.0811204	0.0132445	9.07719e-10	0.6256965	20
cg13782302	Height_GWAS	Growth and Ageing	7:20386338	7	20402280	ITGB8	7	20386338	G	T	0.410811	-0.022	0.0032	8.7e-12	-0.473338	0.0351663	2.689993e-41	0.0464784	0.00759132	9.207458e-10	0.1660751	6
cg00325914	Height_GWAS	Growth and Ageing	11:48013484	11	48088520	PTPRJ;PTPRJ	11	48013484	A	G	0.221622	0.026	0.0037	6.5e-13	-0.439334	0.0352765	1.330003e-35	-0.0591805	0.00966996	9.355563e-10	0.2286795	20
cg03447124	Height_GWAS	Growth and Ageing	19:42713835	19	42711748	DEDD2;DEDD2;DEDD2;DEDD2;DEDD2;DEDD2;DEDD2;DEDD2;DEDD2;DEDD2	19	42713835	G	A	0.0702703	-0.036	0.0049	1.8e-13	0.518139	0.0468722	2.089999e-28	-0.0694794	0.0113551	9.429103e-10	0.2732588	7
cg06415153	Height_GWAS	Growth and Ageing	12:123670473	12	123519476	PITPNM2	12	123670473	C	T	0.802703	-0.034	0.0036	4e-20	-0.285491	0.0355777	1.02e-15	0.119093	0.0194749	9.643751e-10	0.2130854	6
cg10714994	Height_GWAS	Growth and Ageing	6:110084534	6	109773753	MICAL1;MICAL1;MICAL1	6	110084534	A	G	0.372973	-0.02	0.003	2.4e-11	0.482669	0.0319465	1.419993e-51	-0.0414363	0.00679362	1.065401e-09	0.06392223	20
cg20496928	Height_GWAS	Growth and Ageing	17:80177852	17	80179899	NA	17	80177852	C	A	0.751351	-0.021	0.0031	1e-11	0.545615	0.0390896	2.809979e-44	-0.0384887	0.00631544	1.098663e-09	0.3838815	7
cg26457868	Height_GWAS	Growth and Ageing	10:104541120	10	104365686	SUFU;SUFU	10	104541120	A	G	0.305405	-0.023	0.0034	8.8e-12	0.444591	0.0316899	1.029998e-44	-0.0517329	0.00849007	1.105746e-09	0.137179	20
cg00758854	Height_GWAS	Growth and Ageing	6:29577938	6	29576422	GABBR1;GABBR1;GABBR1	6	29577938	G	A	0.12973	-0.03	0.0041	5.7e-13	0.454581	0.0413272	3.840001e-28	-0.0659948	0.0108326	1.113336e-09	0.1059519	10
cg26104932	Height_GWAS	Growth and Ageing	2:219442499	2	219647360	CYP27A1	2	219442499	T	A	0.359459	-0.024	0.003	5.3e-16	0.34055	0.0362591	5.880001e-21	-0.0704742	0.0115718	1.127905e-09	0.8249518	9
cg23412850	Height_GWAS	Growth and Ageing	12:94180751	12	93967387	SOCS2	12	94180751	G	A	0.527027	-0.031	0.0029	1.2e-25	0.225031	0.0303716	1.27e-13	-0.137759	0.0226223	1.132561e-09	0.7195492	8
cg02173388	Height_GWAS	Growth and Ageing	17:7430060	17	7328814	C17orf74	17	7430060	A	C	0.167568	0.027	0.0037	1.2e-12	0.643033	0.0583091	2.799979e-28	0.0419885	0.00689963	1.160442e-09	0.8083965	8
cg25205988	Height_GWAS	Growth and Ageing	1:146693229	1	146714368	CHD1L	1	146693229	T	C	0.832432	0.028	0.0044	1.8e-10	0.828476	0.0399662	1.880019e-95	0.033797	0.00555558	1.17633e-09	0.1224579	20
cg13563132	Height_GWAS	Growth and Ageing	9:98231008	9	98245640	PTCH1;PTCH1;PTCH1;PTCH1;PTCH1;PTCH1;PTCH1	9	98231008	G	A	0.0864865	0.033	0.005	2.9e-11	0.756909	0.0482643	1.990005e-55	0.0435984	0.00716697	1.177806e-09	0.5745298	7
cg07637584	Height_GWAS	Growth and Ageing	1:2173504	1	2172290	SKI	1	2173504	C	T	0.356757	0.024	0.003	6.3e-16	-0.285154	0.0304628	7.919949e-21	-0.084165	0.0138393	1.190035e-09	0.3809997	6
cg27282144	Height_GWAS	Growth and Ageing	2:219606218	2	219613607	TTLL4	2	219606218	G	T	0.462162	-0.027	0.0029	2.1e-20	-0.266748	0.033312	1.169993e-15	0.101219	0.0166726	1.271138e-09	0.4473298	10
cg06347584	Height_GWAS	Growth and Ageing	17:46989154	17	47028329	NA	17	46989154	G	A	0.364865	0.023	0.0034	4.7e-12	0.439372	0.0319839	6.069953e-43	0.0523474	0.00862568	1.28875e-09	0.6629462	20
cg18763727	Height_GWAS	Growth and Ageing	19:41913431	19	41920834	BCKDHA;BCKDHA	19	41913431	T	G	0.6	-0.027	0.003	8.3e-20	0.432536	0.0526729	2.179997e-16	-0.0624225	0.0102903	1.310139e-09	0.0947479	8
cg12713909	Height_GWAS	Growth and Ageing	1:2104981	1	2038940	PRKCZ;PRKCZ;PRKCZ	1	2104981	G	A	0.318919	0.028	0.0033	2.2e-17	-0.296342	0.0341811	4.330006e-18	-0.0944854	0.0155813	1.327641e-09	0.06749759	10
cg25811395	Height_GWAS	Growth and Ageing	9:109619207	9	109641370	ZNF462	9	109619207	T	A	0.224324	0.031	0.0035	2.2e-19	-0.35925	0.0432643	1.01e-16	-0.0862909	0.0142446	1.380156e-09	0.1230164	6
cg08497330	Height_GWAS	Growth and Ageing	6:166333799	6	166330783	NA	6	166333799	G	A	0.47027	-0.02	0.0029	4.9e-12	-0.406533	0.03213	1.079995e-36	0.0491965	0.00812433	1.40026e-09	0.7517503	10
cg14025962	Height_GWAS	Growth and Ageing	11:30311493	11	30338287	NA	11	30311493	G	A	0.324324	-0.024	0.0033	5.4e-13	-0.405049	0.0370564	8.230018e-28	0.0592521	0.00978575	1.40471e-09	0.08253497	6
cg03354077	Height_GWAS	Growth and Ageing	6:26187783	6	26248747	NA	6	26187783	A	C	0.551351	-0.044	0.0029	4.4e-51	-0.201362	0.0305272	4.220002e-11	0.218512	0.0361224	1.455628e-09	0.9679589	4
cg03213967	Height_GWAS	Growth and Ageing	1:227689633	1	227729463	NA	1	227689633	C	T	0.359459	-0.023	0.0033	7e-12	-0.381797	0.0313802	4.669988e-34	0.0602414	0.00996105	1.469305e-09	0.08262125	16
cg07367300	Height_GWAS	Growth and Ageing	15:74241624	15	74220420	LOXL1-AS1;LOXL1-AS1;LOXL1-AS1;LOXL1-AS1;LOXL1-AS1;LOXL1	15	74241624	T	A	0.451351	-0.026	0.003	1.4e-17	-0.272785	0.0323619	3.47999e-17	0.0953132	0.0157736	1.516906e-09	0.3239941	11
cg20674738	Height_GWAS	Growth and Ageing	1:26526439	1	26453892	NA	1	26526439	G	A	0.154054	0.025	0.0038	9.4e-11	0.545944	0.0357461	1.160001e-52	0.0457922	0.00757873	1.520211e-09	0.09937006	20
cg12425151	Height_GWAS	Growth and Ageing	5:141681788	5	141663347	NA	5	141681788	A	G	0.551351	0.018	0.0029	1e-09	0.646759	0.024661	1.343505e-151	0.0278311	0.00460776	1.54074e-09	0.100858	20
cg16250461	Height_GWAS	Growth and Ageing	6:30227246	6	30227360	HLA-L	6	30227246	A	T	0.243243	-0.028	0.0041	9.9e-12	0.434311	0.0336216	3.580027e-38	-0.0644699	0.0106783	1.565635e-09	0.2946011	13
cg07540258	Height_GWAS	Growth and Ageing	5:33336403	5	33328907	NA	5	33336403	C	T	0.778378	0.027	0.0035	2.5e-14	-0.331943	0.0343074	3.830001e-22	-0.0813393	0.0134851	1.621513e-09	0.2425639	11
cg09580214	Height_GWAS	Growth and Ageing	11:48013484	11	47448534	PSMC3	11	48013484	A	G	0.221622	0.026	0.0037	6.5e-13	-0.478394	0.0408474	1.110001e-31	-0.0543485	0.00901956	1.684547e-09	0.06643499	20
cg17430819	Height_GWAS	Growth and Ageing	6:35246903	6	35295284	NA	6	35246903	A	G	0.886486	0.05	0.0043	8.2e-31	0.31054	0.044167	2.050001e-12	0.16101	0.0267608	1.780778e-09	0.1677467	7
cg11558551	Height_GWAS	Growth and Ageing	19:17522869	19	17516442	BST2	19	17522869	C	T	0.178378	-0.031	0.0046	1.5e-11	0.59428	0.0444992	1.109993e-40	-0.052164	0.00867015	1.782287e-09	0.8981756	4
cg09051837	Height_GWAS	Growth and Ageing	6:27484330	6	28073389	NA	6	27484330	T	C	0.072973	-0.036	0.0054	4.4e-11	0.755333	0.0541914	3.709991e-44	-0.0476611	0.00792485	1.808496e-09	0.3505242	20
cg21570988	Height_GWAS	Growth and Ageing	6:32217092	6	32116841	PRRT1	6	32217092	C	T	0.645946	-0.025	0.003	4.9e-16	-0.275629	0.0317462	3.879971e-18	0.0907016	0.0150864	1.831065e-09	0.09286232	20
cg12776902	Height_GWAS	Growth and Ageing	4:144442611	4	144452479	SMARCA5	4	144442611	C	T	0.197297	0.025	0.0037	8.2e-12	0.86096	0.0655369	2.019982e-39	0.0290374	0.00483264	1.871374e-09	0.5298233	12
cg16586538	Height_GWAS	Growth and Ageing	6:30032917	6	30569105	PPP1R10	6	30032917	G	A	0.0648649	-0.043	0.0064	2.1e-11	0.883602	0.0659151	5.639971e-41	-0.0486644	0.00810192	1.895336e-09	0.05729214	20
cg08510499	Height_GWAS	Growth and Ageing	1:2039521	1	2071402	PRKCZ;PRKCZ;PRKCZ;PRKCZ	1	2039521	T	G	0.589189	-0.019	0.0031	5.6e-10	-0.818378	0.027105	2.937523e-200	0.0232167	0.00386524	1.895417e-09	0.07987371	17
cg11495303	Height_GWAS	Growth and Ageing	6:26112893	6	26024165	NA	6	26112893	C	T	0.124324	-0.045	0.0056	5.2e-16	0.644649	0.0714638	1.869998e-19	-0.0698054	0.0116338	1.97042e-09	0.4685681	4
cg03309252	Height_GWAS	Growth and Ageing	9:98212608	9	98314632	NA	9	98212608	T	C	0.0864865	0.035	0.0053	4.6e-11	0.831146	0.0582181	3.070014e-46	0.0421105	0.0070259	2.052278e-09	0.8683229	8
cg25149563	Height_GWAS	Growth and Ageing	9:98236202	9	98237001	PTCH1;PTCH1;PTCH1;PTCH1;PTCH1;PTCH1;PTCH1	9	98236202	G	A	0.0864865	0.032	0.005	2.2e-10	0.784114	0.0460697	5.820005e-65	0.0408104	0.00681253	2.092139e-09	0.5275043	10
cg15954887	Height_GWAS	Growth and Ageing	6:26329103	6	26330553	NA	6	26329103	A	T	0.591892	-0.036	0.0029	1.3e-35	0.206462	0.0302165	8.330009e-12	-0.174366	0.0291294	2.15177e-09	0.2024181	4
cg23164681	Height_GWAS	Growth and Ageing	6:30309508	6	30227373	HLA-L	6	30309508	C	T	0.237838	-0.025	0.0036	1.6e-12	0.404032	0.0342602	4.239997e-32	-0.0618763	0.0103403	2.176966e-09	0.392107	13
cg02647874	Height_GWAS	Growth and Ageing	11:47441472	11	47380751	SPI1;SPI1	11	47441472	A	T	0.689189	0.025	0.0032	4.1e-15	0.324637	0.0349172	1.440004e-20	0.0770091	0.0128752	2.214951e-09	0.06602738	12
cg18449246	Height_GWAS	Growth and Ageing	16:774692	16	638356	RAB40C;RAB40C	16	774692	G	A	0.583784	0.024	0.0037	4e-11	0.483355	0.0313533	1.269999e-53	0.0496529	0.00830481	2.247639e-09	0.08935095	11
cg22687206	Height_GWAS	Growth and Ageing	16:53481010	16	53538492	AKTIP;AKTIP;AKTIP	16	53481010	G	A	0.291892	0.02	0.0033	8.3e-10	-1.14921	0.031573	4.485111e-290	-0.0174032	0.00291107	2.254782e-09	0.550119	20
cg27136064	Height_GWAS	Growth and Ageing	2:241893465	2	241898811	LOC200772	2	241893465	C	T	0.689189	0.019	0.003	7.3e-10	0.483522	0.0268728	2.210004e-72	0.039295	0.00657761	2.314259e-09	0.3132389	14
cg02613818	Height_GWAS	Growth and Ageing	15:99240481	15	99236767	IGF1R	15	99240481	A	G	0.286486	-0.024	0.0032	4.3e-13	-0.330081	0.0334754	6.180039e-23	0.0727094	0.0121803	2.380708e-09	0.2743666	5
cg18210414	Height_GWAS	Growth and Ageing	1:46583418	1	46113135	RPS15AP10;GPBP1L1	1	46583418	A	G	0.421622	-0.018	0.0029	3.4e-10	-0.57924	0.0270713	1.429975e-101	0.0310752	0.00521295	2.504704e-09	0.380222	20
cg18463452	Height_GWAS	Growth and Ageing	15:41570909	15	41766831	RTF1;RTF1	15	41570909	G	T	0.283784	-0.023	0.0034	2.2e-11	-0.430963	0.0341886	1.969991e-36	0.0533688	0.00895355	2.512624e-09	0.1072185	20
cg12497611	Height_GWAS	Growth and Ageing	2:172182957	2	172183855	METTL8	2	172182957	C	T	0.256757	0.023	0.0034	1.2e-11	0.415761	0.0331117	3.670026e-36	0.0553202	0.00928907	2.594156e-09	0.4546931	16
cg15542309	Height_GWAS	Growth and Ageing	14:102970581	14	102975258	ANKRD9	14	102970581	G	C	0.27027	-0.022	0.0035	1.4e-10	-0.704389	0.0382414	9.160168e-76	0.0312327	0.0052502	2.700034e-09	0.05609182	18
cg00936733	Height_GWAS	Growth and Ageing	16:792190	16	783597	NARFL	16	792190	G	A	0.327027	0.033	0.0038	1.4e-18	0.310999	0.0380903	3.220005e-16	0.10611	0.017838	2.705561e-09	0.6726118	9
cg02481789	Height_GWAS	Growth and Ageing	17:40862647	17	40805506	NA	17	40862647	T	G	0.581081	0.02	0.003	3.5e-11	0.417478	0.0317303	1.549992e-39	0.0479067	0.00805584	2.733881e-09	0.3809989	10
cg01171954	Height_GWAS	Growth and Ageing	14:68642759	14	68713369	RAD51B;RAD51B;RAD51B	14	68642759	G	A	0.851351	0.03	0.004	5e-14	-0.448177	0.0459471	1.769997e-22	-0.0669378	0.0112583	2.75395e-09	0.08682713	16
cg22900229	Height_GWAS	Growth and Ageing	2:25453968	2	25391773	POMC;POMC	2	25453968	G	C	0.208108	0.038	0.0038	2.1e-24	0.474248	0.0641912	1.49e-13	0.0801269	0.0134843	2.811934e-09	0.05208869	13
cg13408214	Height_GWAS	Growth and Ageing	17:40905383	17	40823572	PLEKHH3	17	40905383	C	T	0.554054	0.021	0.0029	1.9e-12	0.369741	0.0355929	2.809995e-25	0.0567965	0.00956092	2.841736e-09	0.5354735	8
cg06108383	Height_GWAS	Growth and Ageing	6:32138545	6	32120899	PPT2;PRRT1;PPT2	6	32138545	C	A	0.883784	-0.038	0.0041	5.6e-20	-0.367233	0.0474661	1.019999e-14	0.103477	0.0174221	2.861073e-09	0.2350334	7
cg03217434	Height_GWAS	Growth and Ageing	19:2186237	19	2183142	DOT1L	19	2186237	A	G	0.240541	-0.024	0.0037	3.8e-11	-0.553543	0.0374762	2.270045e-49	0.0433571	0.00730036	2.867043e-09	0.4831537	15
cg14449180	Height_GWAS	Growth and Ageing	6:30302600	6	29894619	HCG4P6	6	30302600	G	T	0.240541	-0.026	0.0036	7.7e-13	-0.398409	0.038317	2.540003e-25	0.0652596	0.0110019	2.998346e-09	0.1497508	20
cg10560701	Height_GWAS	Growth and Ageing	11:68201295	11	68222476	NA	11	68201295	T	C	0.113514	-0.027	0.0042	2.8e-10	-0.593828	0.0386688	3.189957e-53	0.0454677	0.00766746	3.030135e-09	0.3510637	20
cg18035858	Height_GWAS	Growth and Ageing	5:32716589	5	32806495	NA	5	32716589	C	T	0.267568	0.025	0.0034	2.1e-13	-0.336984	0.0336325	1.250002e-23	-0.0741875	0.0125148	3.066978e-09	0.1257772	11
cg27616541	Height_GWAS	Growth and Ageing	17:40842084	17	40837288	CNTNAP1	17	40842084	A	G	0.513514	0.021	0.0029	8.5e-13	0.430638	0.0417256	5.68e-25	0.0487649	0.00822645	3.070003e-09	0.3794553	10
cg01781446	Height_GWAS	Growth and Ageing	17:7454528	17	7383488	AMAC1L3;ZBTB4;ZBTB4	17	7454528	G	C	0.0594595	0.034	0.0048	2.9e-12	-0.471697	0.0436829	3.51e-27	-0.0720802	0.01217	3.16587e-09	0.07607955	12
cg05991184	Height_GWAS	Growth and Ageing	2:219120255	2	219186017	PNKD	2	219120255	T	C	0.581081	0.021	0.003	1.7e-12	-0.329376	0.0296669	1.219998e-28	-0.0637569	0.0107673	3.193414e-09	0.138361	13
cg09264619	Height_GWAS	Growth and Ageing	17:80161081	17	80180166	NA	17	80161081	G	A	0.743243	-0.021	0.0031	3.2e-11	-0.408735	0.0335617	4.039992e-34	0.051378	0.00867872	3.219421e-09	0.08395514	5
cg08043960	Height_GWAS	Growth and Ageing	2:10178479	2	10196633	NA	2	10178479	T	C	0.667568	-0.022	0.003	8.4e-13	0.3181	0.0317376	1.209995e-23	-0.0691606	0.0116858	3.251961e-09	0.8361291	4
cg02976036	Height_GWAS	Growth and Ageing	1:17337391	1	17033405	ESPNP	1	17337391	A	G	0.264865	-0.037	0.0034	5.8e-27	-0.257616	0.0365885	1.909997e-12	0.143625	0.0242959	3.390377e-09	0.1238455	6
cg20650505	Height_GWAS	Growth and Ageing	1:46538040	1	46528704	PIK3R3;PIK3R3;PIK3R3;PIK3R3;PIK3R3	1	46538040	T	A	0.421622	-0.018	0.0029	6.3e-10	-0.500118	0.0260227	2.589972e-82	0.0359915	0.00609355	3.494634e-09	0.1219491	20
cg05848660	Height_GWAS	Growth and Ageing	14:74998875	14	74975983	LTBP2	14	74998875	A	G	0.621622	0.023	0.003	1e-14	0.276961	0.0299053	2.020004e-20	0.0830442	0.0140617	3.511961e-09	0.1843405	20
cg18304951	Height_GWAS	Growth and Ageing	6:33699899	6	33714686	IP6K3;IP6K3;IP6K3;IP6K3	6	33699899	C	T	0.510811	0.019	0.0029	4.8e-11	-0.402195	0.029496	2.459979e-42	-0.0472408	0.00799958	3.517755e-09	0.0956734	20
cg17611657	Height_GWAS	Growth and Ageing	2:241876580	2	241898734	LOC200772	2	241876580	T	C	0.310811	-0.019	0.003	8.1e-10	-0.466485	0.0285477	5.080011e-60	0.0407301	0.00689722	3.520155e-09	0.1103186	14
cg08200543	Height_GWAS	Growth and Ageing	1:2082566	1	2121449	C1orf86;LOC100128003;C1orf86	1	2082566	C	T	0.416216	0.021	0.003	2.4e-12	0.349844	0.031845	4.469999e-28	0.0600268	0.0101681	3.560033e-09	0.06550267	7
cg07112997	Height_GWAS	Growth and Ageing	20:33972948	20	33929992	UQCC1;UQCC1;UQCC1	20	33972948	A	G	0.627027	-0.067	0.003	3e-108	0.198554	0.0324509	9.439999e-10	-0.33744	0.0571821	3.609891e-09	0.546271	4
cg06141621	Height_GWAS	Growth and Ageing	2:241891207	2	241899052	LOC200772	2	241891207	A	G	0.678378	0.019	0.003	8e-10	0.457835	0.0283013	7.310058e-59	0.0414997	0.00703685	3.690908e-09	0.4678065	12
cg18259342	Height_GWAS	Growth and Ageing	2:218947515	2	219184859	PNKD	2	218947515	T	A	0.527027	-0.019	0.0031	6.3e-10	-0.680196	0.0316514	1.920053e-102	0.0279331	0.00473924	3.769327e-09	0.6180236	20
cg21518767	Height_GWAS	Growth and Ageing	1:211933114	1	212004577	LPGAT1	1	211933114	G	A	0.448649	0.021	0.003	1.3e-12	-0.325639	0.0298114	8.919994e-28	-0.0644886	0.010942	3.777073e-09	0.3382305	12
cg03479209	Height_GWAS	Growth and Ageing	3:57981523	3	58020999	FLNB;FLNB;FLNB;FLNB	3	57981523	C	G	0.683784	-0.023	0.0032	4e-13	0.331753	0.0322816	8.96003e-25	-0.0693287	0.0117707	3.863697e-09	0.1695002	13
cg02476190	Height_GWAS	Growth and Ageing	7:2801803	7	2900280	NA	7	2801803	T	C	0.310811	-0.058	0.0033	4.1e-69	0.43991	0.0703707	4.070007e-10	-0.131845	0.0223851	3.865324e-09	0.8207929	5
cg14670597	Height_GWAS	Growth and Ageing	4:122699741	4	122722336	EXOSC9;EXOSC9	4	122699741	T	G	0.378378	0.02	0.003	1.6e-10	0.400959	0.0319151	3.359997e-36	0.0498804	0.00847023	3.88748e-09	0.1722858	14
cg17984469	Height_GWAS	Growth and Ageing	6:109750410	6	109777324	MICAL1;MICAL1	6	109750410	T	C	0.372973	-0.022	0.0031	4.1e-12	0.339098	0.032237	7.069992e-26	-0.064878	0.0110279	4.02765e-09	0.2745434	19
cg17644690	Height_GWAS	Growth and Ageing	1:182970337	1	183093894	LAMC1	1	182970337	A	T	0.572973	-0.021	0.003	2.1e-12	-0.357494	0.0330139	2.520007e-27	0.0587422	0.00999246	4.136049e-09	0.229518	3
cg23569941	Height_GWAS	Growth and Ageing	2:219191569	2	219139048	TMBIM1;PNKD	2	219191569	A	G	0.340541	-0.019	0.003	4.4e-10	0.51201	0.0328009	6.260126e-55	-0.0371087	0.00632317	4.392781e-09	0.06537528	13
cg07832830	Height_GWAS	Growth and Ageing	15:74215551	15	74200807	NA	15	74215551	T	C	0.405405	-0.029	0.0031	1.7e-20	0.294226	0.039097	5.250018e-14	-0.0985637	0.0168091	4.526642e-09	0.1783117	6
cg09127607	Height_GWAS	Growth and Ageing	10:69914009	10	69914213	MYPN	10	69914009	T	C	0.532432	0.021	0.0029	1.1e-12	0.308052	0.0308475	1.749998e-23	0.0681703	0.0116285	4.564183e-09	0.2609438	12
cg16327477	Height_GWAS	Growth and Ageing	11:65254025	11	65315284	LTBP3;LTBP3;LTBP3	11	65254025	G	T	0.116216	-0.032	0.0045	7.9e-13	0.419488	0.0405439	4.339977e-25	-0.0762835	0.0130167	4.617156e-09	0.2060035	3
cg12622597	Height_GWAS	Growth and Ageing	5:134364518	5	134363053	NA	5	134364518	G	C	0.275676	-0.037	0.0038	2.2e-22	0.285935	0.0390328	2.379995e-13	-0.1294	0.0221053	4.804749e-09	0.2809681	3
cg09293161	Height_GWAS	Growth and Ageing	9:98256309	9	98128032	NA	9	98256309	A	G	0.0837838	0.032	0.0049	1e-10	0.686942	0.0521084	1.100011e-39	0.0465833	0.00796033	4.859182e-09	0.7502585	4
cg22598563	Height_GWAS	Growth and Ageing	5:131423966	5	131563921	P4HA2;P4HA2;P4HA2;P4HA2;P4HA2	5	131423966	A	G	0.613514	0.02	0.003	1.5e-11	-0.336634	0.027577	2.849985e-34	-0.0594117	0.0101542	4.887142e-09	0.5405172	20
cg27447795	Height_GWAS	Growth and Ageing	1:46073489	1	46309093	MAST2	1	46073489	A	G	0.462162	-0.02	0.0029	2.2e-11	-0.323794	0.0293628	2.819995e-28	0.0617677	0.0105636	4.99904e-09	0.2968597	20
cg23071690	Height_GWAS	Growth and Ageing	6:30284051	6	30232015	HLA-L	6	30284051	C	G	0.237838	-0.025	0.0035	4e-12	-0.371073	0.0364603	2.499991e-24	0.0673722	0.0115233	5.016526e-09	0.07833882	9
cg12410551	Height_GWAS	Growth and Ageing	17:43268712	17	43221928	NA	17	43268712	T	C	0.7	0.024	0.0036	3.2e-11	-0.471552	0.0387622	4.759969e-34	-0.0508958	0.00870557	5.024838e-09	0.06466657	13
cg10022349	Height_GWAS	Growth and Ageing	14:74977382	14	75041541	LTBP2	14	74977382	T	C	0.589189	0.027	0.0035	1.1e-14	-0.309666	0.0345843	3.429999e-19	-0.0871907	0.0149187	5.084832e-09	0.457615	5
cg00294382	Height_GWAS	Growth and Ageing	12:56647911	12	56732721	IL23A;IL23A	12	56647911	C	G	0.932432	-0.046	0.0059	5.4e-15	-0.593844	0.0672556	1.050003e-18	0.0774614	0.0132542	5.08677e-09	0.1135502	5
cg19704410	Height_GWAS	Growth and Ageing	12:58249243	12	58230164	CTDSP2	12	58249243	G	A	0.383784	-0.022	0.0032	7.1e-12	-0.379452	0.0342051	1.350002e-28	0.0579783	0.00992139	5.103179e-09	0.2125153	17
cg02050917	Height_GWAS	Growth and Ageing	1:2090095	1	2173571	SKI	1	2090095	G	T	0.416216	0.021	0.003	2.8e-12	-0.290534	0.0274666	3.780027e-26	-0.0722807	0.0123821	5.298432e-09	0.1173574	17
cg19526562	Height_GWAS	Growth and Ageing	14:74925452	14	74986459	LTBP2	14	74925452	T	G	0.508108	-0.018	0.0029	1.3e-09	0.469687	0.0274302	9.999886e-66	-0.0383234	0.00656746	5.367845e-09	0.5895464	20
cg09806102	Height_GWAS	Growth and Ageing	13:51127270	13	51127254	NA	13	51127270	T	C	0.243243	-0.059	0.0036	4.2e-61	-0.238515	0.0382547	4.519998e-10	0.247364	0.042448	5.627741e-09	0.7301443	7
cg19710355	Height_GWAS	Growth and Ageing	2:219120255	2	219124882	GPBAR1;GPBAR1;GPBAR1	2	219120255	T	C	0.581081	0.021	0.003	1.7e-12	0.322362	0.0307022	8.669965e-26	0.0651442	0.0111849	5.735502e-09	0.2907027	13
cg04731861	Height_GWAS	Growth and Ageing	2:218945045	2	219085781	ARPC2;ARPC2	2	218945045	A	G	0.391892	-0.018	0.003	3e-09	0.698927	0.0293	9.169949e-126	-0.0257538	0.00442599	5.928712e-09	0.09122848	20
cg12081389	Height_GWAS	Growth and Ageing	6:29010587	6	29012269	OR2W1	6	29010587	G	A	0.213514	-0.027	0.0034	1.7e-14	0.340935	0.0399131	1.320003e-17	-0.079194	0.0136164	6.025271e-09	0.1039124	20
cg19870401	Height_GWAS	Growth and Ageing	16:82185320	16	82264038	NA	16	82185320	G	A	0.816216	-0.022	0.0036	1.1e-09	-0.624942	0.0331584	3.099973e-79	0.0352033	0.00605579	6.130344e-09	0.1433919	11
cg14726606	Height_GWAS	Growth and Ageing	1:17306675	1	17311524	NA	1	17306675	G	C	0.5	0.04	0.003	1.2e-40	-0.209642	0.0324829	1.090002e-10	-0.190801	0.032845	6.278904e-09	0.4513423	4
cg13611204	Height_GWAS	Growth and Ageing	9:139323311	9	139324423	INPP5E	9	139323311	C	T	0.386486	0.023	0.003	2.6e-14	0.266329	0.0299263	5.610024e-19	0.0863594	0.0148677	6.302581e-09	0.05045077	10
cg13675837	Height_GWAS	Growth and Ageing	17:54858579	17	54910204	DGKE	17	54858579	T	C	0.183784	0.027	0.0037	6.6e-13	-0.37137	0.0387777	1.000006e-21	-0.0727038	0.0125258	6.46265e-09	0.05495772	7
cg05454074	Height_GWAS	Growth and Ageing	12:124786491	12	124778214	ZNF664-FAM101A;FAM101A	12	124786491	A	G	0.0891892	0.039	0.0056	3.8e-12	-0.564266	0.0538153	1.009993e-25	-0.0691163	0.0119141	6.582902e-09	0.8383602	11
cg20669292	Height_GWAS	Growth and Ageing	17:40797406	17	40823420	PLEKHH3	17	40797406	T	G	0.367568	-0.021	0.003	3.4e-12	-0.34773	0.0335647	3.769971e-25	0.0603917	0.0104121	6.6267e-09	0.3460079	10
cg07149772	Height_GWAS	Growth and Ageing	8:25325343	8	25314972	KCTD9	8	25325343	A	G	0.310811	-0.02	0.003	2.3e-11	-0.333811	0.0283909	6.449966e-32	0.0599141	0.0103313	6.659127e-09	0.5750258	10
cg04120369	Height_GWAS	Growth and Ageing	17:40841397	17	40901759	NA	17	40841397	T	C	0.513514	0.021	0.0029	2.4e-12	-0.348231	0.0361179	5.340028e-22	-0.0603048	0.0104151	7.032491e-09	0.687417	7
cg23141183	Height_GWAS	Growth and Ageing	17:80161081	17	80185318	SLC16A3	17	80161081	G	A	0.743243	-0.021	0.0031	3.2e-11	-0.343482	0.0308231	7.690047e-29	0.0611386	0.010562	7.09931e-09	0.09751555	6
cg18831671	Height_GWAS	Growth and Ageing	15:89824258	15	89859939	FANCI;POLG;POLG;FANCI	15	89824258	C	A	0.42973	-0.021	0.003	1.5e-11	0.577926	0.0562297	8.860033e-25	-0.0363368	0.00628056	7.225196e-09	0.2511145	19
cg25688973	Height_GWAS	Growth and Ageing	5:131402450	5	131563953	P4HA2;P4HA2;P4HA2;P4HA2;P4HA2	5	131402450	G	A	0.610811	0.02	0.0031	1.4e-10	-0.361109	0.027657	5.820024e-39	-0.0553849	0.00957549	7.293146e-09	0.4770606	20
cg02329835	Height_GWAS	Growth and Ageing	9:98256309	9	98315369	NA	9	98256309	A	G	0.0837838	0.032	0.0049	1e-10	0.732833	0.0591432	2.929975e-35	0.0436662	0.00755822	7.590722e-09	0.341882	13
cg25880954	Height_GWAS	Growth and Ageing	1:47922264	1	47900630	MGC12982;FOXD2	1	47922264	A	T	0.3	0.02	0.003	2.6e-11	0.558652	0.0484384	8.970044e-31	0.0358005	0.00620267	7.843848e-09	0.0638167	20
cg16718710	Height_GWAS	Growth and Ageing	4:2218888	4	2249145	NA	4	2218888	G	C	0.0594595	-0.041	0.0063	8.1e-11	0.75077	0.0601887	1.040007e-35	-0.0546106	0.00946483	7.934463e-09	0.3838728	7
cg16091142	Height_GWAS	Growth and Ageing	20:34412049	20	34544290	SCAND1	20	34412049	A	G	0.178378	0.057	0.0041	6.9e-43	0.30813	0.0486225	2.340001e-10	0.184987	0.0320803	8.100101e-09	0.7826608	13
cg16522697	Height_GWAS	Growth and Ageing	10:104505687	10	104524136	WBP1L	10	104505687	C	G	0.335135	-0.023	0.0031	7.2e-13	0.292185	0.031908	5.33e-20	-0.0787172	0.0136551	8.181767e-09	0.05739015	14
cg01357317	Height_GWAS	Growth and Ageing	10:104372244	10	104373849	SUFU;SUFU	10	104372244	G	A	0.424324	-0.024	0.0029	1.5e-16	0.23571	0.0294242	1.140003e-15	-0.10182	0.0176897	8.61799e-09	0.3177913	11
cg01644741	Height_GWAS	Growth and Ageing	20:47848037	20	47896888	MIR1259;SNORD12B;C20orf199;C20orf199;SNORD12;C20orf199	20	47848037	A	G	0.756757	0.024	0.0034	3.5e-12	-0.346109	0.0348466	3.010007e-23	-0.0693423	0.0120516	8.727269e-09	0.09912995	12
cg05310309	Height_GWAS	Growth and Ageing	2:109033833	2	109257429	LIMS1	2	109033833	G	C	0.397297	0.018	0.003	2.5e-09	-0.723588	0.0358098	8.599895e-91	-0.024876	0.00432492	8.830553e-09	0.2575964	20
cg05985737	Height_GWAS	Growth and Ageing	1:17331676	1	17306885	MFAP2;MFAP2;MFAP2;MFAP2	1	17331676	G	A	0.462162	-0.035	0.003	2e-31	0.230263	0.0348349	3.840006e-11	-0.152	0.0264295	8.86318e-09	0.2494094	11
cg11368341	Height_GWAS	Growth and Ageing	20:34673871	20	34686461	EPB41L1;EPB41L1;EPB41L1;EPB41L1	20	34673871	C	G	0.243243	0.044	0.0036	2.2e-34	0.279936	0.0429976	7.490024e-11	0.157179	0.0273539	9.131207e-09	0.3765066	6
cg07117059	Height_GWAS	Growth and Ageing	6:28383714	6	28180534	NA	6	28383714	T	G	0.0621622	-0.036	0.0057	3.1e-10	0.783257	0.0566381	1.699991e-43	-0.0459619	0.00800032	9.191615e-09	0.108236	20
cg07871971	Height_GWAS	Growth and Ageing	17:40639422	17	40839766	CNTNAP1	17	40639422	A	G	0.372973	-0.02	0.0031	1.7e-10	-0.37819	0.0300194	2.159992e-36	0.0528835	0.00920926	9.333093e-09	0.1158152	10
cg20300514	Height_GWAS	Growth and Ageing	1:2082566	1	2120985	C1orf86;LOC100128003	1	2082566	C	T	0.416216	0.021	0.003	2.4e-12	0.329905	0.0328695	1.049994e-23	0.0636547	0.0110867	9.381797e-09	0.08014349	6
cg12773035	Height_GWAS	Growth and Ageing	16:2249376	16	2239574	CASKIN1;CASKIN1	16	2249376	A	T	0.467568	0.029	0.0033	3.2e-18	-0.247924	0.0326969	3.390006e-14	-0.116971	0.0203752	9.418843e-09	0.1674633	9
cg05586607	Height_GWAS	Growth and Ageing	11:1984911	11	1965447	NA	11	1984911	T	C	0.197297	0.025	0.0042	2.6e-09	-0.978986	0.0450821	1.459996e-104	-0.0255366	0.0044484	9.432591e-09	0.2409821	18
cg12463893	Height_GWAS	Growth and Ageing	9:139257147	9	139259372	DNLZ;DNLZ;CARD9;CARD9	9	139257147	C	G	0.448649	0.023	0.0033	3.3e-12	-0.30924	0.030568	4.669973e-24	-0.0743759	0.0129587	9.498742e-09	0.3742576	12
cg24118715	Height_GWAS	Growth and Ageing	10:70161633	10	70232072	DNA2	10	70161633	T	C	0.802703	0.023	0.0037	9.5e-10	0.578638	0.0388933	4.610005e-50	0.0397485	0.00693004	9.711942e-09	0.0703431	20
cg05749067	Height_GWAS	Growth and Ageing	1:26521140	1	26517321	CATSPER4	1	26521140	A	G	0.151351	0.025	0.0038	2.6e-11	-0.43122	0.0368678	1.329995e-31	-0.057975	0.0101106	9.802803e-09	0.3359938	20
cg06872047	Height_GWAS	Growth and Ageing	6:29626949	6	29585579	GABBR1;GABBR1;GABBR1	6	29626949	G	C	0.140541	-0.031	0.0046	1.2e-11	-0.487858	0.0448196	1.359996e-27	0.0635431	0.0110898	1.005194e-08	0.07086856	17
cg02229607	Height_GWAS	Growth and Ageing	7:2750028	7	2759813	NA	7	2750028	T	C	0.345946	0.025	0.0036	3.9e-12	0.411138	0.0405428	3.639991e-24	0.0608068	0.0106125	1.005938e-08	0.1704776	20
cg06772138	Height_GWAS	Growth and Ageing	14:65544367	14	65537352	MAX;MAX	14	65544367	A	C	0.345946	-0.02	0.0033	2.3e-09	0.511404	0.0290977	3.800055e-69	-0.039108	0.00682571	1.007141e-08	0.091571	20
cg00876694	Height_GWAS	Growth and Ageing	20:33409350	20	33294907	TP53INP2	20	33409350	A	G	0.440541	0.037	0.0029	5.5e-36	-0.234205	0.0365343	1.45e-10	-0.157981	0.0275798	1.015343e-08	0.06010982	5
cg16927164	Height_GWAS	Growth and Ageing	6:27231224	6	27271440	NA	6	27231224	G	C	0.162162	-0.033	0.0046	7.3e-13	0.562848	0.0593637	2.510005e-21	-0.0586304	0.0102485	1.059844e-08	0.9150795	19
cg08251988	Height_GWAS	Growth and Ageing	19:2141209	19	2177245	DOT1L	19	2141209	T	C	0.427027	0.027	0.003	1.1e-18	0.268693	0.0362645	1.269998e-13	0.100486	0.0175669	1.063887e-08	0.6933293	11
cg09378573	Height_GWAS	Growth and Ageing	2:44781729	2	44823888	CAMKMT	2	44781729	G	C	0.635135	-0.022	0.0031	6e-13	0.294214	0.0304527	4.399995e-22	-0.0747755	0.0130737	1.068085e-08	0.6305341	11
cg12425321	Height_GWAS	Growth and Ageing	6:31609272	6	31733914	C6orf27	6	31609272	C	T	0.148649	0.027	0.0038	8.8e-13	-0.367678	0.0381535	5.590014e-22	-0.0734338	0.0128406	1.07235e-08	0.06836516	20
cg09431013	Height_GWAS	Growth and Ageing	14:74980816	14	74983580	LTBP2	14	74980816	C	T	0.648649	0.028	0.0031	1.1e-19	-0.22411	0.0303662	1.579999e-13	-0.124939	0.0218614	1.096867e-08	0.5637059	9
cg18914967	Height_GWAS	Growth and Ageing	12:122494809	12	122500697	NA	12	122494809	C	T	0.397297	0.022	0.0029	2e-13	0.27024	0.0311062	3.699998e-18	0.0814091	0.0142467	1.101896e-08	0.4027884	5
cg00129811	Height_GWAS	Growth and Ageing	6:116744949	6	116726398	DSE;DSE	6	116744949	A	G	0.686486	0.02	0.0032	1.8e-10	0.403832	0.0286455	3.930042e-45	0.0495255	0.00866791	1.105685e-08	0.06213335	20
cg24578623	Height_GWAS	Growth and Ageing	2:219154781	2	219152149	PNKD;TMBIM1	2	219154781	A	G	0.57027	0.022	0.003	6e-13	-0.292593	0.0321104	8.079956e-20	-0.0751898	0.0131612	1.110036e-08	0.9671692	9
cg04861271	Height_GWAS	Growth and Ageing	14:23777099	14	23789531	PABPN1;PABPN1	14	23777099	A	G	0.302703	-0.025	0.0041	3.4e-09	-0.597672	0.0368789	4.550059e-59	0.041829	0.00732944	1.149961e-08	0.09200221	8
cg22900372	Height_GWAS	Growth and Ageing	6:28801383	6	28872654	TRIM27	6	28801383	T	C	0.464865	-0.024	0.0029	4e-16	-0.273759	0.0347635	3.409987e-15	0.0876683	0.0153673	1.164238e-08	0.5659267	12
cg22976120	Height_GWAS	Growth and Ageing	11:48050995	11	48040772	PTPRJ;PTPRJ	11	48050995	G	A	0.221622	0.025	0.0037	8.8e-12	-0.381008	0.0358088	1.939996e-26	-0.0656154	0.0115037	1.171251e-08	0.6562453	20
cg10058850	Height_GWAS	Growth and Ageing	16:778024	16	768068	NA	16	778024	C	T	0.310811	0.031	0.0037	3.8e-17	0.327024	0.0420117	7.019997e-15	0.0947943	0.0166226	1.179051e-08	0.07222432	3
cg17806757	Height_GWAS	Growth and Ageing	6:32032743	6	32070388	TNXB	6	32032743	A	G	0.451351	-0.027	0.003	1.4e-19	-0.217113	0.0294602	1.710001e-13	0.124359	0.0218099	1.184416e-08	0.1881548	6
cg19747961	Height_GWAS	Growth and Ageing	16:2285357	16	2286378	DNASE1L2;DNASE1L2	16	2285357	T	C	0.456757	0.025	0.0031	9.3e-16	-0.314775	0.0391139	8.439995e-16	-0.0794218	0.0139422	1.222911e-08	0.07756601	3
cg21396064	Height_GWAS	Growth and Ageing	16:14405892	16	14397766	MIR193B	16	14405892	A	G	0.381081	0.021	0.003	3.9e-12	0.324521	0.0331418	1.220003e-22	0.0647108	0.0113637	1.237054e-08	0.3015267	5
cg01190459	Height_GWAS	Growth and Ageing	3:72380757	3	72397347	NA	3	72380757	C	A	0.205405	-0.026	0.0042	2.7e-10	0.55588	0.0382968	9.72992e-48	-0.0467727	0.00821404	1.23927e-08	0.09022342	8
cg04716277	Height_GWAS	Growth and Ageing	2:219604326	2	219625165	NA	2	219604326	C	T	0.410811	-0.024	0.0029	9.8e-16	0.230398	0.0293993	4.619994e-15	-0.104168	0.018306	1.267702e-08	0.4386813	7
cg06968155	Height_GWAS	Growth and Ageing	5:131623358	5	131705112	SLC22A5	5	131623358	G	A	0.372973	0.037	0.003	4.3e-33	0.214814	0.0334984	1.429996e-10	0.172242	0.0302734	1.273755e-08	0.06719556	6
cg01150497	Height_GWAS	Growth and Ageing	1:2082566	1	2120978	FAAP20;FAAP20;FAAP20;FAAP20;FAAP20	1	2082566	C	T	0.416216	0.021	0.003	2.4e-12	0.320164	0.0328563	1.950009e-22	0.0655914	0.0115373	1.307002e-08	0.06119147	6
cg24795536	Height_GWAS	Growth and Ageing	16:2097158	16	2097195	NTHL1;TSC2;TSC2;TSC2	16	2097158	A	G	0.2	-0.029	0.0045	1.8e-10	-0.467356	0.0388121	2.150015e-33	0.0620512	0.0109209	1.332084e-08	0.4181609	3
cg18973036	Height_GWAS	Growth and Ageing	9:95696252	9	95709643	FGD3;FGD3	9	95696252	G	A	0.267568	-0.024	0.0032	2.2e-13	0.317463	0.0365167	3.509977e-18	-0.0755994	0.0133125	1.356397e-08	0.1868046	4
cg05171584	Height_GWAS	Growth and Ageing	6:152157122	6	152128535	ESR1;ESR1;ESR1;ESR1;ESR1	6	152157122	A	G	0.505405	-0.032	0.0031	1.2e-24	0.212441	0.0312562	1.070002e-11	-0.15063	0.0265347	1.37305e-08	0.1668196	3
cg22906032	Height_GWAS	Growth and Ageing	1:212045896	1	212004642	LPGAT1	1	212045896	G	T	0.505405	-0.021	0.0029	1.8e-12	0.285835	0.0313855	8.450039e-20	-0.073469	0.012962	1.444515e-08	0.07790631	18
cg22344745	Height_GWAS	Growth and Ageing	1:227707361	1	227746294	NA	1	227707361	C	G	0.175676	-0.038	0.0038	2.4e-23	-0.30157	0.0438336	5.990007e-12	0.126007	0.0222313	1.444555e-08	0.1026184	3
cg24430754	Height_GWAS	Growth and Ageing	2:232462504	2	232396241	NMUR1	2	232462504	A	G	0.516216	0.019	0.003	6e-10	0.377453	0.029769	7.689997e-37	0.0503374	0.00888436	1.463019e-08	0.1551021	14
cg04671947	Height_GWAS	Growth and Ageing	19:41889748	19	41914357	BCKDHA;BCKDHA	19	41889748	C	T	0.602703	-0.028	0.0031	7.4e-19	0.950986	0.130958	3.819996e-13	-0.0294431	0.00520243	1.518231e-08	0.1417296	10
cg14608626	Height_GWAS	Growth and Ageing	9:97489444	9	97489463	C9orf3	9	97489444	G	A	0.0864865	-0.038	0.006	4.4e-10	-0.790333	0.0627152	2.06001e-36	0.048081	0.00849656	1.523632e-08	0.2325889	11
cg12433691	Height_GWAS	Growth and Ageing	2:109055717	2	109065314	GCC2;GCC2	2	109055717	T	C	0.397297	0.018	0.003	2.5e-09	0.482588	0.028418	1.120014e-64	0.0372989	0.00659309	1.537997e-08	0.2608079	15
cg02263035	Height_GWAS	Growth and Ageing	11:68829638	11	68840389	TPCN2;TPCN2	11	68829638	T	C	0.502703	-0.018	0.0031	5.9e-09	0.715644	0.0287061	3.519927e-137	-0.0251522	0.0044477	1.557639e-08	0.707404	20
cg26137290	Height_GWAS	Growth and Ageing	2:1775108	2	1776737	NA	2	1775108	A	T	0.224324	0.022	0.0037	1.1e-09	-0.567992	0.0311416	2.530056e-74	-0.0387329	0.00685159	1.575516e-08	0.2994881	20
cg07256732	Height_GWAS	Growth and Ageing	16:774692	16	621771	PIGQ;PIGQ	16	774692	G	A	0.583784	0.024	0.0037	4e-11	-0.396759	0.0344394	1.040003e-30	-0.0604901	0.0107021	1.58442e-08	0.1089026	9
cg18073883	Height_GWAS	Growth and Ageing	6:32797361	6	32780861	HLA-DOB	6	32797361	T	C	0.297297	-0.02	0.0033	1.7e-09	-0.510049	0.0327099	8.110032e-55	0.0392119	0.00694148	1.61453e-08	0.08128578	20
cg14475969	Height_GWAS	Growth and Ageing	14:74989433	14	74963840	NA	14	74989433	C	T	0.654054	0.027	0.003	2.3e-19	-0.235048	0.0323956	4e-13	-0.11487	0.0203361	1.617681e-08	0.06707606	15
cg12820294	Height_GWAS	Growth and Ageing	9:98256309	9	98332711	NA	9	98256309	A	G	0.0837838	0.032	0.0049	1e-10	0.553876	0.0494777	4.340001e-29	0.0577747	0.0102421	1.691694e-08	0.2166046	5
cg04147642	Height_GWAS	Growth and Ageing	6:32050067	6	32054659	TNXB	6	32050067	C	T	0.516216	-0.024	0.003	4.5e-16	0.240875	0.0302923	1.839998e-15	-0.0996367	0.0176671	1.703539e-08	0.1611301	20
cg02226385	Height_GWAS	Growth and Ageing	2:242247994	2	242255838	SEPT2;HDLBP;SEPT2;SEPT2;SEPT2	2	242247994	C	T	0.227027	-0.024	0.0034	3.3e-12	0.348959	0.037217	6.829996e-21	-0.068776	0.0121957	1.706633e-08	0.162862	6
cg23139285	Height_GWAS	Growth and Ageing	12:56647911	12	56627597	SLC39A5;SLC39A5	12	56647911	C	G	0.932432	-0.046	0.0059	5.4e-15	-0.569824	0.0697808	3.190015e-16	0.0807267	0.0143156	1.709652e-08	0.1692984	5
cg26470479	Height_GWAS	Growth and Ageing	17:40735469	17	40805923	NA	17	40735469	G	T	0.575676	0.019	0.0029	4.3e-11	0.30534	0.0276293	2.160013e-28	0.0622257	0.0110412	1.742793e-08	0.06559539	12
cg10666763	Height_GWAS	Growth and Ageing	17:40873303	17	40823105	PLEKHH3;PLEKHH3;PLEKHH3	17	40873303	C	T	0.602703	0.021	0.003	6.3e-13	0.326128	0.034347	2.199998e-21	0.0643919	0.0114284	1.757019e-08	0.2173939	3
cg12547085	Height_GWAS	Growth and Ageing	7:150689397	7	150689873	NOS3;NOS3;NOS3;NOS3	7	150689397	T	A	0.62973	0.024	0.0032	6.6e-14	-0.268504	0.0314707	1.440008e-17	-0.0893841	0.015868	1.771169e-08	0.4698444	3
cg00276091	Height_GWAS	Growth and Ageing	12:122493384	12	122501885	NA	12	122493384	C	A	0.4	0.021	0.0029	4.8e-13	0.30154	0.033662	3.310005e-19	0.0696425	0.0123667	1.786806e-08	0.6153857	4
cg16849024	Height_GWAS	Growth and Ageing	19:41932275	19	41934210	B3GNT8	19	41932275	C	T	0.602703	-0.028	0.0031	2.5e-19	0.241201	0.0334958	5.979987e-13	-0.116086	0.0206172	1.796442e-08	0.0930297	4
cg19987356	Height_GWAS	Growth and Ageing	17:40873303	17	40823930	PLEKHH3	17	40873303	C	T	0.602703	0.021	0.003	6.3e-13	0.318325	0.0335925	2.639986e-21	0.0659703	0.0117168	1.798057e-08	0.4586718	7
cg16787352	Height_GWAS	Growth and Ageing	14:102970581	14	102975405	ANKRD9	14	102970581	G	C	0.27027	-0.022	0.0035	1.4e-10	-0.918157	0.0725444	1.030003e-36	0.023961	0.00425621	1.805645e-08	0.3005989	20
cg00827893	Height_GWAS	Growth and Ageing	13:33236272	13	33162946	PDS5B	13	33236272	A	G	0.454054	0.018	0.0029	1.7e-09	-0.373642	0.0279738	1.079997e-40	-0.0481745	0.00855852	1.814393e-08	0.2062595	14
cg23649290	Height_GWAS	Growth and Ageing	14:68628413	14	68613343	RAD51B;RAD51B;RAD51B	14	68628413	A	G	0.848649	0.029	0.004	1.1e-12	-0.368872	0.0413305	4.460017e-19	-0.0786181	0.0139709	1.83063e-08	0.1544821	6
cg00197273	Height_GWAS	Growth and Ageing	2:241865156	2	241831522	C2orf54;C2orf54;C2orf54	2	241865156	C	T	0.740541	0.019	0.0031	5.7e-10	0.416415	0.0293391	1.010003e-45	0.0456276	0.00810896	1.835731e-08	0.1116743	18
cg25843174	Height_GWAS	Growth and Ageing	11:12845835	11	12811716	TEAD1	11	12845835	T	C	0.305405	0.019	0.0032	4.6e-09	0.522878	0.029669	1.620022e-69	0.0363373	0.00645796	1.836358e-08	0.6033213	20
cg06203364	Height_GWAS	Growth and Ageing	1:2043080	1	2137307	C1orf86	1	2043080	G	T	0.308108	0.025	0.0035	3.7e-13	-0.327555	0.0359045	7.310026e-20	-0.0763231	0.0135707	1.86485e-08	0.075295	9
cg06361108	Height_GWAS	Growth and Ageing	16:2486998	16	2478781	CCNF	16	2486998	T	A	0.637838	0.019	0.0031	2.5e-09	-0.423528	0.0299385	1.960003e-45	-0.0448613	0.0079769	1.866975e-08	0.1388016	6
cg04497992	Height_GWAS	Growth and Ageing	16:680695	16	616212	NHLRC4	16	680695	G	A	0.52973	0.02	0.0031	5.4e-11	0.329403	0.0287358	2.019981e-30	0.0607159	0.0107991	1.884133e-08	0.05814916	8
cg05340048	Height_GWAS	Growth and Ageing	1:2121118	1	2084319	PRKCZ;PRKCZ;PRKCZ	1	2121118	T	C	0.6	0.02	0.0034	1.8e-09	0.648322	0.0339656	3.200008e-81	0.0308489	0.00548769	1.893458e-08	0.3788291	18
cg04303112	Height_GWAS	Growth and Ageing	3:72380757	3	72397491	NA	3	72380757	C	A	0.205405	-0.026	0.0042	2.7e-10	0.513785	0.0383319	5.759993e-41	-0.0506048	0.00900437	1.909234e-08	0.07907782	10
cg08396995	Height_GWAS	Growth and Ageing	2:44875295	2	44826138	CAMKMT	2	44875295	C	T	0.648649	-0.022	0.0031	2.1e-12	-0.342278	0.0372622	4.089985e-20	0.0642752	0.0114451	1.954996e-08	0.3843457	7
cg12314601	Height_GWAS	Growth and Ageing	19:42549934	19	42661154	NA	19	42549934	T	C	0.148649	-0.024	0.004	2.5e-09	0.663121	0.0416352	4.120047e-57	-0.0361925	0.00644592	1.967972e-08	0.5960785	10
cg21160679	Height_GWAS	Growth and Ageing	6:109691101	6	109778646	MICAL1;MICAL1;MICAL1	6	109691101	G	A	0.291892	-0.022	0.0035	4.5e-10	-0.408908	0.0328996	1.819981e-35	0.0538018	0.00959172	2.032696e-08	0.1265602	20
cg10420310	Height_GWAS	Growth and Ageing	16:14405892	16	14397576	MIR193B	16	14405892	A	G	0.381081	0.021	0.003	3.9e-12	0.313088	0.0334799	8.64e-21	0.0670738	0.0119691	2.095572e-08	0.5237439	5
cg06032048	Height_GWAS	Growth and Ageing	10:70266546	10	70231928	DNA2	10	70266546	T	G	0.805405	0.026	0.0044	3.9e-09	0.610927	0.0346804	1.860008e-69	0.0425583	0.00759657	2.115213e-08	0.1238573	20
cg26296574	Height_GWAS	Growth and Ageing	19:41932084	19	41931753	B3GNT8	19	41932084	T	G	0.594595	-0.028	0.0031	3e-20	0.458685	0.0643395	1.009998e-12	-0.0610441	0.0109085	2.193322e-08	0.1783696	10
cg16549533	Height_GWAS	Growth and Ageing	11:47468545	11	47463458	RAPSN;RAPSN;RAPSN;RAPSN	11	47468545	T	C	0.62973	-0.025	0.0037	1.9e-11	0.347651	0.0348556	1.980005e-23	-0.0719112	0.012855	2.21888e-08	0.2979767	16
cg06716698	Height_GWAS	Growth and Ageing	11:12698040	11	12707595	TEAD1	11	12698040	G	A	0.467568	0.023	0.0029	1.3e-14	0.243155	0.0308146	2.999995e-15	0.0945899	0.0169096	2.220928e-08	0.91438	9
cg00578032	Height_GWAS	Growth and Ageing	19:38436292	19	38308069	NA	19	38436292	A	G	0.57027	-0.018	0.003	3.3e-09	-0.412297	0.0266732	6.729998e-54	0.0436578	0.00780525	2.226713e-08	0.2529372	20
cg01923616	Height_GWAS	Growth and Ageing	4:184206296	4	184243714	CLDN24	4	184206296	A	G	0.0540541	-0.04	0.006	3.4e-11	-0.606653	0.0590456	9.200028e-25	0.0659356	0.01179	2.238023e-08	0.6492983	6
cg19118595	Height_GWAS	Growth and Ageing	9:97772712	9	97786774	C9orf3;C9orf3	9	97772712	C	T	0.0972973	-0.032	0.0053	2e-09	0.758712	0.0513748	2.350011e-49	-0.0421767	0.00754678	2.287621e-08	0.2188579	13
cg25431802	Height_GWAS	Growth and Ageing	6:30285405	6	30309545	TRIM39;TRIM39	6	30285405	A	C	0.237838	-0.025	0.0035	3.7e-12	0.301174	0.0335873	3.049993e-19	-0.0830085	0.0148576	2.31106e-08	0.412384	3
cg14533303	Height_GWAS	Growth and Ageing	19:38346685	19	38310956	LOC644554;LOC644554	19	38346685	G	A	0.775676	-0.027	0.004	2.6e-11	0.351747	0.0354679	3.499983e-23	-0.0767597	0.0137559	2.403431e-08	0.06025921	13
cg02454657	Height_GWAS	Growth and Ageing	6:110096896	6	109663961	NA	6	110096896	C	T	0.283784	-0.02	0.0033	1.2e-09	0.53706	0.0376163	3.02996e-46	-0.0372398	0.00667525	2.422063e-08	0.09126475	20
cg25349391	Height_GWAS	Growth and Ageing	6:142753338	6	142477370	VTA1;VTA1;VTA1	6	142753338	A	G	0.205405	-0.046	0.0038	1.5e-33	0.349113	0.055593	3.390005e-10	-0.131762	0.0236372	2.484422e-08	0.09962551	4
cg09050862	Height_GWAS	Growth and Ageing	6:117880342	6	117868105	DCBLD1	6	117880342	G	A	0.818919	-0.023	0.0034	1.5e-11	-0.370871	0.0377085	7.940013e-23	0.0620162	0.0111268	2.495167e-08	0.3264981	14
cg18810712	Height_GWAS	Growth and Ageing	6:26001888	6	26020251	HIST1H3A	6	26001888	A	G	0.756757	-0.024	0.0031	2.1e-14	-0.268812	0.0334766	9.759983e-16	0.0892817	0.0160193	2.498465e-08	0.1085259	16
cg02176678	Height_GWAS	Growth and Ageing	2:219221846	2	219576539	TTLL4	2	219221846	A	G	0.175676	-0.025	0.0037	1.1e-11	-0.397534	0.0403369	6.499975e-23	0.0628877	0.0112847	2.506697e-08	0.1346395	14
cg11882845	Height_GWAS	Growth and Ageing	12:58018979	12	58063680	NA	12	58018979	T	C	0.351351	-0.021	0.0031	3.6e-11	-0.309796	0.031613	1.129996e-22	0.0677865	0.0121647	2.512641e-08	0.05324671	7
cg14502181	Height_GWAS	Growth and Ageing	2:89022995	2	88925996	EIF2AK3	2	89022995	G	C	0.472973	-0.018	0.003	1.7e-09	-0.461791	0.0307325	4.949955e-51	0.0389787	0.00699521	2.515476e-08	0.1753188	20
cg00603172	Height_GWAS	Growth and Ageing	2:242500662	2	242497879	BOK-AS1;BOK	2	242500662	T	C	0.435135	-0.024	0.0036	3e-11	-0.327875	0.0323389	3.720003e-24	0.0731986	0.0131408	2.542449e-08	0.431868	4
cg22590761	Height_GWAS	Growth and Ageing	15:74222202	15	74218921	LOXL1;LOXL1	15	74222202	C	T	0.543243	0.025	0.0029	2.7e-17	-0.224767	0.0308041	2.95e-13	-0.111226	0.0199708	2.555309e-08	0.4309457	3
cg09548816	Height_GWAS	Growth and Ageing	8:126500350	8	126499182	NA	8	126500350	G	C	0.251351	-0.028	0.0036	2.7e-15	0.285771	0.0358428	1.550001e-15	-0.0979805	0.0175989	2.585358e-08	0.08376585	6
cg24762154	Height_GWAS	Growth and Ageing	1:23347125	1	23435907	LUZP1;LUZP1	1	23347125	T	C	0.537838	0.023	0.0029	6.6e-15	-0.279619	0.035777	5.47e-15	-0.0822548	0.0147759	2.594171e-08	0.4470192	15
cg00898064	Height_GWAS	Growth and Ageing	3:38009749	3	38029323	NA	3	38009749	T	C	0.137838	0.025	0.004	5.8e-10	-0.539848	0.0440926	1.819986e-34	-0.0463093	0.00831906	2.596807e-08	0.5681992	6
cg03079132	Height_GWAS	Growth and Ageing	16:626346	16	727212	RHBDL1	16	626346	C	A	0.527027	0.018	0.003	1.1e-09	0.42341	0.0285049	6.560022e-50	0.042512	0.00764153	2.647466e-08	0.09133637	12
cg02607907	Height_GWAS	Growth and Ageing	2:68454403	2	68443671	PPP3R1	2	68454403	T	A	0.472973	-0.017	0.003	1.5e-08	-0.825435	0.028369	3.990086e-186	0.0205952	0.00370273	2.664509e-08	0.194661	14
cg23473558	Height_GWAS	Growth and Ageing	20:47920652	20	47833701	NA	20	47920652	G	A	0.77027	0.024	0.0036	7.4e-11	0.377842	0.0376074	9.470012e-24	0.0635186	0.0114345	2.776341e-08	0.2293832	9
cg13204189	Height_GWAS	Growth and Ageing	1:11305663	1	11377073	NA	1	11305663	T	C	0.756757	-0.02	0.0033	1.6e-09	-0.436325	0.0316712	3.52001e-43	0.0458374	0.00826266	2.89728e-08	0.1042499	14
cg21442419	Height_GWAS	Growth and Ageing	1:2121118	1	2182373	SKI	1	2121118	T	C	0.6	0.02	0.0034	1.8e-09	-0.577858	0.0347136	3.210048e-62	-0.0346106	0.00624035	2.918513e-08	0.4873518	17
cg04024170	Height_GWAS	Growth and Ageing	15:74200432	15	74220756	LOXL1-AS1;LOXL1-AS1;LOXL1-AS1;LOXL1-AS1;LOXL1-AS1;LOXL1	15	74200432	C	T	0.243243	0.021	0.0035	3.3e-09	0.568164	0.039109	8.090024e-48	0.0369612	0.0066649	2.928723e-08	0.1497172	20
cg00280174	Height_GWAS	Growth and Ageing	6:31848220	6	31845469	SLC44A4;SLC44A4;SLC44A4	6	31848220	G	T	0.662162	-0.029	0.0031	4.7e-21	-0.240698	0.0349599	5.780006e-12	0.120483	0.0217279	2.938398e-08	0.1917834	4
cg09945151	Height_GWAS	Growth and Ageing	14:75647666	14	75594005	NEK9	14	75647666	T	C	0.518919	0.017	0.0029	1.1e-08	-0.531432	0.0311824	3.960082e-65	-0.031989	0.00577074	2.967966e-08	0.5549801	14
cg27000659	Height_GWAS	Growth and Ageing	6:31632134	6	31617530	BAT3;BAT3;BAT3;BAT3	6	31632134	A	C	0.148649	0.027	0.0039	1.5e-12	-0.337748	0.0365142	2.25e-20	-0.0799413	0.0144232	2.980894e-08	0.1808394	8
cg10048578	Height_GWAS	Growth and Ageing	10:104500659	10	104533174	WBP1L	10	104500659	T	C	0.451351	0.021	0.0029	1.9e-13	-0.244086	0.0283585	7.49001e-18	-0.0860353	0.0155266	3.004893e-08	0.05190469	20
cg27352877	Height_GWAS	Growth and Ageing	6:76274433	6	76202595	FILIP1;FILIP1;FILIP1;FILIP1	6	76274433	C	G	0.121622	0.044	0.0048	1.7e-20	0.387625	0.0557756	3.659992e-12	0.113512	0.0204968	3.058837e-08	0.5888962	4
cg23194766	Height_GWAS	Growth and Ageing	3:135670572	3	135684107	PPP2R3A	3	135670572	G	A	0.259459	-0.019	0.0031	8.8e-10	-0.387735	0.0300233	3.729975e-38	0.0490025	0.00884985	3.075136e-08	0.05117334	20
cg01023783	Height_GWAS	Growth and Ageing	5:131656700	5	131701244	MIR3936;LOC553103	5	131656700	C	T	0.564865	0.035	0.003	5.3e-32	0.351176	0.0558589	3.240005e-10	0.0996651	0.0180082	3.122422e-08	0.2280556	9
cg04253213	Height_GWAS	Growth and Ageing	3:38028345	3	38029373	NA	3	38028345	T	C	0.12973	0.031	0.0041	4.4e-14	-0.296886	0.0365574	4.620015e-16	-0.104417	0.0188688	3.132823e-08	0.4949569	5
cg01579458	Height_GWAS	Growth and Ageing	12:28451709	12	28651427	CCDC91	12	28451709	A	G	0.689189	0.038	0.0032	6.6e-33	-0.206035	0.0329526	4.04e-10	-0.184435	0.0333369	3.157825e-08	0.8080139	5
cg12412636	Height_GWAS	Growth and Ageing	14:75666029	14	75594775	NEK9	14	75666029	T	A	0.518919	0.017	0.003	1.8e-08	-0.721387	0.0282981	2.389942e-143	-0.0235657	0.00426016	3.172331e-08	0.2646359	20
cg24084872	Height_GWAS	Growth and Ageing	3:114574749	3	114591411	ZBTB20-AS3;ZBTB20;ZBTB20;ZBTB20	3	114574749	C	G	0.967568	-0.038	0.0058	6.6e-11	-0.615175	0.0596117	5.740002e-25	0.061771	0.0111678	3.181143e-08	0.6836554	17
cg04952446	Height_GWAS	Growth and Ageing	2:219182481	2	219197867	PNKD;PNKD	2	219182481	A	G	0.383784	-0.02	0.003	4e-11	0.288106	0.0291199	4.430002e-23	-0.0694189	0.0125562	3.226675e-08	0.3936875	19
cg04132534	Height_GWAS	Growth and Ageing	2:68445354	2	68484165	NA	2	68445354	G	A	0.475676	-0.018	0.003	1.8e-09	-0.409147	0.0287636	6.460013e-46	0.043994	0.00795793	3.233185e-08	0.2478383	11
cg03652715	Height_GWAS	Growth and Ageing	11:1984911	11	1965140	NA	11	1984911	T	C	0.197297	0.025	0.0042	2.6e-09	-0.696919	0.0467857	3.499971e-50	-0.0358722	0.00648986	3.249818e-08	0.6428393	13
cg24996724	Height_GWAS	Growth and Ageing	16:2285357	16	2286426	DNASE1L2;DNASE1L2	16	2285357	T	C	0.456757	0.025	0.0031	9.3e-16	-0.291256	0.0384567	3.629982e-14	-0.0858351	0.0155477	3.375674e-08	0.3224714	5
cg07664651	Height_GWAS	Growth and Ageing	19:38415814	19	38422767	SIPA1L3	19	38415814	G	T	0.572973	-0.018	0.0029	1.7e-09	0.366324	0.0303429	1.469991e-33	-0.0491368	0.00890146	3.388328e-08	0.4795068	15
cg02557652	Height_GWAS	Growth and Ageing	15:89746567	15	89741016	ABHD2;ABHD2	15	89746567	C	T	0.413514	-0.018	0.003	3.9e-09	-0.396178	0.0281587	5.849945e-45	0.0454341	0.00823218	3.407587e-08	0.1040101	20
cg11995137	Height_GWAS	Growth and Ageing	15:72073571	15	72084660	NA	15	72073571	A	G	0.62973	-0.018	0.0031	5.4e-09	0.498776	0.0280962	1.650014e-70	-0.0360883	0.00653922	3.414175e-08	0.134211	20
cg25974422	Height_GWAS	Growth and Ageing	19:4929473	19	4923475	UHRF1;UHRF1;UHRF1;UHRF1;UHRF1	19	4929473	G	A	0.221622	-0.023	0.0035	2e-11	0.331007	0.0326214	3.420007e-24	-0.0694849	0.0125976	3.473104e-08	0.5329302	4
cg07787771	Height_GWAS	Growth and Ageing	10:104285594	10	104341826	SUFU	10	104285594	T	A	0.556757	0.024	0.0029	7.8e-17	-0.231514	0.0313287	1.469996e-13	-0.103665	0.0188068	3.545007e-08	0.3068474	14
cg11514965	Height_GWAS	Growth and Ageing	14:68752643	14	68750324	RAD51B;RAD51B;RAD51B	14	68752643	T	C	0.321622	-0.02	0.0032	5.3e-10	0.36044	0.030855	1.580005e-31	-0.0554877	0.0100688	3.57133e-08	0.08168612	9
cg01092108	Height_GWAS	Growth and Ageing	5:33364684	5	33362853	NA	5	33364684	T	C	0.9	0.032	0.0055	6.2e-09	0.831982	0.0484304	3.819971e-66	0.0384624	0.00697957	3.573965e-08	0.2206034	20
cg00533891	Height_GWAS	Growth and Ageing	10:80916381	10	80919242	ZMIZ1	10	80916381	G	C	0.848649	-0.026	0.004	4.6e-11	-0.519862	0.0501414	3.470013e-25	0.0500133	0.00908144	3.645925e-08	0.311253	5
cg06851885	Height_GWAS	Growth and Ageing	15:84566248	15	84588912	ADAMTSL3;ADAMTSL3	15	84566248	A	G	0.708108	0.027	0.0032	4.8e-18	0.239131	0.0329284	3.809994e-13	0.112909	0.0205134	3.709551e-08	0.06793926	16
cg15132013	Height_GWAS	Growth and Ageing	1:2163568	1	2163529	SKI	1	2163568	T	C	0.386486	0.023	0.0031	6.6e-14	-0.428316	0.0521999	2.3e-16	-0.0536987	0.00975769	3.729233e-08	0.1533787	6
cg06162668	HIP_GWAS	Obesity and metabolic disease	2:644953	2	638091	NA	2	644953	G	A	0.818919	0.052	0.0046	5.4e-30	-0.908526	0.034645	1.420078e-151	-0.0572356	0.00551354	3.028505e-25	0.2276433	17
cg20645689	HIP_GWAS	Obesity and metabolic disease	18:57896742	18	57811915	NA	18	57896742	T	C	0.224324	0.043	0.004	8.2e-27	0.664554	0.0396671	5.360043e-63	0.0647051	0.00715165	1.461879e-19	0.05586433	20
cg06941159	HIP_GWAS	Obesity and metabolic disease	16:28490517	16	28875210	SH2B1;SH2B1;SH2B1;SH2B1;SH2B1;SH2B1;SH2B1;SH2B1	16	28490517	C	T	0.389189	0.031	0.0036	1.6e-17	0.772432	0.0299674	1.659928e-146	0.040133	0.00491381	3.15133e-16	0.3134424	20
cg27288595	HIP_GWAS	Obesity and metabolic disease	3:141105570	3	141094238	ZBTB38	3	141105570	G	A	0.505405	0.035	0.0035	1.7e-23	-0.34008	0.0274715	3.379999e-35	-0.102917	0.0132301	7.308946e-15	0.8848071	13
cg09025210	HIP_GWAS	Obesity and metabolic disease	3:141121814	3	141132146	ZBTB38	3	141121814	C	A	0.505405	0.035	0.0038	1.8e-20	-0.390727	0.0276388	2.249998e-45	-0.0895766	0.0116075	1.189799e-14	0.351961	20
cg06726893	HIP_GWAS	Obesity and metabolic disease	16:28543381	16	28870846	NA	16	28543381	A	G	0.391892	0.031	0.0036	1.2e-18	-0.384631	0.0271833	1.879981e-45	-0.0805967	0.0109566	1.895323e-13	0.7903857	20
cg17459721	HIP_GWAS	Obesity and metabolic disease	16:28857645	16	28840005	ATXN2L;ATXN2L;ATXN2L;ATXN2L;ATXN2L;ATXN2L;ATXN2L	16	28857645	G	A	0.367568	0.034	0.0036	1.2e-21	-0.301548	0.0293559	9.409994e-25	-0.112752	0.0162175	3.589828e-12	0.9825159	18
cg02195680	HIP_GWAS	Obesity and metabolic disease	16:28543381	16	28519566	IL27	16	28543381	A	G	0.391892	0.031	0.0036	1.2e-18	-0.294043	0.0287307	1.389998e-24	-0.105427	0.0160002	4.42589e-11	0.6937935	17
cg00348858	HIP_GWAS	Obesity and metabolic disease	16:28507644	16	28858442	TUFM	16	28507644	G	C	0.389189	0.031	0.004	2.8e-15	-0.405093	0.0325564	1.52999e-35	-0.0765256	0.011633	4.757341e-11	0.550525	20
cg21947254	HIP_GWAS	Obesity and metabolic disease	18:57744189	18	57757389	NA	18	57744189	G	A	0.202703	0.04	0.0041	4.7e-22	0.346667	0.0390781	7.24001e-19	0.115385	0.0175798	5.257477e-11	0.9846491	3
cg05683445	HIP_GWAS	Obesity and metabolic disease	16:28507644	16	28303182	SBK1	16	28507644	G	C	0.389189	0.031	0.004	2.8e-15	0.3801	0.0333005	3.550009e-30	0.0815575	0.01272	1.438774e-10	0.3040476	14
cg04609801	HIP_GWAS	Obesity and metabolic disease	16:28543381	16	28609176	SULT1A2;SULT1A2	16	28543381	A	G	0.391892	0.031	0.0036	1.2e-18	-0.288256	0.030261	1.640009e-21	-0.107543	0.0168355	1.681843e-10	0.6597128	11
cg12079797	HIP_GWAS	Obesity and metabolic disease	16:28848668	16	28848698	NA	16	28848668	C	T	0.354054	0.034	0.0036	4.2e-21	-0.277328	0.0321573	6.459974e-18	-0.122599	0.0192509	1.909282e-10	0.6602293	6
cg14752227	HIP_GWAS	Obesity and metabolic disease	20:34025756	20	34000481	UQCC;UQCC	20	34025756	G	A	0.4	0.026	0.0038	3.9e-12	0.524183	0.0317165	2.339994e-61	0.049601	0.00784606	2.585745e-10	0.1841245	20
cg12682721	HIP_GWAS	Obesity and metabolic disease	20:34025756	20	34000519	UQCC1;UQCC1;UQCC1	20	34025756	G	A	0.4	0.026	0.0038	3.9e-12	0.49466	0.0314436	9.180148e-56	0.0525614	0.00837717	3.510754e-10	0.5341724	20
cg22252041	HIP_GWAS	Obesity and metabolic disease	6:34825662	6	34724756	SNRPC;SNRPC	6	34825662	C	T	0.140541	0.037	0.0049	9.6e-14	0.561587	0.0508124	2.140017e-28	0.0658847	0.0105673	4.523605e-10	0.1776632	10
cg27359689	HIP_GWAS	Obesity and metabolic disease	5:75034387	5	75034394	NA	5	75034387	T	C	0.394595	-0.023	0.0036	2.4e-10	-0.771504	0.027694	8.578039e-171	0.0298119	0.00478735	4.747649e-10	0.3875908	20
cg22587293	HIP_GWAS	Obesity and metabolic disease	2:614168	2	637620	NA	2	614168	G	A	0.82973	0.052	0.0047	6.2e-29	0.465324	0.0623128	8.169996e-14	0.11175	0.0180545	6.031352e-10	0.1508101	3
cg11061137	HIP_GWAS	Obesity and metabolic disease	16:28595700	16	28518213	IL27	16	28595700	G	A	0.378378	0.03	0.0036	1.9e-16	-0.280148	0.0307275	7.710007e-20	-0.107086	0.0174095	7.69767e-10	0.1697744	8
cg05684748	HIP_GWAS	Obesity and metabolic disease	16:28847246	16	28890057	ATP2A1;ATP2A1;ATP2A1	16	28847246	C	T	0.367568	0.033	0.0045	1.6e-13	-0.324345	0.0301343	5.130026e-27	-0.101744	0.0167883	1.357971e-09	0.1409	12
cg22267191	HIP_GWAS	Obesity and metabolic disease	16:28595700	16	28508006	APOBR	16	28595700	G	A	0.378378	0.03	0.0036	1.9e-16	0.254583	0.0292413	3.140001e-18	0.11784	0.0195744	1.743238e-09	0.8192408	12
cg13029400	HIP_GWAS	Obesity and metabolic disease	3:141094209	3	141087190	ZBTB38	3	141094209	A	G	0.505405	0.036	0.0035	9.3e-24	-0.260101	0.035048	1.160002e-13	-0.138408	0.0229978	1.762605e-09	0.1520763	4
cg01879723	HIP_GWAS	Obesity and metabolic disease	3:141125439	3	141119262	ZBTB38	3	141125439	C	T	0.410811	0.031	0.0046	2.5e-11	-0.359862	0.0275653	5.959991e-39	-0.0861441	0.0143854	2.120194e-09	0.3469885	19
cg20959189	HIP_GWAS	Obesity and metabolic disease	3:141142691	3	141122632	ZBTB38	3	141142691	A	G	0.513514	0.034	0.0045	4.2e-14	-0.269681	0.0280235	6.369994e-22	-0.126075	0.0212148	2.802386e-09	0.3543615	5
cg04149172	HIP_GWAS	Obesity and metabolic disease	20:34025756	20	34000170	UQCC;UQCC	20	34025756	G	A	0.4	0.026	0.0038	3.9e-12	0.391343	0.0329499	1.560004e-32	0.0664379	0.0112062	3.053696e-09	0.1063167	20
cg16131304	HIP_GWAS	Obesity and metabolic disease	20:34025756	20	34026885	GDF5	20	34025756	G	A	0.4	0.026	0.0038	3.9e-12	0.377582	0.0324984	3.319959e-31	0.0688592	0.0116795	3.730172e-09	0.1486297	20
cg01378222	HIP_GWAS	Obesity and metabolic disease	16:28507644	16	28622494	SULT1A1;SULT1A1;SULT1A1	16	28507644	G	C	0.389189	0.031	0.004	2.8e-15	0.519551	0.0572994	1.220004e-19	0.0596669	0.010128	3.831988e-09	0.3675797	20
cg02896250	HIP_GWAS	Obesity and metabolic disease	16:28507644	16	28305533	SBK1	16	28507644	G	C	0.389189	0.031	0.004	2.8e-15	-0.326098	0.036249	2.340002e-19	-0.0950634	0.0161904	4.315874e-09	0.05200711	8
cg08213689	HIP_GWAS	Obesity and metabolic disease	16:28847246	16	28893874	ATP2A1;ATP2A1	16	28847246	C	T	0.367568	0.033	0.0045	1.6e-13	0.281724	0.0304315	2.089994e-20	0.117136	0.0203773	9.011895e-09	0.743593	13
cg05389922	HIP_GWAS	Obesity and metabolic disease	20:34025756	20	34000172	UQCC;UQCC	20	34025756	G	A	0.4	0.026	0.0038	3.9e-12	0.337145	0.0319231	4.510011e-26	0.0771182	0.0134297	9.337613e-09	0.3496272	16
cg01499465	HIP_GWAS	Obesity and metabolic disease	16:28859802	16	28858342	TUFM;SH2B1	16	28859802	G	A	0.354054	0.036	0.006	3e-09	-0.488177	0.0272434	8.37007e-72	-0.0737437	0.0129613	1.27393e-08	0.3332964	20
cg23330212	HIP_GWAS	Obesity and metabolic disease	11:27670108	11	27672697	BDNFOS	11	27670108	C	T	0.183784	-0.032	0.0044	2.4e-13	0.339623	0.0374774	1.279998e-19	-0.0942221	0.0166118	1.411444e-08	0.5107909	17
cg21474062	HIP_GWAS	Obesity and metabolic disease	3:141105570	3	141087363	ZBTB38	3	141105570	G	A	0.505405	0.035	0.0035	1.7e-23	-0.241965	0.0351564	5.879999e-12	-0.144649	0.0255136	1.432166e-08	0.1970335	3
cg21370924	HIP_GWAS	Obesity and metabolic disease	3:141133450	3	141087313	ZBTB38	3	141133450	A	G	0.505405	0.034	0.0044	7.7e-15	-0.282173	0.0348543	5.689994e-16	-0.120493	0.0215562	2.274059e-08	0.3352674	5
cg11961947	HIP_GWAS	Obesity and metabolic disease	18:21147509	18	21109326	C18orf8;C18orf8;C18orf8;C18orf8	18	21147509	T	C	0.513514	-0.027	0.0044	1.5e-09	0.363883	0.0274022	3.049999e-40	-0.0741997	0.0133204	2.541806e-08	0.08685966	19
cg11291445	IBD_CD_GWAS	Autoimmune disease	2:234151615	2	234139526	NA	2	234151615	A	C	0.489189	0.296498	0.0234	7.534e-37	0.436411	0.0299584	4.539998e-48	0.679401	0.0710649	1.17423e-21	0.3175223	20
cg25830586	IBD_CD_GWAS	Autoimmune disease	9:139271747	9	139269477	CARD9;CARD9	9	139271747	A	G	0.389189	0.211103	0.0235	2.738e-19	-0.36906	0.0290636	6.03997e-37	-0.572003	0.0779977	2.240719e-13	0.6762825	20
cg23050873	IBD_CD_GWAS	Autoimmune disease	2:234148043	2	234184376	ATG16L1;ATG16L1;SCARNA5	2	234148043	A	G	0.608108	0.204597	0.025	2.637e-16	0.457124	0.0307281	4.690017e-50	0.447574	0.0624191	7.474729e-13	0.05060749	20
cg17343120	IBD_CD_GWAS	Autoimmune disease	2:234227047	2	234176772	ATG16L1;ATG16L1;ATG16L1;ATG16L1;ATG16L1	2	234227047	A	T	0.551351	0.182597	0.0235	7.236e-15	-0.563964	0.0312312	6.8599e-73	-0.323773	0.0453631	9.513603e-13	0.1365063	20
cg05340042	IBD_CD_GWAS	Autoimmune disease	5:150226244	5	150224636	IRGM	5	150226244	T	G	0.0702703	0.307499	0.0384	1.186e-15	-0.593264	0.0496903	7.390039e-33	-0.518318	0.0779373	2.922091e-11	0.3772062	12
cg25173137	IBD_CD_GWAS	Autoimmune disease	9:139259349	9	139323405	INPP5E	9	139259349	G	A	0.410811	0.1715	0.0243	1.556e-12	0.634972	0.0335648	8.140198e-80	0.270091	0.0408458	3.780073e-11	0.05944622	20
cg16633244	IBD_CD_GWAS	Autoimmune disease	2:234194957	2	234159253	ATG16L1;ATG16L1;ATG16L1;ATG16L1;ATG16L1	2	234194957	G	T	0.627027	0.201199	0.025	9.359e-16	-0.36841	0.0325487	1.060008e-29	-0.546127	0.0832641	5.418104e-11	0.3022247	20
cg10501621	IBD_CD_GWAS	Autoimmune disease	5:150196503	5	150227845	IRGM	5	150196503	C	T	0.0702703	0.311306	0.0386	7.939e-16	-0.607759	0.0568245	1.069997e-26	-0.512219	0.0795449	1.199717e-10	0.7602574	10
cg09254322	IBD_CD_GWAS	Autoimmune disease	10:101277772	10	101280807	NA	10	101277772	C	T	0.489189	-0.164302	0.0234	2.306e-12	0.433959	0.0283355	6.07e-53	-0.378611	0.0593191	1.740794e-10	0.6987628	18
cg08510456	IBD_CD_GWAS	Autoimmune disease	3:49454277	3	49591008	BSN	3	49454277	A	G	0.354054	0.164802	0.0238	4.531e-12	0.624978	0.0394788	1.910015e-56	0.263693	0.041565	2.237024e-10	0.1431624	20
cg26887226	IBD_CD_GWAS	Autoimmune disease	6:167372978	6	167004197	RPS6KA2;RPS6KA2	6	167372978	T	C	0.527027	-0.156104	0.0229	9.916e-12	-0.431044	0.0262338	1.149985e-60	0.362154	0.0575175	3.046246e-10	0.1015662	20
cg19297788	IBD_CD_GWAS	Autoimmune disease	21:45618536	21	45602432	NA	21	45618536	G	A	0.591892	-0.167402	0.0232	5.046e-13	0.357609	0.0277967	7.070001e-38	-0.468116	0.0743826	3.106834e-10	0.07903144	20
cg08175413	IBD_CD_GWAS	Autoimmune disease	5:96273187	5	96294187	LNPEP;LNPEP;LNPEP	5	96273187	A	G	0.443243	0.152403	0.023	3.282e-11	0.509317	0.0272091	3.490075e-78	0.299231	0.0479044	4.1998e-10	0.738205	20
cg24032190	IBD_CD_GWAS	Autoimmune disease	15:67468285	15	67442893	SMAD3;SMAD3;SMAD3	15	67468285	G	A	0.248649	0.202704	0.0292	3.661e-12	0.490635	0.0345619	9.720032e-46	0.413146	0.0662495	4.483041e-10	0.3355487	16
cg26396406	IBD_CD_GWAS	Autoimmune disease	3:49690496	3	49704529	BSN	3	49690496	T	C	0.337838	0.174499	0.0243	7.643e-13	0.407435	0.0326036	7.789949e-36	0.428288	0.0687873	4.776918e-10	0.3341925	20
cg10723896	IBD_CD_GWAS	Autoimmune disease	2:234211538	2	234151037	NA	2	234211538	T	C	0.562162	0.171202	0.0238	5.786e-13	0.3873	0.0315707	1.350004e-34	0.442039	0.0712361	5.460647e-10	0.05759212	20
cg13351061	IBD_CD_GWAS	Autoimmune disease	6:167366394	6	167051536	RPS6KA2	6	167366394	C	T	0.537838	-0.156003	0.0234	2.676e-11	0.432346	0.0275477	1.650027e-55	-0.36083	0.058804	8.455167e-10	0.182185	20
cg19874643	IBD_CD_GWAS	Autoimmune disease	6:167411008	6	167572194	GPR31	6	167411008	C	T	0.472973	0.157005	0.0229	7.572e-12	-0.360821	0.0271102	2.039982e-40	-0.435132	0.0713922	1.0947e-09	0.06624455	20
cg24398081	IBD_CD_GWAS	Autoimmune disease	6:167403539	6	167344767	RNASET2	6	167403539	C	T	0.472973	0.155602	0.0239	7.071e-11	0.449482	0.0267323	1.920016e-63	0.34618	0.0570191	1.268821e-09	0.43799	20
cg05858265	IBD_CD_GWAS	Autoimmune disease	6:167381476	6	167370238	RNASET2	6	167381476	C	T	0.527027	-0.154599	0.0229	1.36e-11	-0.391635	0.0286928	2.039996e-42	0.394753	0.0652343	1.436671e-09	0.2032507	20
cg15090899	IBD_CD_GWAS	Autoimmune disease	6:167411616	6	167178260	RPS6KA2	6	167411616	T	C	0.502703	0.162901	0.0235	4.402e-12	0.37761	0.0310284	4.499997e-34	0.4314	0.0716212	1.708381e-09	0.06638262	20
cg26470175	IBD_CD_GWAS	Autoimmune disease	8:126536137	8	126540934	NA	8	126536137	G	C	0.683784	0.162895	0.0237	6.514e-12	0.364421	0.0294968	4.599977e-35	0.446998	0.0744214	1.897958e-09	0.07234577	7
cg25437672	IBD_CD_GWAS	Autoimmune disease	5:131623358	5	131601500	PDLIM4;PDLIM4	5	131623358	G	A	0.372973	0.176797	0.0231	1.88e-14	-0.286367	0.0296376	4.360002e-22	-0.617379	0.102906	1.979865e-09	0.1766098	20
cg18331539	IBD_CD_GWAS	Autoimmune disease	6:167371234	6	167069389	RPS6KA2	6	167371234	T	A	0.527027	-0.153596	0.023	2.287e-11	0.355876	0.0271203	2.460005e-39	-0.4316	0.0725173	2.653938e-09	0.2600093	20
cg17889259	IBD_CD_GWAS	Autoimmune disease	10:81043707	10	81048344	ZMIZ1	10	81043707	T	C	0.283784	-0.169105	0.0265	1.707e-10	-0.478663	0.0297787	3.880019e-58	0.353287	0.0595657	3.010208e-09	0.05312368	20
cg18318560	IBD_CD_GWAS	Autoimmune disease	5:131466629	5	131563015	P4HA2;P4HA2;P4HA2;P4HA2;P4HA2	5	131466629	A	T	0.372973	0.161302	0.0235	6.207e-12	0.36501	0.0310855	7.750021e-32	0.441912	0.0745747	3.108575e-09	0.2461921	20
cg17797971	IBD_CD_GWAS	Autoimmune disease	6:167403443	6	167266200	RPS6KA2	6	167403443	C	T	0.472973	0.159805	0.0242	4.151e-11	-0.370761	0.0277102	7.919968e-41	-0.431019	0.0727877	3.188491e-09	0.2113913	20
cg15930380	IBD_CD_GWAS	Autoimmune disease	1:67508832	1	67399983	MIER1;MIER1;MIER1;MIER1;MIER1;MIER1;MIER1;MIER1;MIER1;MIER1	1	67508832	A	G	0.0378378	-0.420604	0.0556	4.013e-14	-0.633948	0.0675169	6.029958e-21	0.663468	0.112628	3.843197e-09	0.07238179	3
cg12463893	IBD_CD_GWAS	Autoimmune disease	9:139259249	9	139259372	DNLZ;DNLZ;CARD9;CARD9	9	139259249	G	A	0.424324	0.174496	0.0242	5.051e-13	-0.321124	0.0316747	3.740014e-24	-0.543392	0.0924769	4.203619e-09	0.08329228	20
cg15222091	IBD_CD_GWAS	Autoimmune disease	6:167403443	6	167536069	CCR6;CCR6	6	167403443	C	T	0.472973	0.159805	0.0242	4.151e-11	0.34687	0.0269754	7.679992e-38	0.460706	0.0784287	4.248953e-09	0.1119195	20
cg04032578	IBD_CD_GWAS	Autoimmune disease	5:150284808	5	150284619	ZNF300;ZNF300;ZNF300	5	150284808	T	C	0.0864865	0.324298	0.0402	7.429e-16	0.5197	0.0615108	2.939998e-17	0.624011	0.10695	5.391136e-09	0.7641863	5
cg24069928	IBD_CD_GWAS	Autoimmune disease	6:167413539	6	167366776	RNASET2	6	167413539	C	T	0.397297	0.147804	0.0228	9.461e-11	0.371875	0.0281997	1.040002e-39	0.397457	0.0683186	5.966415e-09	0.06247529	20
cg13401734	IBD_CD_GWAS	Autoimmune disease	16:28506872	16	28519436	IL27	16	28506872	G	A	0.389189	0.142105	0.0239	2.749e-09	-0.810046	0.029107	1.884302e-170	-0.175429	0.0301704	6.077948e-09	0.324398	20
cg05906357	IBD_CD_GWAS	Autoimmune disease	20:62352626	20	62358750	ZGPAT;ZGPAT;ZGPAT;ZGPAT;ZGPAT	20	62352626	T	C	0.213514	-0.171097	0.0282	1.315e-09	0.603878	0.0304411	1.409992e-87	-0.28333	0.0488335	6.55427e-09	0.7781643	20
cg06941159	IBD_CD_GWAS	Autoimmune disease	16:28499291	16	28875210	SH2B1;SH2B1;SH2B1;SH2B1;SH2B1;SH2B1;SH2B1;SH2B1	16	28499291	G	A	0.391892	0.141598	0.0238	2.638e-09	0.782295	0.0302571	2.139997e-147	0.181003	0.0312184	6.711965e-09	0.5164374	20
cg20597143	IBD_CD_GWAS	Autoimmune disease	20:62342468	20	62327117	TNFRSF6B;TNFRSF6B;RTEL1;RTEL1	20	62342468	A	G	0.705405	0.162799	0.0254	1.509e-10	-0.387051	0.028617	1.11001e-41	-0.420614	0.0726201	6.956498e-09	0.995512	20
cg23339656	IBD_CD_GWAS	Autoimmune disease	2:234156536	2	234159882	ATG16L1;ATG16L1	2	234156536	T	G	0.5	0.289703	0.0234	2.701e-35	-0.221322	0.0338116	5.919989e-11	-1.30896	0.226202	7.1777e-09	0.09632167	13
cg27413008	IBD_CD_GWAS	Autoimmune disease	16:28507644	16	28519597	IL27	16	28507644	G	C	0.389189	0.145199	0.0244	2.616e-09	-0.680215	0.0307046	9.650059e-109	-0.213461	0.0371426	9.080878e-09	0.4131671	20
cg18963377	IBD_CD_GWAS	Autoimmune disease	6:167390242	6	167316609	RPS6KA2-AS1	6	167390242	G	A	0.489189	0.163402	0.0229	1.025e-12	-0.269085	0.0278007	3.700012e-22	-0.607249	0.105729	9.277038e-09	0.9670261	20
cg03962794	IBD_CD_GWAS	Autoimmune disease	6:167366394	6	167054318	RPS6KA2	6	167366394	C	T	0.537838	-0.156003	0.0234	2.676e-11	0.335562	0.0298637	2.700007e-29	-0.464901	0.0810841	9.833935e-09	0.3766512	10
cg14580211	IBD_CD_GWAS	Autoimmune disease	5:150225199	5	150161299	C5orf62	5	150225199	T	C	0.0702703	0.304001	0.0368	1.325e-16	-0.434684	0.0546083	1.719998e-15	-0.69936	0.12201	9.925246e-09	0.1402794	4
cg09747669	IBD_CD_GWAS	Autoimmune disease	20:62368606	20	62372750	SLC2A4RG	20	62368606	C	T	0.786486	0.168999	0.0282	2.196e-09	0.556861	0.0310887	9.500024e-72	0.303485	0.0534002	1.321877e-08	0.1754675	20
cg05551922	IBD_CD_GWAS	Autoimmune disease	3:49386047	3	49396232	GPX1;GPX1	3	49386047	A	G	0.443243	-0.165996	0.0236	1.887e-12	0.278974	0.0290382	7.460019e-22	-0.595022	0.104845	1.384767e-08	0.4421526	20
cg05664331	IBD_CD_GWAS	Autoimmune disease	6:167394044	6	167228594	RPS6KA2	6	167394044	G	A	0.472973	0.151102	0.0243	4.666e-10	-0.381004	0.027704	4.909967e-43	-0.396589	0.0699952	1.462176e-08	0.2586391	20
cg12229394	IBD_CD_GWAS	Autoimmune disease	10:64391846	10	64398006	ZNF365;ZNF365	10	64391846	A	C	0.313514	0.176697	0.0232	2.937e-14	-0.257331	0.0306303	4.41998e-17	-0.686654	0.12169	1.674478e-08	0.1301946	3
cg21224278	IBD_CD_GWAS	Autoimmune disease	10:35347860	10	35455004	CREM;CREM;CREM;CREM;CREM;CREM;CREM;CREM;CREM;CREM;CREM;CREM;CREM;CREM;CREM	10	35347860	C	G	0.383784	0.139901	0.0237	3.355e-09	-0.624637	0.0328325	1.059977e-80	-0.223972	0.0397264	1.721857e-08	0.4988108	20
cg15589135	IBD_CD_GWAS	Autoimmune disease	5:96364454	5	96294128	LNPEP;LNPEP	5	96364454	G	C	0.556757	-0.150203	0.023	6.906e-11	-0.321733	0.0288189	6.119991e-29	0.466856	0.0828207	1.730921e-08	0.2097046	20
cg26486466	IBD_CD_GWAS	Autoimmune disease	5:150284936	5	150284616	ZNF300;ZNF300;ZNF300	5	150284936	G	A	0.0864865	0.324803	0.0412	3.298e-15	0.458222	0.0570948	1.01e-15	0.708832	0.126035	1.865023e-08	0.7261505	6
cg12834730	IBD_CD_GWAS	Autoimmune disease	2:234224472	2	234159346	ATG16L1;ATG16L1	2	234224472	C	T	0.575676	0.169804	0.0241	1.785e-12	-0.316029	0.0340674	1.749999e-20	-0.537306	0.0957612	2.012866e-08	0.2988606	20
cg13956329	IBD_CD_GWAS	Autoimmune disease	6:167369992	6	167161212	RPS6KA2	6	167369992	G	A	0.386486	-0.150203	0.0242	5.512e-10	0.376558	0.0294505	1.959987e-37	-0.398884	0.071438	2.355417e-08	0.1446958	20
cg19764841	IBD_CD_GWAS	Autoimmune disease	20:62351150	20	62368565	LIME1;LIME1;LIME1	20	62351150	C	T	0.213514	-0.170502	0.0282	1.492e-09	0.448512	0.0308426	6.57001e-48	-0.38015	0.0680926	2.366139e-08	0.7496866	20
cg06726893	IBD_CD_GWAS	Autoimmune disease	16:28543381	16	28870846	NA	16	28543381	A	G	0.391892	0.1409	0.0232	1.365e-09	-0.384631	0.0271833	1.879981e-45	-0.366326	0.065639	2.392465e-08	0.4212638	20
cg09981112	IBD_CD_GWAS	Autoimmune disease	6:167463902	6	167264348	RPS6KA2	6	167463902	C	T	0.37027	0.134995	0.0229	3.921e-09	-0.473317	0.0276087	7.000056e-66	-0.285211	0.0511623	2.480537e-08	0.06338527	20
cg01646461	IBD_CD_GWAS	Autoimmune disease	6:167394044	6	167536086	CCR6;CCR6	6	167394044	G	A	0.472973	0.151102	0.0243	4.666e-10	0.337697	0.0268433	2.709992e-36	0.447448	0.0802683	2.483651e-08	0.1992764	20
cg01499465	IBD_CD_GWAS	Autoimmune disease	16:28859802	16	28858342	TUFM;SH2B1	16	28859802	G	A	0.354054	0.137803	0.0235	4.62e-09	-0.488177	0.0272434	8.37007e-72	-0.282282	0.0506503	2.501817e-08	0.8366576	20
cg09945482	IBD_CD_GWAS	Autoimmune disease	18:12773338	18	12777974	NA	18	12773338	T	C	0.691892	-0.177095	0.0277	1.635e-10	0.459969	0.0408295	1.939982e-29	-0.385016	0.0692433	2.692648e-08	0.1332709	15
cg11540596	IBD_CD_GWAS	Autoimmune disease	6:167369992	6	167403092	NA	6	167369992	G	A	0.386486	-0.150203	0.0242	5.512e-10	0.579204	0.04641	9.57998e-36	-0.259326	0.0466633	2.738288e-08	0.1895767	20
cg13611204	IBD_CD_GWAS	Autoimmune disease	9:139328722	9	139324423	INPP5E	9	139328722	T	G	0.381081	0.164497	0.0232	1.346e-12	0.270884	0.0303048	3.939985e-19	0.60726	0.109318	2.776724e-08	0.5584769	20
cg05055782	IBD_CD_GWAS	Autoimmune disease	3:49540114	3	49396193	GPX1;GPX1	3	49540114	C	T	0.354054	0.172403	0.0243	1.311e-12	-0.279843	0.0314342	5.460012e-19	-0.61607	0.111037	2.883706e-08	0.4844538	11
cg16500987	IBD_CD_GWAS	Autoimmune disease	6:167390242	6	167104761	RPS6KA2	6	167390242	G	A	0.489189	0.163402	0.0229	1.025e-12	0.275672	0.031344	1.430001e-18	0.592739	0.10697	3.004716e-08	0.3891706	7
cg11609995	IBD_CD_GWAS	Autoimmune disease	2:103019919	2	102985733	IL18R1;IL18R1	2	103019919	G	A	0.772973	-0.153596	0.0262	4.263e-09	-0.531986	0.0325235	3.88005e-60	0.288722	0.0523171	3.415103e-08	0.1075564	20
cg22134413	IBD_CD_GWAS	Autoimmune disease	5:150225036	5	150180641	NA	5	150225036	T	C	0.072973	0.312699	0.037	3.031e-17	0.429008	0.0591527	4.089994e-13	0.728889	0.132434	3.717088e-08	0.2651671	4
cg14704780	IBD_GWAS	Autoimmune disease	6:32559213	6	32305106	C6orf10	6	32559213	T	A	0.116216	-0.2898	0.031	9.531e-21	-0.911953	0.0387271	1.310038e-122	0.317779	0.0365737	3.66464e-18	0.1311471	20
cg22933800	IBD_GWAS	Autoimmune disease	6:32585967	6	32605704	HLA-DQA1	6	32585967	G	A	0.459459	-0.161302	0.0191	2.938e-17	-1.09513	0.02591	0	0.14729	0.0177856	1.216832e-16	0.1361774	20
cg09111858	IBD_GWAS	Autoimmune disease	6:32584952	6	32381888	NA	6	32584952	G	A	0.372973	-0.180303	0.0194	1.232e-20	0.58309	0.0328552	1.809961e-70	-0.30922	0.0375572	1.821145e-16	0.09262814	20
cg25830586	IBD_GWAS	Autoimmune disease	9:139271747	9	139269477	CARD9;CARD9	9	139271747	A	G	0.389189	0.176999	0.0171	4.261e-25	-0.36906	0.0290636	6.03997e-37	-0.479594	0.0597769	1.031317e-15	0.4612388	20
cg08195491	IBD_GWAS	Autoimmune disease	16:50744624	16	50746063	NOD2	16	50744624	T	C	0.191892	0.183604	0.0183	1.208e-23	-0.405618	0.0310675	5.869981e-39	-0.452653	0.056899	1.785863e-15	0.1014023	17
cg08510456	IBD_GWAS	Autoimmune disease	3:49454277	3	49591008	BSN	3	49454277	A	G	0.354054	0.159803	0.0176	1.04e-19	0.624978	0.0394788	1.910015e-56	0.255694	0.0324641	3.374826e-15	0.08229335	20
cg07618928	IBD_GWAS	Autoimmune disease	2:234169822	2	234183455	ATG16L1;SCARNA5;ATG16L1	2	234169822	T	C	0.491892	0.145104	0.0169	8.528e-18	0.701916	0.0363927	6.870137e-83	0.206726	0.0263549	4.366796e-15	0.7063884	20
cg26396406	IBD_GWAS	Autoimmune disease	3:49690496	3	49704529	BSN	3	49690496	T	C	0.337838	0.176597	0.018	7.841e-23	0.407435	0.0326036	7.789949e-36	0.433436	0.0561673	1.192227e-14	0.7791316	20
cg22778788	IBD_GWAS	Autoimmune disease	10:101292390	10	101294300	NKX2-3	10	101292390	T	C	0.383784	-0.172498	0.0177	2.227e-22	0.319802	0.0274387	2.160004e-31	-0.53939	0.0721458	7.639455e-14	0.09070198	17
cg09254322	IBD_GWAS	Autoimmune disease	10:101277772	10	101280807	NA	10	101277772	C	T	0.489189	-0.146401	0.0172	1.56e-17	0.433959	0.0283355	6.07e-53	-0.337361	0.0453451	1.007985e-13	0.9737482	18
cg11291445	IBD_GWAS	Autoimmune disease	2:234151615	2	234139526	NA	2	234151615	A	C	0.489189	0.145398	0.017	1.218e-17	0.436411	0.0299584	4.539998e-48	0.333168	0.045172	1.636739e-13	0.8689829	20
cg13862900	IBD_GWAS	Autoimmune disease	9:139302088	9	139299918	SDCCAG3;SDCCAG3;SDCCAG3	9	139302088	A	G	0.221622	0.156303	0.0204	1.97e-14	-0.77161	0.0302481	1.549972e-143	-0.202567	0.027605	2.167356e-13	0.1281781	20
cg09663314	IBD_GWAS	Autoimmune disease	6:32578209	6	32525979	HLA-DRB6	6	32578209	T	C	0.678378	-0.191802	0.0207	2.402e-20	-0.443891	0.03818	3.030014e-31	0.432093	0.0596313	4.290108e-13	0.2174765	20
cg09505363	IBD_GWAS	Autoimmune disease	9:139266221	9	139258419	DNLZ;DNLZ;CARD9;CARD9	9	139266221	A	G	0.254054	0.158097	0.0193	2.392e-16	-0.497988	0.0332753	1.230002e-50	-0.317472	0.0441818	6.691883e-13	0.09827428	20
cg06598146	IBD_GWAS	Autoimmune disease	6:32587431	6	32711632	HLA-DQA2	6	32587431	C	T	0.5	-0.1793	0.0195	3.656e-20	0.423237	0.0370922	3.709981e-30	-0.42364	0.0591711	8.092306e-13	0.08856101	20
cg19297788	IBD_GWAS	Autoimmune disease	21:45618536	21	45602432	NA	21	45618536	G	A	0.591892	-0.145	0.0171	2.02e-17	0.357609	0.0277967	7.070001e-38	-0.405472	0.0572699	1.441435e-12	0.05523368	20
cg18711369	IBD_GWAS	Autoimmune disease	17:37903731	17	38081186	ORMDL3	17	37903731	A	G	0.475676	-0.129403	0.0173	6.328e-14	-0.848579	0.0398823	1.850031e-100	0.152494	0.0216101	1.706492e-12	0.06106205	20
cg19468946	IBD_GWAS	Autoimmune disease	17:37910368	17	37922297	IKZF3;IKZF3;IKZF3;IKZF3;IKZF3;IKZF3	17	37910368	T	C	0.448649	-0.123004	0.0169	3.62e-13	0.67015	0.025133	1.226837e-156	-0.183547	0.0261409	2.195488e-12	0.2997955	20
cg12749226	IBD_GWAS	Autoimmune disease	17:37903731	17	38077703	ORMDL3	17	37903731	A	G	0.475676	-0.129403	0.0173	6.328e-14	-0.565027	0.0302345	6.179943e-78	0.229021	0.0329794	3.802262e-12	0.07262586	20
cg20597143	IBD_GWAS	Autoimmune disease	20:62342468	20	62327117	TNFRSF6B;TNFRSF6B;RTEL1;RTEL1	20	62342468	A	G	0.705405	0.147204	0.0187	3.208e-15	-0.387051	0.028617	1.11001e-41	-0.380321	0.0559012	1.021421e-11	0.6059072	20
cg09639931	IBD_GWAS	Autoimmune disease	17:37912377	17	38024394	ZPBP2;ZPBP2	17	37912377	T	C	0.489189	0.135798	0.017	1.35e-15	-0.359247	0.0278988	6.080004e-38	-0.378006	0.055687	1.136631e-11	0.1899149	20
cg00971747	IBD_GWAS	Autoimmune disease	1:200961883	1	200864307	C1orf106;C1orf106	1	200961883	G	T	0.210811	-0.146401	0.0207	1.669e-12	0.653461	0.0298363	2.510036e-106	-0.224039	0.0332882	1.693294e-11	0.1553683	20
cg19764841	IBD_GWAS	Autoimmune disease	20:62351150	20	62368565	LIME1;LIME1;LIME1	20	62351150	C	T	0.213514	-0.153596	0.0204	5.546e-14	0.448512	0.0308426	6.57001e-48	-0.342457	0.0512187	2.29073e-11	0.1652398	20
cg20709984	IBD_GWAS	Autoimmune disease	17:38051348	17	37922198	IKZF3;IKZF3;IKZF3;IKZF3;IKZF3;IKZF3	17	38051348	G	A	0.545946	0.128299	0.0167	1.619e-14	-0.382213	0.0288701	5.220021e-40	-0.335675	0.0505168	3.035724e-11	0.07465244	20
cg20833901	IBD_GWAS	Autoimmune disease	21:40467423	21	40467185	NA	21	40467423	G	A	0.313514	-0.155199	0.0179	4.291e-18	0.301884	0.030102	1.139999e-23	-0.5141	0.0783817	5.419477e-11	0.09091586	6
cg02049682	IBD_GWAS	Autoimmune disease	20:62293460	20	62287940	NA	20	62293460	C	T	0.767568	0.150404	0.0206	2.76e-13	-0.466763	0.031416	6.219998e-50	-0.322229	0.0491747	5.649586e-11	0.08800735	20
cg20513976	IBD_GWAS	Autoimmune disease	20:62368606	20	62367893	LIME1	20	62368606	C	T	0.786486	0.153303	0.0205	7.184e-14	-0.472166	0.0348415	7.730013e-42	-0.32468	0.0495887	5.85245e-11	0.244846	20
cg12463893	IBD_GWAS	Autoimmune disease	9:139259249	9	139259372	DNLZ;DNLZ;CARD9;CARD9	9	139259249	G	A	0.424324	0.1485	0.0177	5.27e-17	-0.321124	0.0316747	3.740014e-24	-0.462438	0.071545	1.022413e-10	0.1692958	20
cg00446123	IBD_GWAS	Autoimmune disease	20:62344140	20	62367888	LIME1	20	62344140	G	C	0.221622	-0.153596	0.0203	3.689e-14	0.380393	0.0313328	6.450023e-34	-0.403783	0.0628817	1.351014e-10	0.244583	20
cg12539618	IBD_GWAS	Autoimmune disease	20:62316447	20	62312691	RTEL1-TNFRSF6B;RTEL1;RTEL1;RTEL1;RTEL1	20	62316447	T	C	0.767568	0.1572	0.0207	3.123e-14	-0.389554	0.0328108	1.639994e-32	-0.403539	0.0630781	1.579894e-10	0.2398533	20
cg11903404	IBD_GWAS	Autoimmune disease	3:49624377	3	49590665	BSN-AS2;BSN	3	49624377	C	A	0.351351	0.161696	0.0176	4.915e-20	0.27547	0.0314417	1.930014e-18	0.586981	0.0925777	2.291449e-10	0.9178895	19
cg05433426	IBD_GWAS	Autoimmune disease	7:107478364	7	107581077	LAMB1	7	107478364	A	T	0.5	-0.133303	0.0178	6.376e-14	-0.394974	0.0332075	1.269997e-32	0.337498	0.0532552	2.337296e-10	0.3678996	14
cg21201401	IBD_GWAS	Autoimmune disease	20:62372956	20	62367884	LIME1	20	62372956	T	C	0.213514	-0.154096	0.0206	8.054e-14	0.455467	0.0382573	1.110002e-32	-0.338325	0.0534151	2.390819e-10	0.2213774	20
cg06270615	IBD_GWAS	Autoimmune disease	17:40466092	17	40516068	STAT3;STAT3;STAT3	17	40466092	A	G	0.624324	0.119497	0.0184	8.964e-11	0.81077	0.028969	2.306263e-172	0.147387	0.0232975	2.51078e-10	0.09574267	20
cg21224278	IBD_GWAS	Autoimmune disease	10:35347860	10	35455004	CREM;CREM;CREM;CREM;CREM;CREM;CREM;CREM;CREM;CREM;CREM;CREM;CREM;CREM;CREM	10	35347860	C	G	0.383784	0.114703	0.0174	4.542e-11	-0.624637	0.0328325	1.059977e-80	-0.183631	0.029481	4.700512e-10	0.1771518	20
cg10057218	IBD_GWAS	Autoimmune disease	17:38007321	17	38074149	GSDMB;GSDMB;GSDMB;GSDMB	17	38007321	G	T	0.497297	0.1214	0.0189	1.278e-10	0.596143	0.0269444	1.819963e-108	0.203642	0.0330128	6.891519e-10	0.1980775	20
cg24032190	IBD_GWAS	Autoimmune disease	15:67468285	15	67442893	SMAD3;SMAD3;SMAD3	15	67468285	G	A	0.248649	0.140896	0.0206	7.853e-12	0.490635	0.0345619	9.720032e-46	0.28717	0.0466055	7.19632e-10	0.8425286	16
cg27435903	IBD_GWAS	Autoimmune disease	17:38080912	17	38065264	GSDMB;GSDMB;GSDMB;GSDMB	17	38080912	A	G	0.510811	-0.119099	0.0181	5.035e-11	0.457257	0.0273704	1.179995e-62	-0.260464	0.0425436	9.224328e-10	0.07399177	20
cg08432509	IBD_GWAS	Autoimmune disease	20:62269338	20	62317768	RTEL1;RTEL1	20	62269338	A	G	0.316216	-0.139699	0.0197	1.297e-12	0.418183	0.035441	3.930027e-32	-0.334062	0.0549615	1.216135e-09	0.09675533	20
cg19768108	IBD_GWAS	Autoimmune disease	20:62309554	20	62288000	RTEL1;RTEL1;RTEL1;RTEL1;RTEL1-TNFRSF6B	20	62309554	T	C	0.689189	0.148403	0.0188	2.527e-15	-0.298678	0.0314145	1.949993e-21	-0.496865	0.0818108	1.252707e-09	0.2144068	20
cg13401734	IBD_GWAS	Autoimmune disease	16:28506872	16	28519436	IL27	16	28506872	G	A	0.389189	0.108699	0.0175	4.938e-10	-0.810046	0.029107	1.884302e-170	-0.134189	0.0221353	1.34241e-09	0.1657007	20
cg10615591	IBD_GWAS	Autoimmune disease	20:62269338	20	62318433	RTEL1;RTEL1	20	62269338	A	G	0.316216	-0.139699	0.0197	1.297e-12	-0.455225	0.039281	4.689992e-31	0.306879	0.0507342	1.459696e-09	0.1817804	19
cg03339910	IBD_GWAS	Autoimmune disease	20:62269338	20	62318482	RTEL1;RTEL1	20	62269338	A	G	0.316216	-0.139699	0.0197	1.297e-12	-0.452273	0.0393327	1.339987e-30	0.308882	0.0511749	1.581684e-09	0.1916661	20
cg27508960	IBD_GWAS	Autoimmune disease	20:62291830	20	62317640	RTEL1;RTEL1	20	62291830	T	C	0.221622	-0.156502	0.0213	2.192e-13	0.35001	0.0334282	1.180003e-25	-0.447135	0.074344	1.805454e-09	0.2160208	20
cg19157439	IBD_GWAS	Autoimmune disease	5:131797578	5	131707947	SLC22A5;SLC22A5	5	131797578	C	T	0.516216	-0.1074	0.017	2.57e-10	-0.551885	0.0286153	6.989934e-83	0.194607	0.0324141	1.927913e-09	0.09939869	20
cg23202472	IBD_GWAS	Autoimmune disease	17:38089344	17	38083134	ORMDL3	17	38089344	G	A	0.532432	-0.109401	0.0172	2.1e-10	-0.453806	0.0282665	5.310002e-58	0.241075	0.0407678	3.351821e-09	0.2285891	20
cg06941159	IBD_GWAS	Autoimmune disease	16:28499291	16	28875210	SH2B1;SH2B1;SH2B1;SH2B1;SH2B1;SH2B1;SH2B1;SH2B1	16	28499291	G	A	0.391892	0.105105	0.0174	1.411e-09	0.782295	0.0302571	2.139997e-147	0.134355	0.0228412	4.050526e-09	0.1332292	20
cg17534029	IBD_GWAS	Autoimmune disease	20:62269338	20	62318426	RTEL1;RTEL1	20	62269338	A	G	0.316216	-0.139699	0.0197	1.297e-12	-0.411985	0.0396697	2.889995e-25	0.339087	0.0579011	4.732466e-09	0.2166063	18
cg27413008	IBD_GWAS	Autoimmune disease	16:28507644	16	28519597	IL27	16	28507644	G	C	0.389189	0.107596	0.0178	1.486e-09	-0.680215	0.0307046	9.650059e-109	-0.15818	0.0271248	5.491383e-09	0.1716117	20
cg21966631	IBD_GWAS	Autoimmune disease	3:49881134	3	49749814	RNF123	3	49881134	T	A	0.437838	-0.111604	0.0167	2.356e-11	0.337167	0.0282416	7.439993e-33	-0.331005	0.0567623	5.495542e-09	0.2108729	20
cg06850285	IBD_GWAS	Autoimmune disease	22:21928916	22	21921269	UBE2L3;UBE2L3;UBE2L3	22	21928916	G	T	0.245946	0.129005	0.0208	5.12e-10	0.706397	0.0418209	5.24003e-64	0.182623	0.0313674	5.812506e-09	0.4316955	8
cg13611204	IBD_GWAS	Autoimmune disease	9:139328722	9	139324423	INPP5E	9	139328722	T	G	0.381081	0.129404	0.017	2.629e-14	0.270884	0.0303048	3.939985e-19	0.477711	0.0824299	6.817745e-09	0.5558484	20
cg06726893	IBD_GWAS	Autoimmune disease	16:28543381	16	28870846	NA	16	28543381	A	G	0.391892	0.107796	0.0171	2.783e-10	-0.384631	0.0271833	1.879981e-45	-0.280257	0.0486707	8.500303e-09	0.08041925	20
cg02456062	IBD_GWAS	Autoimmune disease	17:37908867	17	37912327	NA	17	37908867	A	C	0.308108	0.115701	0.0182	1.926e-10	0.397146	0.03021	1.790014e-39	0.291331	0.050904	1.045712e-08	0.1893902	20
cg11261684	IBD_GWAS	Autoimmune disease	22:21933428	22	21973395	UBE2L3;UBE2L3;UBE2L3;UBE2L3;UBE2L3	22	21933428	T	C	0.232432	0.135798	0.0214	2.441e-10	-0.503967	0.0387716	1.250003e-38	-0.269457	0.0472531	1.181115e-08	0.864029	7
cg13652841	IBD_GWAS	Autoimmune disease	9:139294271	9	139261981	CARD9;CARD9	9	139294271	A	G	0.224324	0.144403	0.0194	8.849e-14	0.275587	0.0315332	2.34e-18	0.523985	0.0924669	1.455543e-08	0.1844192	20
cg13743575	IBD_GWAS	Autoimmune disease	21:40458722	21	40458528	NA	21	40458722	G	A	0.275676	-0.178999	0.0194	2.751e-20	-0.251927	0.035183	8.039999e-13	0.710521	0.125603	1.541701e-08	0.3264813	5
cg23050873	IBD_GWAS	Autoimmune disease	2:234148043	2	234184376	ATG16L1;ATG16L1;SCARNA5	2	234148043	A	G	0.608108	0.109204	0.018	1.426e-09	0.457124	0.0307281	4.690017e-50	0.238894	0.0425252	1.93521e-08	0.8256023	20
cg03116541	IBD_GWAS	Autoimmune disease	22:21933428	22	21946375	UBE2L3;UBE2L3;UBE2L3;UBE2L3;UBE2L3	22	21933428	T	C	0.232432	0.135798	0.0214	2.441e-10	-0.474181	0.0397423	8.12006e-33	-0.286383	0.0511163	2.111803e-08	0.3363093	5
cg26844104	IBD_GWAS	Autoimmune disease	22:21976934	22	21921731	UBE2L3;UBE2L3;UBE2L3	22	21976934	C	T	0.254054	0.127504	0.0207	6.92e-10	0.48579	0.0363136	8.169946e-41	0.262467	0.0469109	2.206107e-08	0.08207925	7
cg26166145	IBD_GWAS	Autoimmune disease	6:32373698	6	32340208	C6orf10	6	32373698	T	G	0.381081	-0.145396	0.023	2.759e-10	-0.542242	0.0457384	2.02e-32	0.268138	0.0480699	2.431716e-08	0.07958748	20
cg24331598	IBD_GWAS	Autoimmune disease	10:101274425	10	101280256	NA	10	101274425	C	T	0.332432	-0.153099	0.019	7.442e-16	-0.255719	0.0333034	1.609998e-14	0.598699	0.107703	2.716784e-08	0.1290761	4
cg05340042	IBD_GWAS	Autoimmune disease	5:150226244	5	150224636	IRGM	5	150226244	T	G	0.0702703	0.186197	0.0297	3.448e-10	-0.593264	0.0496903	7.390039e-33	-0.313852	0.0565441	2.847308e-08	0.7544914	12
cg01499465	IBD_GWAS	Autoimmune disease	16:28859802	16	28858342	TUFM;SH2B1	16	28859802	G	A	0.354054	0.100804	0.0173	5.269e-09	-0.488177	0.0272434	8.37007e-72	-0.206491	0.0372645	3.003482e-08	0.3269879	20
cg07622001	IBD_GWAS	Autoimmune disease	5:158887972	5	158758903	IL12B	5	158887972	C	T	0.135135	-0.153296	0.0239	1.396e-10	0.421023	0.0384322	6.290013e-28	-0.364104	0.0657806	3.11017e-08	0.1830427	6
cg16247264	IBD_GWAS	Autoimmune disease	1:206925681	1	206942346	IL10	1	206925681	C	G	0.256757	0.121899	0.0199	9.753e-10	0.550536	0.0432675	4.350049e-37	0.221419	0.0401173	3.403716e-08	0.9044177	20
cg10501621	IBD_GWAS	Autoimmune disease	5:150196503	5	150227845	IRGM	5	150196503	C	T	0.0702703	0.1915	0.0298	1.283e-10	-0.607759	0.0568245	1.069997e-26	-0.315091	0.0572024	3.622056e-08	0.2203715	10
cg25437672	IBD_GWAS	Autoimmune disease	5:131623358	5	131601500	PDLIM4;PDLIM4	5	131623358	G	A	0.372973	0.113303	0.0169	2.186e-11	-0.286367	0.0296376	4.360002e-22	-0.395657	0.0718302	3.624676e-08	0.1918194	20
cg18611245	IBD_GWAS	Autoimmune disease	20:62373707	20	62338235	ZGPAT;ZGPAT;ZGPAT;ARFRP1;ARFRP1	20	62373707	T	G	0.727027	0.115701	0.0197	4.056e-09	-0.482469	0.0305995	5.23005e-56	-0.23981	0.0435723	3.718593e-08	0.06694162	20
cg20636526	IBD_UC_GWAS	Autoimmune disease	6:32577046	6	32305145	C6orf10	6	32577046	T	C	0.191892	-0.390601	0.0321	4.227e-34	-0.963845	0.0379628	3.320037e-142	0.405253	0.0369315	5.148103e-28	0.08459981	20
cg17039645	IBD_UC_GWAS	Autoimmune disease	6:32577046	6	32294503	C6orf10	6	32577046	T	C	0.191892	-0.390601	0.0321	4.227e-34	-0.933568	0.039458	9.360167e-124	0.418396	0.0386651	2.737261e-27	0.1226913	20
cg09111858	IBD_UC_GWAS	Autoimmune disease	6:32584952	6	32381888	NA	6	32584952	G	A	0.372973	-0.332098	0.0249	1.898e-40	0.58309	0.0328552	1.809961e-70	-0.569549	0.0534182	1.531313e-26	0.3158794	20
cg25949002	IBD_UC_GWAS	Autoimmune disease	6:32577046	6	32301073	C6orf10	6	32577046	T	C	0.191892	-0.390601	0.0321	4.227e-34	-0.743231	0.0417399	6.320047e-71	0.525545	0.0523113	9.520114e-24	0.08484751	20
cg21325723	IBD_UC_GWAS	Autoimmune disease	6:32577046	6	32294577	C6orf10	6	32577046	T	C	0.191892	-0.390601	0.0321	4.227e-34	-0.710589	0.0409746	2.260003e-67	0.549686	0.0551846	2.260825e-23	0.240446	20
cg15505276	IBD_UC_GWAS	Autoimmune disease	1:20142447	1	20142706	RNF186	1	20142447	G	A	0.405405	-0.173399	0.0222	6.3e-15	-0.739608	0.026746	2.566026e-168	0.234447	0.0311903	5.619554e-14	0.4107707	11
cg26396406	IBD_UC_GWAS	Autoimmune disease	3:49690496	3	49704529	BSN	3	49690496	T	C	0.337838	0.176999	0.0226	4.651e-15	0.407435	0.0326036	7.789949e-36	0.434423	0.0654621	3.217695e-11	0.2319891	20
cg05433426	IBD_UC_GWAS	Autoimmune disease	7:107478364	7	107581077	LAMB1	7	107478364	A	T	0.5	-0.170195	0.0224	3.192e-14	-0.394974	0.0332075	1.269997e-32	0.430903	0.0672964	1.522946e-10	0.3145675	14
cg18346693	IBD_UC_GWAS	Autoimmune disease	20:62329099	20	62286145	STMN3;STMN3	20	62329099	A	G	0.57027	0.158498	0.0224	1.468e-12	-0.423472	0.0281505	3.830023e-51	-0.374283	0.0584555	1.52478e-10	0.05488647	20
cg20833901	IBD_UC_GWAS	Autoimmune disease	21:40467423	21	40467185	NA	21	40467423	G	A	0.313514	-0.186604	0.0226	1.445e-16	0.301884	0.030102	1.139999e-23	-0.618132	0.0969718	1.837444e-10	0.07337407	6
cg08510456	IBD_UC_GWAS	Autoimmune disease	3:49454277	3	49591008	BSN	3	49454277	A	G	0.354054	0.153099	0.0221	4.654e-12	0.624978	0.0394788	1.910015e-56	0.244967	0.0385988	2.202919e-10	0.1436681	20
cg02030034	IBD_UC_GWAS	Autoimmune disease	10:101293341	10	101292403	NKX2-3	10	101293341	C	T	0.537838	-0.164497	0.0212	7.86e-15	-0.360221	0.0327853	4.400027e-28	0.456656	0.0720491	2.325825e-10	0.05764914	15
cg25744682	IBD_UC_GWAS	Autoimmune disease	6:32594295	6	32797578	TAP2;TAP2	6	32594295	T	G	0.386486	0.161804	0.0238	1.125e-11	-0.588734	0.0358551	1.380028e-60	-0.274834	0.0437538	3.356014e-10	0.2154023	20
cg25830586	IBD_UC_GWAS	Autoimmune disease	9:139271747	9	139269477	CARD9;CARD9	9	139271747	A	G	0.389189	0.153099	0.0213	6.695e-13	-0.36906	0.0290636	6.03997e-37	-0.414834	0.0663186	3.970717e-10	0.108848	20
cg22778788	IBD_UC_GWAS	Autoimmune disease	10:101292390	10	101294300	NKX2-3	10	101292390	T	C	0.383784	-0.164497	0.0224	2.003e-13	0.319802	0.0274387	2.160004e-31	-0.514373	0.0827874	5.192579e-10	0.377118	17
cg12672189	IBD_UC_GWAS	Autoimmune disease	6:32596650	6	32427868	NA	6	32596650	C	A	0.418919	0.155695	0.0241	1.058e-10	-0.701441	0.0326449	2.06e-102	-0.221965	0.0358772	6.14014e-10	0.2759679	20
cg24913623	IBD_UC_GWAS	Autoimmune disease	7:107488726	7	107495448	NA	7	107488726	C	T	0.421622	-0.170999	0.0221	1.115e-14	0.294971	0.0291874	5.190014e-24	-0.579716	0.0943605	8.065609e-10	0.3832161	18
cg03120789	IBD_UC_GWAS	Autoimmune disease	1:20163868	1	20208808	OTUD3	1	20163868	T	C	0.643243	0.221398	0.0223	3.66e-23	0.239254	0.0311558	1.600002e-14	0.925368	0.152342	1.245553e-09	0.1925083	9
cg09254322	IBD_UC_GWAS	Autoimmune disease	10:101277772	10	101280807	NA	10	101277772	C	T	0.489189	-0.140996	0.0217	8.299e-11	0.433959	0.0283355	6.07e-53	-0.324906	0.0543189	2.211509e-09	0.9901804	18
cg00971747	IBD_UC_GWAS	Autoimmune disease	1:200961883	1	200864307	C1orf106;C1orf106	1	200961883	G	T	0.210811	-0.159104	0.0262	1.207e-09	0.653461	0.0298363	2.510036e-106	-0.243479	0.0416069	4.860018e-09	0.2417756	20
cg19297788	IBD_UC_GWAS	Autoimmune disease	21:45618536	21	45602432	NA	21	45618536	G	A	0.591892	-0.138004	0.0215	1.402e-10	0.357609	0.0277967	7.070001e-38	-0.385907	0.0671891	9.268638e-09	0.1117119	20
cg18711369	IBD_UC_GWAS	Autoimmune disease	17:37903731	17	38081186	ORMDL3	17	37903731	A	G	0.475676	-0.126505	0.0217	5.423e-09	-0.848579	0.0398823	1.850031e-100	0.149078	0.0265147	1.882271e-08	0.09937247	20
cg19468946	IBD_UC_GWAS	Autoimmune disease	17:37910368	17	37922297	IKZF3;IKZF3;IKZF3;IKZF3;IKZF3;IKZF3	17	37910368	T	C	0.448649	-0.122202	0.0213	9.908e-09	0.67015	0.025133	1.226837e-156	-0.18235	0.0325113	2.037355e-08	0.5923335	20
cg11868595	IBD_UC_GWAS	Autoimmune disease	6:32591609	6	32191226	NOTCH4	6	32591609	G	A	0.362162	0.147804	0.0238	5.133e-10	0.43269	0.0331943	7.729983e-39	0.341594	0.0609283	2.064786e-08	0.06894321	20
cg13743575	IBD_UC_GWAS	Autoimmune disease	21:40458722	21	40458528	NA	21	40458722	G	A	0.275676	-0.219898	0.0245	2.864e-19	-0.251927	0.035183	8.039999e-13	0.872865	0.15594	2.175504e-08	0.2494733	5
cg09639931	IBD_UC_GWAS	Autoimmune disease	17:37912377	17	38024394	ZPBP2;ZPBP2	17	37912377	T	C	0.489189	0.132904	0.0214	4.95e-10	-0.359247	0.0278988	6.080004e-38	-0.369951	0.0661353	2.22098e-08	0.6364446	20
cg12749226	IBD_UC_GWAS	Autoimmune disease	17:37903731	17	38077703	ORMDL3	17	37903731	A	G	0.475676	-0.126505	0.0217	5.423e-09	-0.565027	0.0302345	6.179943e-78	0.223891	0.0402305	2.618254e-08	0.1210568	20
cg20709984	IBD_UC_GWAS	Autoimmune disease	17:38051348	17	37922198	IKZF3;IKZF3;IKZF3;IKZF3;IKZF3;IKZF3	17	38051348	G	A	0.545946	0.129403	0.0211	9.117e-10	-0.382213	0.0288701	5.220021e-40	-0.338562	0.0608404	2.625137e-08	0.1301144	20
cg02551532	IBD_UC_GWAS	Autoimmune disease	17:38040763	17	38043310	NA	17	38040763	A	G	0.497297	0.144204	0.0212	9.231e-12	-0.300325	0.0311795	5.850002e-22	-0.480161	0.0864175	2.755698e-08	0.1074713	20
cg17260184	LDL_GWAS	Cardiovascular health	1:63025942	1	62901821	USP1;USP1;USP1	1	63025942	T	G	0.710811	0.0489	0.0039	2.976e-32	0.639891	0.026431	1.749931e-129	0.0764193	0.00686368	8.583622e-29	0.6479995	20
cg03637691	LDL_GWAS	Cardiovascular health	19:11202306	19	11202610	LDLR;LDLR;LDLR;LDLR;LDLR	19	11202306	T	G	0.1	-0.2209	0.0061	3.85e-262	-0.507729	0.0456232	9.090048e-29	0.435075	0.0408991	1.988508e-26	0.1196317	5
cg27123834	LDL_GWAS	Cardiovascular health	1:63163073	1	63154653	DOCK7;DOCK7;DOCK7;DOCK7;DOCK7	1	63163073	C	T	0.27027	-0.0483	0.0039	5.227e-31	0.519784	0.0293792	4.810038e-70	-0.0929232	0.00915873	3.457033e-24	0.7463362	20
cg12943317	LDL_GWAS	Cardiovascular health	5:156369171	5	156479607	HAVCR1;HAVCR1	5	156369171	T	C	0.659459	0.0414	0.0039	1.6e-24	-0.855201	0.029423	9.73709e-186	-0.0484097	0.00485496	2.037775e-23	0.07957078	20
cg26877327	LDL_GWAS	Cardiovascular health	1:62960575	1	62907616	USP1;USP1;USP1	1	62960575	C	T	0.7	0.0468	0.0049	3.354e-19	0.483728	0.0293383	4.479997e-61	0.0967486	0.0117065	1.402392e-16	0.8510414	20
cg16991569	LDL_GWAS	Cardiovascular health	1:63156043	1	63142359	DOCK7	1	63156043	G	A	0.72973	0.049	0.0039	4.673e-32	-0.330175	0.0303777	1.619992e-27	-0.148406	0.0180542	2.034806e-16	0.3160377	11
cg25326896	LDL_GWAS	Cardiovascular health	11:61571382	11	61582785	MIR1908;FADS1	11	61571382	A	G	0.389189	-0.05	0.0039	4.389e-36	-0.391522	0.0371025	4.949997e-26	0.127707	0.0156744	3.715303e-16	0.08551768	20
cg12868820	LDL_GWAS	Cardiovascular health	19:10950125	19	10949265	NA	19	10950125	T	C	0.167568	-0.0811	0.0049	1.701e-55	0.356741	0.038766	3.499981e-20	-0.227336	0.0282656	8.778757e-16	0.4144564	13
cg16306978	LDL_GWAS	Cardiovascular health	2:21403438	2	21266953	APOB	2	21403438	G	A	0.175676	0.0767	0.0068	2.475e-27	0.496514	0.0461371	5.219994e-27	0.154477	0.0198397	6.902087e-15	0.07790077	20
cg19610905	LDL_GWAS	Cardiovascular health	11:61617676	11	61596333	FADS2	11	61617676	A	T	0.256757	-0.0384	0.0043	1.106e-17	-0.852644	0.0671866	6.659914e-37	0.0450364	0.00616661	2.80858e-13	0.440036	20
cg07689907	LDL_GWAS	Cardiovascular health	11:61605215	11	61582574	FADS1	11	61605215	G	A	0.221622	-0.0454	0.0052	2.465e-17	-0.546211	0.0411506	3.299995e-40	0.0831181	0.011395	3.002607e-13	0.1525815	20
cg06511276	LDL_GWAS	Cardiovascular health	1:27013133	1	27155069	ZDHHC18	1	27013133	A	G	0.0783784	0.0498	0.0067	7.978e-12	-1.49153	0.050367	1.008697e-192	-0.0333885	0.00463137	5.627504e-13	0.1686163	9
cg16647139	LDL_GWAS	Cardiovascular health	19:11242658	19	11238202	LDLR;LDLR;LDLR;LDLR;LDLR	19	11242658	C	T	0.718919	0.0357	0.0043	2.51e-16	-0.508008	0.0366834	1.3e-43	-0.0702745	0.00986902	1.073694e-12	0.3662659	3
cg00135618	LDL_GWAS	Cardiovascular health	1:27013133	1	27259355	NUDC	1	27013133	A	G	0.0783784	0.0498	0.0067	7.978e-12	-1.27407	0.0529861	9.3402e-128	-0.0390874	0.00550426	1.235909e-12	0.721635	3
cg17860800	LDL_GWAS	Cardiovascular health	1:27039228	1	27287541	C1orf172	1	27039228	T	C	0.0675676	0.0479	0.0066	3.055e-11	1.42174	0.048551	1.687879e-188	0.0336912	0.00478265	1.861962e-12	0.8201218	9
cg08751424	LDL_GWAS	Cardiovascular health	1:62943979	1	62948948	DOCK7;DOCK7;DOCK7;DOCK7	1	62943979	A	G	0.689189	0.0483	0.0048	4.461e-21	-0.321729	0.0336289	1.099996e-21	-0.150126	0.0216524	4.106569e-12	0.3343549	6
cg10830713	LDL_GWAS	Cardiovascular health	1:62921586	1	62904021	USP1;USP1;USP1	1	62921586	C	T	0.289189	-0.0493	0.0048	1.352e-21	0.300152	0.0321534	1.009995e-20	-0.16425	0.0237766	4.913706e-12	0.6045096	7
cg00017475	LDL_GWAS	Cardiovascular health	9:136132617	9	136131707	ABO	9	136132617	A	G	0.148649	-0.0464	0.006	8.904e-14	-0.663242	0.0504529	1.800002e-39	0.0699594	0.0104957	2.637555e-11	0.097083	16
cg15247468	LDL_GWAS	Cardiovascular health	12:112591686	12	112197992	NA	12	112591686	A	G	0.383784	-0.026	0.0038	5.614e-11	-0.762125	0.0329214	1.459995e-118	0.0341151	0.00519928	5.326338e-11	0.05336458	20
cg06216065	LDL_GWAS	Cardiovascular health	1:27001893	1	27155559	ZDHHC18	1	27001893	A	G	0.0783784	0.0539	0.008	2.211e-09	-1.38161	0.0679181	5.440098e-92	-0.0390126	0.0060997	1.596872e-10	0.127982	7
cg04015004	LDL_GWAS	Cardiovascular health	19:45163671	19	45157730	MIR4531;PVR;PVR;PVR;PVR	19	45163671	C	T	0.0567568	-0.0852	0.0111	2.218e-16	0.60371	0.0578765	1.790003e-25	-0.141127	0.0228278	6.318721e-10	0.1293805	3
cg22744280	LDL_GWAS	Cardiovascular health	12:112591686	12	112200054	NA	12	112591686	A	G	0.383784	-0.026	0.0038	5.614e-11	0.448261	0.0348894	8.819955e-38	-0.0580019	0.00960434	1.549382e-09	0.3968926	20
cg15224011	LDL_GWAS	Cardiovascular health	19:10927100	19	11006282	CARM1	19	10927100	C	G	0.362162	-0.0489	0.0055	1.551e-16	-0.252215	0.0306663	1.96e-16	0.193882	0.0321132	1.565551e-09	0.1151148	13
cg03362483	LDL_GWAS	Cardiovascular health	1:25790198	1	25846688	NA	1	25790198	T	A	0.451351	-0.0328	0.0054	6.982e-09	-1.06994	0.022271	0	0.0306559	0.00508719	1.679626e-09	0.2961172	12
cg12517394	LDL_GWAS	Cardiovascular health	11:61606642	11	61582795	MIR1908;FADS1	11	61606642	G	A	0.42973	-0.0536	0.0053	9.052e-22	-0.217253	0.0294729	1.69e-13	0.246717	0.0414172	2.571126e-09	0.1085268	11
cg08107208	LDL_GWAS	Cardiovascular health	1:62921586	1	62901199	USP1;USP1;USP1	1	62921586	C	T	0.289189	-0.0493	0.0048	1.352e-21	0.298093	0.0408932	3.110004e-13	-0.165385	0.0278214	2.772647e-09	0.9499559	3
cg09889350	LDL_GWAS	Cardiovascular health	16:57006590	16	56995813	CETP	16	57006590	T	C	0.227027	0.049	0.0052	2.157e-18	-0.339697	0.0445188	2.34e-14	-0.144246	0.0243247	3.028968e-09	0.1908987	8
cg26621088	LDL_GWAS	Cardiovascular health	5:75015242	5	74965039	NA	5	75015242	G	T	0.383784	0.0443	0.0038	4.43e-30	0.229917	0.0340476	1.449997e-11	0.192678	0.0329742	5.117558e-09	0.1730715	7
cg12163424	LDL_GWAS	Cardiovascular health	8:145022657	8	144947630	EPPK1	8	145022657	T	G	0.378378	0.0339	0.0038	2.671e-17	0.237996	0.0313533	3.180005e-14	0.142439	0.0246384	7.417465e-09	0.05567056	11
cg22096894	LDL_GWAS	Cardiovascular health	19:11192831	19	11189676	NA	19	11192831	G	A	0.1	-0.2253	0.0082	1.58e-149	-0.286006	0.0486429	4.109998e-09	0.787746	0.13701	8.949253e-09	0.1634754	5
cg26816919	LDL_GWAS	Cardiovascular health	12:121405210	12	121477815	OASL;OASL;OASL	12	121405210	C	T	0.456757	-0.0219	0.0036	6.142e-09	0.514027	0.0310237	1.170001e-61	-0.0426048	0.00746065	1.125806e-08	0.05244295	20
cg13725148	LDL_GWAS	Cardiovascular health	19:45146103	19	45160956	PVR;PVR;PVR;PVR	19	45146103	C	T	0.291892	-0.0473	0.0063	1.044e-12	0.322035	0.0367589	1.939995e-18	-0.146878	0.0257643	1.192086e-08	0.285125	3
cg07597011	LDL_GWAS	Cardiovascular health	8:145043543	8	145065547	GRINA;GRINA	8	145043543	G	A	0.348649	0.0447	0.0062	7.112e-12	0.276294	0.0311442	7.22e-19	0.161784	0.0289157	2.205836e-08	0.356534	5
cg27518823	LDL_GWAS	Cardiovascular health	19:10950125	19	10947895	TMED1;TMED1	19	10950125	T	C	0.167568	-0.0811	0.0049	1.701e-55	0.273057	0.0460761	3.099992e-09	-0.297008	0.0532334	2.414247e-08	0.6637949	7
cg10583485	LDL_GWAS	Cardiovascular health	1:63180036	1	63150905	DOCK7	1	63180036	C	G	0.148649	-0.0466	0.0073	2.283e-09	0.543684	0.0482701	1.989992e-29	-0.0857116	0.0154334	2.797943e-08	0.4011338	19
cg12642473	LDL_GWAS	Cardiovascular health	8:145046662	8	144912486	PUF60;PUF60;PUF60;PUF60;PUF60;PUF60;PUF60;PUF60	8	145046662	T	C	0.335135	0.0425	0.0061	2.313e-11	0.288216	0.0315014	5.729987e-20	0.147459	0.0266026	2.973004e-08	0.571742	9
cg23934955	LDL_GWAS	Cardiovascular health	8:145046662	8	145024939	PLEC1;PLEC1;PLEC1;PLEC1;PLEC1	8	145046662	T	C	0.335135	0.0425	0.0061	2.313e-11	0.291305	0.0318563	5.999963e-20	0.145895	0.0263258	2.991864e-08	0.3299489	11
cg12411068	LDL_GWAS	Cardiovascular health	19:11065021	19	11072235	SMARCA4;SMARCA4;SMARCA4	19	11065021	A	G	0.235135	-0.0636	0.006	5.816e-23	-0.249373	0.0385197	9.549981e-11	0.25504	0.0461613	3.295502e-08	0.2403044	4
cg14199723	LDL_GWAS	Cardiovascular health	8:145070403	8	145051795	PLEC1;PARP10	8	145070403	C	T	0.394595	0.0337	0.0055	6.472e-09	0.365406	0.028772	5.910002e-37	0.0922262	0.016712	3.417722e-08	0.1978101	11
cg04835051	Menopause_GWAS	Growth and Ageing	6:31618121	6	31794519	HSPA1B	6	31618121	C	A	0.440541	-0.2	0.02	6.9e-18	0.393653	0.0290886	9.999964e-42	-0.508062	0.0631722	8.802839e-16	0.07742031	20
cg12858231	Menopause_GWAS	Growth and Ageing	15:89785811	15	89846095	FANCI;FANCI	15	89785811	A	G	0.432432	-0.18	0.02	9.7e-18	-0.833026	0.0478202	5.820055e-68	0.21608	0.0270238	1.286377e-15	0.4178703	20
cg24365117	Menopause_GWAS	Growth and Ageing	15:89791516	15	89879190	POLG;POLG	15	89791516	G	A	0.5	-0.16	0.02	1.3e-14	0.924534	0.025755	3.370201e-282	-0.17306	0.0221632	5.789858e-15	0.6870201	20
cg06544989	Menopause_GWAS	Growth and Ageing	22:38898051	22	39130855	UNC84B	22	38898051	C	T	0.616216	0.16	0.02	2.8e-13	-0.906934	0.027717	7.796411e-235	-0.176419	0.0227018	7.780069e-15	0.4006358	20
cg03443888	Menopause_GWAS	Growth and Ageing	22:38879940	22	39053539	FAM227A;FAM227A;CBY1;CBY1	22	38879940	G	A	0.37027	-0.16	0.02	2.3e-13	0.92206	0.028744	8.838131e-226	-0.173524	0.0223549	8.343314e-15	0.8957319	20
cg01877814	Menopause_GWAS	Growth and Ageing	15:89795024	15	89879097	POLG;POLG	15	89795024	A	G	0.505405	-0.16	0.02	1.3e-14	0.813199	0.026642	1.283099e-204	-0.196754	0.0254249	1.005053e-14	0.3915667	20
cg06711259	Menopause_GWAS	Growth and Ageing	22:38982442	22	39095898	JOSD1	22	38982442	A	T	0.310811	-0.16	0.02	7.9e-13	0.795572	0.0314453	3.179957e-141	-0.201113	0.026366	2.388783e-14	0.7422276	20
cg27316367	Menopause_GWAS	Growth and Ageing	19:55819845	19	55813147	BRSK1	19	55819845	T	C	0.343243	-0.39	0.02	1.7e-77	0.259417	0.0314317	1.540007e-16	-1.50337	0.197796	2.947491e-14	0.3638648	8
cg16497828	Menopause_GWAS	Growth and Ageing	22:38879940	22	39053541	FAM227A;FAM227A;CBY1;CBY1	22	38879940	G	A	0.37027	-0.16	0.02	2.3e-13	1.04561	0.0439368	3.489915e-125	-0.15302	0.0201793	3.37628e-14	0.6987212	20
cg15118510	Menopause_GWAS	Growth and Ageing	2:27681598	2	27676316	IFT172	2	27681598	C	A	0.410811	-0.16	0.02	7.7e-15	-0.528201	0.0271274	1.930032e-84	0.302915	0.0409357	1.364239e-13	0.1102852	20
cg25401027	Menopause_GWAS	Growth and Ageing	5:176492557	5	176370377	UIMC1	5	176492557	A	G	0.489189	0.25	0.02	6.4e-31	0.327312	0.0356999	4.800018e-20	0.763797	0.103314	1.4359e-13	0.3653062	5
cg25918947	Menopause_GWAS	Growth and Ageing	17:41307101	17	41365094	TMEM106A	17	41307101	C	T	0.259459	0.15	0.02	1.9e-10	-1.18868	0.027641	0	-0.126191	0.0170794	1.485196e-13	0.1013311	17
cg20863771	Menopause_GWAS	Growth and Ageing	22:38991393	22	39025268	FAM227A;FAM227A	22	38991393	T	G	0.310811	-0.16	0.02	5.7e-13	-0.647654	0.033831	1.090023e-81	0.247045	0.0334686	1.566262e-13	0.3472906	10
cg05368731	Menopause_GWAS	Growth and Ageing	17:41307101	17	41323189	NBR1;NBR1;NBR1	17	41307101	C	T	0.259459	0.15	0.02	1.9e-10	1.12165	0.026955	0	0.133732	0.0181182	1.570223e-13	0.1558216	17
cg23758822	Menopause_GWAS	Growth and Ageing	17:41307101	17	41437982	NA	17	41307101	C	T	0.259459	0.15	0.02	1.9e-10	1.16841	0.028108	0	0.128379	0.0173936	1.573076e-13	0.09056811	18
cg14648161	Menopause_GWAS	Growth and Ageing	17:41307101	17	41181991	RND2	17	41307101	C	T	0.259459	0.15	0.02	1.9e-10	1.08821	0.029798	5.425569e-292	0.137841	0.0187624	2.032038e-13	0.09511939	18
cg26350635	Menopause_GWAS	Growth and Ageing	2:27589810	2	27664918	KRTCAP3;KRTCAP3;NRBP1	2	27589810	C	T	0.4	-0.16	0.02	1.9e-14	-0.449475	0.0275327	6.540064e-60	0.355971	0.0495519	6.779847e-13	0.2781686	20
cg14440974	Menopause_GWAS	Growth and Ageing	22:38879940	22	39074834	NA	22	38879940	G	A	0.37027	-0.16	0.02	2.3e-13	-0.735049	0.0474085	3.230003e-54	0.217673	0.0306175	1.165423e-12	0.817815	20
cg26685098	Menopause_GWAS	Growth and Ageing	22:38990662	22	39065166	CBY1;CBY1	22	38990662	A	G	0.367568	-0.15	0.02	7.7e-12	0.580347	0.0287449	1.210012e-90	-0.258466	0.0367632	2.056879e-12	0.3787888	20
cg10970124	Menopause_GWAS	Growth and Ageing	6:31602967	6	31634602	BAT4;CSNK2B	6	31602967	A	G	0.427027	-0.22	0.02	3.7e-21	-0.29426	0.0326078	1.81001e-19	0.747638	0.10716	3.019356e-12	0.06911372	3
cg10337841	Menopause_GWAS	Growth and Ageing	2:27685388	2	27747795	NA	2	27685388	A	G	0.435135	-0.16	0.02	1.1e-14	-0.401325	0.0284169	2.750013e-45	0.398679	0.057275	3.383697e-12	0.1293741	20
cg21747090	Menopause_GWAS	Growth and Ageing	2:27721971	2	27597821	SNX17	2	27721971	C	T	0.416216	-0.16	0.02	2.5e-15	-0.452819	0.0331896	2.209999e-42	0.353342	0.0512008	5.159744e-12	0.1195544	9
cg00933538	Menopause_GWAS	Growth and Ageing	6:31697387	6	32121471	PPT2;PPT2	6	31697387	G	C	0.410811	-0.17	0.02	1.5e-13	-0.397984	0.0337738	4.730002e-32	0.427153	0.0619628	5.436039e-12	0.06722085	20
cg04113436	Menopause_GWAS	Growth and Ageing	17:41371844	17	41395193	NA	17	41371844	G	A	0.337838	0.14	0.02	1.9e-10	1.08224	0.027279	0	0.129361	0.0187657	5.442923e-12	0.3337083	19
cg02471915	Menopause_GWAS	Growth and Ageing	22:39000397	22	39040634	LOC646851	22	39000397	A	G	0.310811	-0.16	0.02	8.9e-13	0.396473	0.030231	2.710001e-39	-0.403558	0.0590893	8.513318e-12	0.1542229	14
cg14423495	Menopause_GWAS	Growth and Ageing	16:11968555	16	11968231	GSPT1;GSPT1;GSPT1	16	11968555	A	C	0.383784	0.15	0.02	1.5e-11	-0.578131	0.0352342	1.669978e-60	-0.259457	0.0380368	9.028252e-12	0.2149208	15
cg05696406	Menopause_GWAS	Growth and Ageing	2:27556721	2	27599888	SNX17	2	27556721	A	G	0.421622	-0.16	0.02	9.3e-14	0.515439	0.0400714	7.270034e-38	-0.310415	0.0456942	1.095851e-11	0.09630756	20
cg00137168	Menopause_GWAS	Growth and Ageing	5:176378574	5	176326518	HK3	5	176378574	T	G	0.481081	0.24	0.02	1.4e-33	-0.242497	0.0294998	2.030001e-16	-0.989703	0.145937	1.18773e-11	0.239446	4
cg18831671	Menopause_GWAS	Growth and Ageing	15:89824258	15	89859939	FANCI;POLG;POLG;FANCI	15	89824258	C	A	0.42973	-0.18	0.02	1.5e-18	0.577926	0.0562297	8.860033e-25	-0.311459	0.0459991	1.279226e-11	0.6019009	19
cg00110675	Menopause_GWAS	Growth and Ageing	6:31688217	6	31698047	DDAH2	6	31688217	G	A	0.410811	-0.18	0.02	1.3e-14	0.350803	0.0344739	2.540009e-24	-0.513109	0.0761113	1.567043e-11	0.0764792	14
cg02600349	Menopause_GWAS	Growth and Ageing	22:39049230	22	39051817	LOC646851;CBY1;CBY1	22	39049230	C	A	0.310811	-0.16	0.02	1.2e-11	-0.37679	0.0310072	5.620024e-34	0.42464	0.0635502	2.357771e-11	0.07222468	13
cg07979387	Menopause_GWAS	Growth and Ageing	22:38974680	22	39129296	GTPBP1	22	38974680	T	C	0.364865	-0.15	0.02	5.2e-12	-0.492505	0.0337562	3.249999e-48	0.304565	0.0456599	2.552812e-11	0.2264873	15
cg13372627	Menopause_GWAS	Growth and Ageing	22:39150543	22	39121078	GTPBP1	22	39150543	T	G	0.313514	-0.15	0.02	4.4e-11	-0.451584	0.0310433	6.109988e-48	0.332164	0.0498284	2.625759e-11	0.499131	14
cg06022373	Menopause_GWAS	Growth and Ageing	22:38990662	22	39101656	GTPBP1	22	38990662	A	G	0.367568	-0.15	0.02	7.7e-12	0.443975	0.0321541	2.289987e-43	-0.337857	0.051264	4.382809e-11	0.5901066	16
cg07165615	Menopause_GWAS	Growth and Ageing	22:39069510	22	39121024	GTPBP1	22	39069510	C	T	0.310811	-0.16	0.02	3.8e-12	-0.344608	0.0296887	3.779996e-31	0.464296	0.0704861	4.486428e-11	0.2813077	13
cg01744354	Menopause_GWAS	Growth and Ageing	2:27556721	2	27712243	IFT172	2	27556721	A	G	0.421622	-0.16	0.02	9.3e-14	0.351416	0.0302934	4.100015e-31	-0.455301	0.0691339	4.524992e-11	0.8271782	18
cg24269846	Menopause_GWAS	Growth and Ageing	12:57146069	12	57146087	PRIM1;PRIM1	12	57146069	G	T	0.113514	-0.31	0.03	1.8e-19	-0.460391	0.0549689	5.499985e-17	0.673341	0.103486	7.687363e-11	0.3831087	3
cg20720918	Menopause_GWAS	Growth and Ageing	2:171768951	2	171785124	GORASP2	2	171768951	C	G	0.702703	0.16	0.02	3e-13	0.384335	0.0360165	1.389995e-26	0.416303	0.0650377	1.544099e-10	0.06942282	18
cg19658332	Menopause_GWAS	Growth and Ageing	22:38974680	22	39097857	JOSD1	22	38974680	T	C	0.364865	-0.15	0.02	5.2e-12	-0.426283	0.0352331	1.069992e-33	0.351879	0.0552003	1.834587e-10	0.2298308	15
cg13698691	Menopause_GWAS	Growth and Ageing	6:31725285	6	32064660	TNXB	6	31725285	G	A	0.0756757	-0.21	0.03	1e-10	-0.640391	0.0415553	1.390007e-53	0.327925	0.0514528	1.849878e-10	0.06655502	20
cg11423096	Menopause_GWAS	Growth and Ageing	5:176324729	5	176423596	UIMC1	5	176324729	C	G	0.481081	0.24	0.02	5e-33	-0.227049	0.0306219	1.22e-13	-1.05704	0.167581	2.832942e-10	0.2727656	3
cg13726456	Menopause_GWAS	Growth and Ageing	17:41328095	17	41400541	NA	17	41328095	G	A	0.659459	-0.13	0.02	4.9e-10	0.823175	0.0362744	5.249992e-114	-0.157925	0.0252732	4.138294e-10	0.2852374	19
cg19589060	Menopause_GWAS	Growth and Ageing	5:176476106	5	176326516	HK3	5	176476106	G	A	0.456757	0.23	0.02	7e-29	-0.246707	0.0332633	1.2e-13	-0.93228	0.149573	4.577839e-10	0.07132895	3
cg18068798	Menopause_GWAS	Growth and Ageing	17:41328095	17	41180760	RND2	17	41328095	G	A	0.659459	-0.13	0.02	4.9e-10	-0.675441	0.0337354	3.559975e-89	0.192467	0.0311316	6.314922e-10	0.06292383	18
cg17896464	Menopause_GWAS	Growth and Ageing	22:39125074	22	38982327	FAM227A;FAM227A	22	39125074	G	C	0.645946	0.14	0.02	3.1e-10	-0.39621	0.0301682	2.119979e-39	-0.353348	0.0572006	6.518953e-10	0.3980852	15
cg09413034	Menopause_GWAS	Growth and Ageing	22:39142615	22	39093812	JOSD1	22	39142615	C	T	0.308108	-0.15	0.02	1.8e-11	0.350281	0.0328813	1.689993e-26	-0.428228	0.0698281	8.64557e-10	0.8262135	12
cg18187244	Menopause_GWAS	Growth and Ageing	6:10897488	6	10881782	GCM2	6	10897488	A	G	0.478378	0.17	0.02	5.1e-17	-0.313781	0.0357197	1.569997e-18	-0.541779	0.0886923	1.005558e-09	0.2937175	5
cg18319102	Menopause_GWAS	Growth and Ageing	12:130816637	12	130822256	PIWIL1;PIWIL1	12	130816637	A	G	0.289189	-0.13	0.02	4.4e-10	0.500407	0.0280364	2.970025e-71	-0.259789	0.0425353	1.011425e-09	0.2847137	20
cg22851295	Menopause_GWAS	Growth and Ageing	6:10886949	6	10881949	GCM2	6	10886949	T	C	0.8	-0.24	0.03	4.8e-19	0.33879	0.0370956	6.670011e-20	-0.708403	0.117719	1.768446e-09	0.0593021	4
cg08383695	Menopause_GWAS	Growth and Ageing	6:10887276	6	10886346	SYCP2L	6	10887276	G	C	0.797297	-0.24	0.03	2.4e-19	0.579265	0.0642238	1.889998e-19	-0.414318	0.0692264	2.164247e-09	0.7745355	10
cg12020444	Menopause_GWAS	Growth and Ageing	12:130818021	12	130821456	PIWIL1	12	130818021	A	G	0.356757	-0.13	0.02	1.1e-09	0.439598	0.0290295	8.409968e-52	-0.295725	0.0495102	2.329273e-09	0.2725701	20
cg09489128	Menopause_GWAS	Growth and Ageing	19:55773590	19	55791986	HSPBP1;HSPBP1	19	55773590	G	A	0.478378	-0.14	0.02	1.3e-11	-0.331134	0.0289403	2.580006e-30	0.42279	0.070805	2.355354e-09	0.05249522	4
cg25686905	Menopause_GWAS	Growth and Ageing	3:183607661	3	183603175	PARL;PARL	3	183607661	T	C	0.289189	0.14	0.02	3.6e-09	-0.393722	0.0346431	6.239969e-30	-0.355581	0.0596594	2.519597e-09	0.2124572	18
cg21395723	Menopause_GWAS	Growth and Ageing	22:39028913	22	39101663	GTPBP1	22	39028913	T	C	0.391892	-0.15	0.02	5.8e-13	-0.49768	0.0516909	6.090001e-22	0.301398	0.0509403	3.284652e-09	0.6383248	7
cg05517697	Menopause_GWAS	Growth and Ageing	5:175944210	5	175955524	RNF44	5	175944210	T	C	0.278378	-0.13	0.02	2.4e-09	-0.392542	0.0282041	4.929981e-44	0.331175	0.0562325	3.876363e-09	0.103387	12
cg14993813	Menopause_GWAS	Growth and Ageing	1:46742952	1	46806288	NSUN4	1	46742952	C	G	0.291892	0.13	0.02	7.2e-09	-0.390408	0.0287312	4.699953e-42	-0.332985	0.0567879	4.527708e-09	0.0538504	19
cg12836643	Menopause_GWAS	Growth and Ageing	22:39150543	22	39129370	GTPBP1	22	39150543	T	G	0.313514	-0.15	0.02	4.4e-11	-0.294443	0.0318532	2.379988e-20	0.509436	0.0874703	5.741889e-09	0.362262	7
cg14930579	Menopause_GWAS	Growth and Ageing	5:6745875	5	6745457	PAPD7;PAPD7;PAPD7	5	6745875	G	A	0.383784	-0.13	0.02	3.8e-09	-0.397218	0.0305883	1.470004e-38	0.327276	0.0563054	6.153986e-09	0.09433729	12
cg14644204	Menopause_GWAS	Growth and Ageing	12:123626982	12	123518833	PITPNM2	12	123626982	T	C	0.8	0.13	0.02	8.9e-08	-0.418017	0.0338568	5.07999e-35	-0.310992	0.0540703	8.838861e-09	0.4500909	10
cg09962740	Menopause_GWAS	Growth and Ageing	12:123640853	12	123640842	NA	12	123640853	G	C	0.8	0.13	0.02	8.4e-08	-0.428472	0.0349587	1.549984e-34	-0.303404	0.0528353	9.332167e-09	0.2552019	12
cg05102552	Menopause_GWAS	Growth and Ageing	2:27742603	2	27650867	NRBP1	2	27742603	C	T	0.651351	-0.12	0.02	2.3e-09	-0.553487	0.0279374	2.359991e-87	0.216807	0.0377553	9.332665e-09	0.2468276	20
cg24874433	Menopause_GWAS	Growth and Ageing	17:41341984	17	41376724	LINC00854	17	41341984	G	A	0.337838	0.14	0.02	2.6e-10	0.372863	0.0372277	1.300007e-23	0.375473	0.065441	9.603611e-09	0.1125949	12
cg27610821	Menopause_GWAS	Growth and Ageing	22:39133803	22	39097732	JOSD1	22	39133803	T	C	0.305405	-0.15	0.02	5.5e-11	-0.328778	0.0374478	1.64e-18	0.456235	0.0800051	1.180144e-08	0.1455108	12
cg26472225	Menopause_GWAS	Growth and Ageing	6:31794592	6	31832238	SLC44A4	6	31794592	T	C	0.383784	-0.17	0.02	1e-12	-0.280121	0.0366017	1.960001e-14	0.606881	0.106704	1.288942e-08	0.4771027	13
cg03559406	Menopause_GWAS	Growth and Ageing	8:61782304	8	61729287	CHD7	8	61782304	C	T	0.808108	-0.12	0.02	8.9e-07	-0.569269	0.0321234	2.870038e-70	0.210797	0.0370918	1.322747e-08	0.4539691	20
cg23045425	Menopause_GWAS	Growth and Ageing	5:175946944	5	175959070	RNF44	5	175946944	G	T	0.354054	-0.13	0.02	2.8e-10	-0.340249	0.0295084	9.250011e-31	0.382073	0.0674768	1.493638e-08	0.3595015	9
cg17867605	Menopause_GWAS	Growth and Ageing	6:31597753	6	31634162	BAT4;CSNK2B	6	31597753	A	G	0.437838	-0.19	0.03	3.4e-12	-0.384895	0.0304895	1.560009e-36	0.493641	0.0872025	1.506159e-08	0.2508029	20
cg16286844	Menopause_GWAS	Growth and Ageing	12:130816316	12	130819699	NA	12	130816316	T	C	0.283784	-0.13	0.02	6.1e-10	0.383615	0.0333966	1.539996e-30	-0.338881	0.0599041	1.539846e-08	0.228762	16
cg10923662	Menopause_GWAS	Growth and Ageing	6:32014828	6	32064258	TNXB	6	32014828	A	G	0.0702703	-0.2	0.03	3.2e-09	-0.470662	0.0446667	5.820004e-26	0.424933	0.0754258	1.762876e-08	0.3792171	20
cg01969012	Menopause_GWAS	Growth and Ageing	2:27398196	2	27650506	NRBP1	2	27398196	A	T	0.716216	0.12	0.02	2.4e-07	0.494891	0.0306308	1.020002e-58	0.242478	0.0431097	1.858643e-08	0.5792092	20
cg19942203	Menopause_GWAS	Growth and Ageing	22:39152412	22	38968373	NA	22	39152412	G	A	0.375676	-0.15	0.02	1e-12	-0.320604	0.0377902	2.180007e-17	0.467867	0.083264	1.919796e-08	0.1743328	3
cg19323862	Menopause_GWAS	Growth and Ageing	1:46806480	1	46805578	NSUN4;NSUN4;NSUN4;NSUN4;NSUN4;NSUN4	1	46806480	T	C	0.283784	0.12	0.02	8.2e-08	0.487379	0.0306046	4.249998e-57	0.246215	0.0438518	1.968941e-08	0.1200953	14
cg06504953	Menopause_GWAS	Growth and Ageing	5:175944210	5	175956816	RNF44;RNF44	5	175944210	T	C	0.278378	-0.13	0.02	2.4e-09	-0.33956	0.0307403	2.290005e-28	0.382848	0.0683406	2.118179e-08	0.06707397	7
cg17158414	Menopause_GWAS	Growth and Ageing	2:27426878	2	27665306	KRTCAP3;KRTCAP3	2	27426878	T	C	0.727027	0.12	0.02	5.2e-08	0.456257	0.0307562	8.750118e-50	0.26301	0.0472846	2.662941e-08	0.1061757	20
cg27261050	Menopause_GWAS	Growth and Ageing	12:130795491	12	130821607	PIWIL1	12	130795491	G	A	0.251351	-0.12	0.02	3.8e-07	0.482483	0.0329473	1.470009e-48	-0.248713	0.0447967	2.823345e-08	0.1770631	20
cg04293778	Menopause_GWAS	Growth and Ageing	6:32080191	6	32016426	TNXB	6	32080191	C	G	0.0756757	-0.19	0.03	8.3e-09	-0.589247	0.0511	9.180064e-31	0.322445	0.0580861	2.837699e-08	0.3020421	20
cg02944084	Menopause_GWAS	Growth and Ageing	17:37843681	17	37827057	NA	17	37843681	T	C	0.662162	0.12	0.02	2.8e-08	-0.432618	0.0297675	7.460016e-48	-0.277381	0.050015	2.923559e-08	0.619794	20
cg14355618	Menopause_GWAS	Growth and Ageing	4:84507742	4	84291390	NA	4	84507742	T	A	0.524324	-0.13	0.02	3.2e-10	-0.306095	0.0292868	1.439994e-25	0.424705	0.0769443	3.397001e-08	0.2919447	16
cg17884064	Menopause_GWAS	Growth and Ageing	17:5317492	17	5324268	NUP88;RPAIN;RPAIN;RPAIN;RPAIN;RPAIN;RPAIN;RPAIN;RPAIN;RPAIN;RPAIN	17	5317492	A	C	0.416216	0.12	0.02	4.3e-08	0.41829	0.0301481	9.040007e-44	0.286882	0.0520931	3.647682e-08	0.06692949	20
cg06623918	Migraine_GWAS	Neurological and psychiatric disorders	6:97060688	6	96969491	KIAA0776	6	97060688	A	C	0.308108	0.075763	0.007276	2.33e-25	-0.954244	0.0423061	1.179982e-112	-0.0793958	0.00839816	3.262763e-21	0.08469021	20
cg18709589	Migraine_GWAS	Neurological and psychiatric disorders	6:97034143	6	96969512	KIAA0776	6	97034143	C	T	0.335135	0.072661	0.007165	3.87e-24	-0.434115	0.0330866	2.509987e-39	-0.167377	0.0208602	1.025472e-15	0.3058856	19
cg08629502	Migraine_GWAS	Neurological and psychiatric disorders	2:234827661	2	234825921	TRPM8	2	234827661	A	G	0.0783784	-0.112425	0.011483	1.32e-22	-0.571707	0.0531892	6.020002e-27	0.196648	0.0271688	4.553307e-13	0.316546	8
cg08343899	Migraine_GWAS	Neurological and psychiatric disorders	2:234843309	2	234847554	TRPM8	2	234843309	T	C	0.0756757	-0.104651	0.011494	9.17e-20	-0.59676	0.0521508	2.550008e-30	0.175365	0.0246137	1.04304e-12	0.156904	11
cg06182121	Migraine_GWAS	Neurological and psychiatric disorders	1:3080940	1	3080723	PRDM16;PRDM16	1	3080940	G	C	0.440541	0.056754	0.0069	2.04e-16	-0.335759	0.0284029	3.02998e-32	-0.169032	0.0250356	1.461576e-11	0.08497851	6
cg09104660	Migraine_GWAS	Neurological and psychiatric disorders	12:57502182	12	57635479	NDUFA4L2	12	57502182	T	C	0.418919	-0.06333	0.00705	2.79e-19	0.276658	0.0335856	1.759999e-16	-0.228911	0.0377042	1.269416e-09	0.3560597	3
cg04277097	Migraine_GWAS	Neurological and psychiatric disorders	1:3094672	1	3089192	PRDM16;PRDM16	1	3094672	G	A	0.264865	0.083987	0.007764	3.07e-27	-0.251512	0.0349109	5.830007e-13	-0.333928	0.0556893	2.018889e-09	0.05995448	4
cg18759102	Migraine_GWAS	Neurological and psychiatric disorders	1:3099194	1	3100343	PRDM16;PRDM16	1	3099194	G	A	0.627027	-0.070053	0.007383	2.48e-21	-0.247202	0.0320591	1.249999e-14	0.283384	0.0473567	2.176906e-09	0.06998421	9
cg27365342	Migraine_GWAS	Neurological and psychiatric disorders	6:12907412	6	12881417	PHACTR1	6	12907412	A	G	0.648649	-0.053934	0.007234	9.34e-14	0.292821	0.0307278	1.580007e-21	-0.184188	0.031367	4.305162e-09	0.4526833	16
cg05552543	Migraine_GWAS	Neurological and psychiatric disorders	16:75319716	16	75322715	NA	16	75319716	C	T	0.589189	-0.042029	0.006977	1.76e-09	-0.495389	0.0278656	1.049995e-70	0.0848404	0.0148704	1.161369e-08	0.7537867	14
cg08218437	Migraine_GWAS	Neurological and psychiatric disorders	6:12907411	6	13272454	PHACTR1;PHACTR1	6	12907411	T	C	0.648649	-0.054859	0.007264	4.47e-14	0.292432	0.0343526	1.700001e-17	-0.187596	0.0332064	1.610244e-08	0.8007795	14
cg06751007	Migraine_GWAS	Neurological and psychiatric disorders	17:78246205	17	78233937	RNF213;RNF213	17	78246205	G	A	0.483784	0.046383	0.00777	2.45e-09	0.548906	0.0314361	2.839967e-68	0.0845008	0.0149598	1.618351e-08	0.3531665	5
cg02544392	Migraine_GWAS	Neurological and psychiatric disorders	7:40432354	7	40459219	SUGCT;SUGCT;SUGCT;SUGCT	7	40432354	T	C	0.102703	0.086614	0.010955	2.78e-15	-0.411298	0.0512394	9.989994e-16	-0.210587	0.0373859	1.773101e-08	0.5369261	3
cg10026427	Migraine_GWAS	Neurological and psychiatric disorders	1:156434703	1	156461666	MEF2D;MEF2D	1	156434703	T	G	0.621622	-0.068397	0.007239	3.65e-21	0.213292	0.0304286	2.390002e-12	-0.320673	0.0569626	1.806904e-08	0.4323767	4
cg24172946	Migraine_GWAS	Neurological and psychiatric disorders	12:57511734	12	57523310	LRP1	12	57511734	C	T	0.494595	-0.084323	0.006993	1.92e-33	-0.192661	0.0305406	2.819996e-10	0.437675	0.0783012	2.275402e-08	0.06005082	4
cg20403142	Migraine_GWAS	Neurological and psychiatric disorders	4:57727311	4	57727309	NA	4	57727311	T	C	0.581081	0.041323	0.006927	2.5e-09	-0.627881	0.0394443	4.740027e-57	-0.0658134	0.0117816	2.322127e-08	0.0718306	5
cg22357164	Migraine_GWAS	Neurological and psychiatric disorders	17:78248702	17	78237117	RNF213;RNF213	17	78248702	T	G	0.375676	0.052678	0.008882	3.1e-09	0.55991	0.0338192	1.449996e-61	0.094083	0.0168504	2.358316e-08	0.9515421	6
cg08736275	Migraine_GWAS	Neurological and psychiatric disorders	17:78256498	17	78261792	RNF213;RNF213	17	78256498	G	A	0.408108	0.044863	0.007841	1.09e-08	0.696136	0.0298602	3.260031e-120	0.0644457	0.0115979	2.749359e-08	0.1838516	16
cg04968127	Migraine_GWAS	Neurological and psychiatric disorders	11:10664901	11	10715213	MRVI1;MRVI1;MRVI1;MRVI1;MRVI1	11	10664901	T	C	0.291892	-0.050334	0.007658	5.11e-11	-0.395342	0.0388025	2.230005e-24	0.127318	0.0230515	3.329173e-08	0.3535714	13
cg05284066	Neuroticism_GWAS	Neurological and psychiatric disorders	8:11103895	8	11103929	NA	8	11103895	G	A	0.575676	0.027	0.003	7.33e-15	0.508033	0.0270113	6.470065e-79	0.0531462	0.00654638	4.723481e-16	0.07265945	20
cg06325495	Neuroticism_GWAS	Neurological and psychiatric disorders	8:10837569	8	10767745	XKR6	8	10837569	C	G	0.5	0.026	0.003	1.487e-14	-0.5547	0.0270569	2.099986e-93	-0.0468722	0.00587173	1.431861e-15	0.06296399	20
cg06620390	Neuroticism_GWAS	Neurological and psychiatric disorders	8:11073578	8	10192943	MSRA;MSRA;MSRA	8	11073578	T	C	0.5	0.026	0.003	7.029e-14	-0.49566	0.0288215	2.770007e-66	-0.0524553	0.00677766	9.985378e-15	0.1033029	20
cg14715413	Neuroticism_GWAS	Neurological and psychiatric disorders	8:11130977	8	11196995	TDH	8	11130977	T	G	0.554054	0.027	0.003	1.744e-14	0.391706	0.0271915	4.780038e-47	0.0689292	0.00903066	2.297094e-14	0.6145174	20
cg21725652	Neuroticism_GWAS	Neurological and psychiatric disorders	8:10943276	8	10918152	XKR6	8	10943276	T	C	0.456757	0.026	0.003	5.512e-14	-0.415542	0.026631	6.869965e-55	-0.0625689	0.00825833	3.551306e-14	0.09867506	20
cg12395012	Neuroticism_GWAS	Neurological and psychiatric disorders	8:11111462	8	11607386	GATA4	8	11111462	T	A	0.543243	0.025	0.003	4.305e-13	0.420171	0.0289665	1.120007e-47	0.0594996	0.00823434	4.982241e-13	0.08224417	20
cg14919250	Neuroticism_GWAS	Neurological and psychiatric disorders	8:11433909	8	10917293	XKR6	8	11433909	C	T	0.545946	0.025	0.003	2.993e-13	-0.431344	0.0320021	2.089991e-41	-0.0579584	0.00817694	1.360351e-12	0.800799	20
cg07122519	Neuroticism_GWAS	Neurological and psychiatric disorders	8:10193772	8	9911265	MSRA;MSRA	8	10193772	G	C	0.52973	0.026	0.003	2.267e-14	-0.401271	0.0329146	3.460029e-34	-0.0647941	0.00917286	1.621511e-12	0.05057383	20
cg02160773	Neuroticism_GWAS	Neurological and psychiatric disorders	8:11695872	8	11666683	FDFT1;FDFT1;FDFT1;FDFT1;FDFT1;FDFT1;FDFT1;FDFT1;FDFT1;FDFT1;FDFT1;FDFT1	8	11695872	C	T	0.554054	-0.023	0.003	3.18e-11	-0.534009	0.0318321	3.670075e-63	0.0430704	0.00617675	3.10268e-12	0.1089547	20
cg10193681	Neuroticism_GWAS	Neurological and psychiatric disorders	8:11232343	8	11536901	NA	8	11232343	G	C	0.440541	0.023	0.003	4.389e-11	0.418662	0.02752	2.899987e-52	0.0549369	0.00802419	7.572681e-12	0.1193976	20
cg21775007	Neuroticism_GWAS	Neurological and psychiatric disorders	8:11100275	8	11205619	TDH	8	11100275	T	A	0.564865	0.024	0.003	2.571e-12	-0.373187	0.0288124	2.279987e-38	-0.0643109	0.00944863	1.000899e-11	0.7743117	20
cg18477422	Neuroticism_GWAS	Neurological and psychiatric disorders	8:10776860	8	10773493	XKR6	8	10776860	C	A	0.505405	0.024	0.003	1.996e-12	0.414301	0.033001	3.769966e-36	0.0579289	0.00858636	1.513277e-11	0.09383927	20
cg18317842	Neuroticism_GWAS	Neurological and psychiatric disorders	8:11086942	8	10921502	XKR6	8	11086942	C	T	0.467568	0.025	0.003	4.411e-13	0.419595	0.0365735	1.809997e-30	0.0595813	0.00883683	1.558132e-11	0.07986218	20
cg08259268	Neuroticism_GWAS	Neurological and psychiatric disorders	8:10609955	8	10783828	XKR6	8	10609955	A	G	0.57027	0.024	0.003	3.955e-12	0.323208	0.0348503	1.789995e-20	0.0742556	0.0122581	1.381183e-09	0.959936	17
cg01993906	Neuroticism_GWAS	Neurological and psychiatric disorders	8:8380530	8	8407355	NA	8	8380530	C	T	0.491892	-0.026	0.004	3.645e-13	0.441442	0.0271917	2.879962e-59	-0.0588979	0.00976052	1.596542e-09	0.3450093	20
cg11123440	Neuroticism_GWAS	Neurological and psychiatric disorders	8:11660614	8	11619852	NA	8	11660614	T	C	0.562162	-0.021	0.003	5.725e-10	-0.378798	0.0327519	6.149975e-31	0.0554385	0.0092574	2.117002e-09	0.05467569	20
cg11506453	Neuroticism_GWAS	Neurological and psychiatric disorders	8:10983579	8	10983132	XKR6	8	10983579	G	T	0.551351	0.024	0.003	2.573e-12	0.306472	0.0339789	1.890007e-19	0.0783106	0.0130845	2.164249e-09	0.3555355	20
cg02043966	Neuroticism_GWAS	Neurological and psychiatric disorders	8:11521079	8	11665230	FDFT1;FDFT1;FDFT1;FDFT1;FDFT1;FDFT1;FDFT1;FDFT1;FDFT1;FDFT1;FDFT1	8	11521079	T	A	0.559459	-0.02	0.003	3.382e-09	-0.394047	0.0295792	1.730011e-40	0.0507554	0.00851341	2.494577e-09	0.08755875	20
cg04138735	Neuroticism_GWAS	Neurological and psychiatric disorders	8:8303353	8	8299213	NA	8	8303353	C	G	0.486486	-0.025	0.004	8.664e-13	0.503224	0.0267866	9.76e-79	-0.0496797	0.00837709	3.021639e-09	0.1175328	20
cg25716894	Neuroticism_GWAS	Neurological and psychiatric disorders	8:8684953	8	8421954	NA	8	8684953	A	G	0.443243	-0.025	0.004	1.504e-12	-0.503922	0.0271047	3.750041e-77	0.0496109	0.00837426	3.138069e-09	0.3270037	20
cg23659289	Neuroticism_GWAS	Neurological and psychiatric disorders	17:44096553	17	43472725	ARHGAP27;ARHGAP27	17	44096553	A	G	0.167568	0.025	0.004	9.402e-10	0.585967	0.0317289	3.740042e-76	0.0426645	0.00720664	3.216146e-09	0.3387229	3
cg25375546	Neuroticism_GWAS	Neurological and psychiatric disorders	8:8378102	8	8500570	NA	8	8378102	C	T	0.491892	-0.026	0.004	3.324e-13	0.397751	0.0277601	1.459996e-46	-0.0653675	0.011043	3.231763e-09	0.3562375	20
cg13963446	Neuroticism_GWAS	Neurological and psychiatric disorders	8:11650918	8	11666017	FDFT1	8	11650918	A	G	0.378378	0.023	0.003	4.812e-11	0.306045	0.0337493	1.209996e-19	0.0751523	0.0128363	4.779487e-09	0.142357	20
cg03417975	Neuroticism_GWAS	Neurological and psychiatric disorders	17:43667836	17	44259482	NA	17	43667836	A	C	0.17027	0.024	0.004	3.311e-08	0.742869	0.036797	1.239966e-90	0.0323072	0.0056173	8.852384e-09	0.3906638	3
cg05772917	Neuroticism_GWAS	Neurological and psychiatric disorders	17:43903842	17	44027251	MAPT;MAPT;MAPT;MAPT;MAPT;MAPT	17	43903842	T	C	0.178378	0.025	0.004	1.044e-09	0.437672	0.0310145	3.210032e-45	0.0571204	0.0099955	1.099531e-08	0.1923796	4
cg19277007	Neuroticism_GWAS	Neurological and psychiatric disorders	8:8380224	8	8193872	SGK223	8	8380224	G	A	0.491892	-0.026	0.004	2.867e-13	0.34475	0.0292439	4.460016e-32	-0.075417	0.0132494	1.254847e-08	0.1768074	20
cg27000590	Neuroticism_GWAS	Neurological and psychiatric disorders	8:8379106	8	8182003	PRAGMIN	8	8379106	T	C	0.491892	-0.025	0.004	7.246e-13	-0.378002	0.0277259	2.530031e-42	0.0661372	0.0116409	1.335569e-08	0.2187095	20
cg01640727	Neuroticism_GWAS	Neurological and psychiatric disorders	17:43679193	17	44029468	MAPT;MAPT;MAPT;MAPT;MAPT;MAPT	17	43679193	A	G	0.191892	0.024	0.004	3.604e-08	-0.612027	0.035044	2.670019e-68	-0.039214	0.0069106	1.391256e-08	0.09392207	20
cg15741354	Neuroticism_GWAS	Neurological and psychiatric disorders	8:8089711	8	8146129	NA	8	8089711	G	C	0.427027	-0.023	0.004	9.696e-09	-0.945985	0.031556	1.900928e-197	0.0243133	0.00430548	1.632146e-08	0.1861806	20
cg00428512	Neuroticism_GWAS	Neurological and psychiatric disorders	8:8384647	8	8379921	NA	8	8384647	G	C	0.491892	-0.025	0.004	4.245e-13	0.365496	0.0280394	7.729998e-39	-0.0684002	0.012137	1.743781e-08	0.2234896	20
cg11316169	Neuroticism_GWAS	Neurological and psychiatric disorders	8:8378992	8	8506598	NA	8	8378992	C	T	0.491892	-0.026	0.004	3.161e-13	0.313088	0.0278414	2.440004e-29	-0.0830437	0.0147567	1.827912e-08	0.06411499	20
cg27377279	Neuroticism_GWAS	Neurological and psychiatric disorders	17:43828764	17	43490881	ARHGAP27;ARHGAP27	17	43828764	A	G	0.159459	0.026	0.004	5.75e-10	-0.370231	0.0341235	1.999991e-27	-0.0702264	0.0125946	2.462048e-08	0.1827071	4
cg14469574	Neuroticism_GWAS	Neurological and psychiatric disorders	8:8089711	8	8365789	NA	8	8089711	G	C	0.427027	-0.023	0.004	9.696e-09	-0.781911	0.034513	1.229984e-113	0.0294151	0.00527786	2.499595e-08	0.05679164	20
cg10813958	Neuroticism_GWAS	Neurological and psychiatric disorders	8:11010748	8	11247920	FAM167A-AS1	8	11010748	C	T	0.418919	0.018	0.003	1.919e-07	0.416664	0.028387	8.919925e-49	0.0432003	0.00777837	2.793723e-08	0.2834639	20
cg02419562	Neuroticism_GWAS	Neurological and psychiatric disorders	8:8089711	8	8746748	MFHAS1	8	8089711	G	C	0.427027	-0.023	0.004	9.696e-09	0.734849	0.0350726	1.789996e-97	-0.0312989	0.00564455	2.939825e-08	0.06540482	20
cg24417337	Neuroticism_GWAS	Neurological and psychiatric disorders	8:11851998	8	11665358	FDFT1;FDFT1;FDFT1;FDFT1;FDFT1;FDFT1;FDFT1;FDFT1;FDFT1;FDFT1;FDFT1	8	11851998	C	T	0.540541	-0.019	0.003	3.821e-08	-0.36507	0.032006	3.890006e-30	0.0520448	0.00939938	3.076113e-08	0.1381156	20
cg04138721	Neuroticism_GWAS	Neurological and psychiatric disorders	8:11268344	8	11268948	FAM167A-AS1	8	11268344	A	G	0.508108	0.02	0.003	5.094e-09	-0.301519	0.0306077	6.77998e-23	-0.0663308	0.0120139	3.367118e-08	0.07300793	20
cg07105462	Neuroticism_GWAS	Neurological and psychiatric disorders	17:44018519	17	44112588	KANSL1;KANSL1;KANSL1	17	44018519	C	T	0.17027	0.023	0.004	1.675e-08	-0.609019	0.0313548	4.890074e-84	-0.0377657	0.00684969	3.518014e-08	0.5861594	15
cg06162668	ObesityClass1_GWAS	Obesity and metabolic disease	2:644953	2	638091	NA	2	644953	G	A	0.818919	0.17	0.017	1.5e-25	-0.908526	0.034645	1.420078e-151	-0.187116	0.0200259	9.302781e-21	0.4758063	17
cg03610516	ObesityClass1_GWAS	Obesity and metabolic disease	2:615140	2	642275	NA	2	615140	C	T	0.82973	0.17	0.017	1.3e-24	0.565593	0.0708121	1.379996e-15	0.300569	0.0481615	4.351534e-10	0.2968763	10
cg22587293	ObesityClass1_GWAS	Obesity and metabolic disease	2:614168	2	637620	NA	2	614168	G	A	0.82973	0.17	0.017	4.4e-25	0.465324	0.0623128	8.169996e-14	0.365337	0.0610589	2.185968e-09	0.1035949	3
cg21947254	ObesityClass1_GWAS	Obesity and metabolic disease	18:57744189	18	57757389	NA	18	57744189	G	A	0.202703	0.11	0.014	1.5e-15	0.346667	0.0390781	7.24001e-19	0.317307	0.0539472	4.057922e-09	0.7036745	3
cg00760992	ObesityClass1_GWAS	Obesity and metabolic disease	12:50226467	12	50223054	LOC100286844;NCKAP5L;LOC100286844;LOC100286844	12	50226467	A	G	0.472973	0.071	0.012	9.8e-09	0.56502	0.0265527	1.769947e-100	0.125659	0.0220439	1.195163e-08	0.1044295	20
cg13149423	ObesityClass1_GWAS	Obesity and metabolic disease	2:25103108	2	25095558	ADCY3	2	25103108	A	C	0.405405	0.071	0.012	1.2e-08	-0.48987	0.0281758	1.049989e-67	-0.144936	0.0258759	2.128585e-08	0.7180859	20
cg25173464	ObesityClass1_GWAS	Obesity and metabolic disease	15:68123915	15	68126554	NA	15	68123915	A	T	0.178378	-0.1	0.016	3.8e-10	0.423798	0.0341603	2.420014e-35	-0.235961	0.0422741	2.381791e-08	0.0778138	20
cg16709457	ObesityClass1_GWAS	Obesity and metabolic disease	11:27667236	11	27745361	NA	11	27667236	A	G	0.240541	0.088	0.014	9.1e-10	-0.449643	0.0393602	3.179997e-30	-0.195711	0.0355379	3.647742e-08	0.2080358	9
cg06162668	ObesityClass2_GWAS	Obesity and metabolic disease	2:644953	2	638091	NA	2	644953	G	A	0.818919	0.23	0.026	9.8e-19	-0.908526	0.034645	1.420078e-151	-0.253157	0.0302022	5.199659e-17	0.4453319	17
cg03610516	ObesityClass2_GWAS	Obesity and metabolic disease	2:615140	2	642275	NA	2	615140	C	T	0.82973	0.23	0.026	3.8e-18	0.565593	0.0708121	1.379996e-15	0.406653	0.0685953	3.060974e-09	0.4640664	10
cg22587293	ObesityClass2_GWAS	Obesity and metabolic disease	2:614168	2	637620	NA	2	614168	G	A	0.82973	0.22	0.026	2.2e-17	0.465324	0.0623128	8.169996e-14	0.472789	0.0844422	2.156356e-08	0.1729637	3
cg00760992	ObesityClass2_GWAS	Obesity and metabolic disease	12:50226467	12	50223054	LOC100286844;NCKAP5L;LOC100286844;LOC100286844	12	50226467	A	G	0.472973	0.11	0.019	2.5e-09	0.56502	0.0265527	1.769947e-100	0.194683	0.0348495	2.318213e-08	0.1334886	20
cg14515364	ObesityClass2_GWAS	Obesity and metabolic disease	2:653623	2	636606	NA	2	653623	G	C	0.308108	-0.14	0.021	1.6e-10	-0.428563	0.0431678	3.150004e-23	0.326673	0.0590239	3.119513e-08	0.1706204	7
cg16758037	ObesityClass2_GWAS	Obesity and metabolic disease	16:19935389	16	19980811	NA	16	19935389	A	G	0.124324	-0.17	0.029	1.2e-08	0.647742	0.0403616	5.860005e-58	-0.26245	0.0476642	3.665915e-08	0.1043042	18
cg06162668	Overweight_GWAS	Obesity and metabolic disease	2:644953	2	638091	NA	2	644953	G	A	0.818919	0.11	0.012	1.9e-21	-0.908526	0.034645	1.420078e-151	-0.121075	0.0139919	5.005898e-18	0.6654721	17
cg20645689	Overweight_GWAS	Obesity and metabolic disease	18:57896742	18	57811915	NA	18	57896742	T	C	0.224324	0.086	0.01	3.6e-17	0.664554	0.0396671	5.360043e-63	0.12941	0.0169145	1.996732e-14	0.08580625	20
cg09781307	Overweight_GWAS	Obesity and metabolic disease	11:27647285	11	27648324	BDNFOS	11	27647285	T	C	0.181081	-0.077	0.011	5.6e-12	0.528713	0.0342862	1.189998e-53	-0.145637	0.0228485	1.841338e-10	0.06148973	20
cg21947254	Overweight_GWAS	Obesity and metabolic disease	18:57744189	18	57757389	NA	18	57744189	G	A	0.202703	0.084	0.01	5.5e-16	0.346667	0.0390781	7.24001e-19	0.242307	0.0397261	1.06429e-09	0.9722123	3
cg03610516	Overweight_GWAS	Obesity and metabolic disease	2:615140	2	642275	NA	2	615140	C	T	0.82973	0.11	0.012	8e-21	0.565593	0.0708121	1.379996e-15	0.194486	0.0322963	1.723473e-09	0.6061167	10
cg09256413	Overweight_GWAS	Obesity and metabolic disease	1:72751185	1	72566690	NEGR1	1	72751185	C	T	0.62973	0.062	0.0092	1.3e-11	-0.318963	0.0273336	1.830002e-31	-0.19438	0.0333079	5.351656e-09	0.1012813	20
cg22587293	Overweight_GWAS	Obesity and metabolic disease	2:614168	2	637620	NA	2	614168	G	A	0.82973	0.11	0.012	7.3e-21	0.465324	0.0623128	8.169996e-14	0.236394	0.0408309	7.055519e-09	0.09586105	3
cg23330212	Overweight_GWAS	Obesity and metabolic disease	11:27670108	11	27672697	BDNFOS	11	27670108	C	T	0.183784	-0.079	0.011	1.4e-12	0.339623	0.0374774	1.279998e-19	-0.232611	0.0413269	1.817285e-08	0.06137991	17
cg16758037	Overweight_GWAS	Obesity and metabolic disease	16:19935389	16	19980811	NA	16	19935389	A	G	0.124324	-0.078	0.013	2.3e-09	0.647742	0.0403616	5.860005e-58	-0.120418	0.0214265	1.908861e-08	0.5150345	18
cg27288595	Pubertal_growth_10F_12M_combined_GWAS	Growth and Ageing	3:141105570	3	141094238	ZBTB38	3	141105570	G	A	0.505405	0.0766655	0.0121036	6.103292e-10	-0.34008	0.0274715	3.379999e-35	-0.225434	0.0399788	1.712126e-08	0.4820594	13
cg09025210	Pubertal_growth_10F_12M_combined_GWAS	Growth and Ageing	3:141121814	3	141132146	ZBTB38	3	141121814	C	A	0.505405	0.0750912	0.012366	2.985377e-09	-0.390727	0.0276388	2.249998e-45	-0.192183	0.0344449	2.413048e-08	0.3844457	20
cg04477431	RA_GWAS	Autoimmune disease	6:31615167	6	31631716	BAT4	6	31615167	A	G	0.108108	-0.34249	0.0178571	9.5e-40	-0.427914	0.0436703	1.140006e-22	0.800372	0.0917238	2.64092e-18	0.06286716	3
cg21038932	RA_GWAS	Autoimmune disease	6:32737257	6	32730859	HLA-DQB2	6	32737257	T	G	0.172973	-0.400478	0.0153061	6.5e-79	0.34838	0.0382338	8.1e-20	-1.14954	0.133591	7.634137e-18	0.07049376	7
cg13280080	RA_GWAS	Autoimmune disease	6:30434471	6	30113786	TRIM40	6	30434471	T	C	0.462162	0.182322	0.0178571	1.4e-32	0.358491	0.0284329	1.900005e-36	0.508581	0.064096	2.110582e-15	0.06494816	20
cg09364338	RA_GWAS	Autoimmune disease	6:29864497	6	30434523	NA	6	29864497	T	C	0.283784	0.231112	0.0255102	1.2e-27	0.593539	0.0385428	1.649994e-53	0.389379	0.0498659	5.786077e-15	0.1244018	8
cg10636959	RA_GWAS	Autoimmune disease	6:30216629	6	30162942	TRIM26	6	30216629	C	G	0.278378	0.261365	0.0127551	2.2e-52	0.29005	0.0345627	4.779982e-17	0.901102	0.116033	8.104155e-15	0.06004664	20
cg23567583	RA_GWAS	Autoimmune disease	6:29911685	6	29932743	NA	6	29911685	T	C	0.316216	0.215111	0.0229592	2.5e-34	-0.428661	0.0313798	1.749996e-42	-0.501822	0.0649476	1.104926e-14	0.0599141	20
cg10714510	RA_GWAS	Autoimmune disease	6:32574787	6	32729465	HLA-DQB2	6	32574787	A	G	0.381081	-0.71335	0.0127551	2.6e-236	-0.295988	0.0382817	1.059999e-14	2.41006	0.314671	1.873907e-14	0.05620559	20
cg17591348	RA_GWAS	Autoimmune disease	6:32059400	6	31923212	RDBP	6	32059400	T	C	0.0351351	-0.544727	0.0255102	1.8e-34	-0.540425	0.0661988	3.25001e-16	1.00796	0.132185	2.433011e-14	0.6090026	5
cg14708905	RA_GWAS	Autoimmune disease	6:30121460	6	30113074	TRIM40	6	30121460	T	C	0.332432	0.207014	0.0204082	3.1e-37	-0.33374	0.0308515	2.840004e-27	-0.620286	0.0838285	1.367335e-13	0.06682847	20
cg11091250	RA_GWAS	Autoimmune disease	6:32047436	6	32056600	TNXB	6	32047436	G	C	0.0702703	-0.34249	0.0204082	2.3e-31	0.444215	0.0561187	2.459996e-15	-0.771001	0.107694	8.113939e-13	0.909026	4
cg12126990	RA_GWAS	Autoimmune disease	2:100796543	2	100588044	AFF3;AFF3	2	100796543	T	G	0.5	-0.105361	0.0127551	9.3e-11	0.384319	0.0277771	1.549992e-43	-0.274149	0.0386537	1.317844e-12	0.08398832	20
cg19714347	RA_GWAS	Autoimmune disease	6:30205643	6	30175092	TRIM26	6	30205643	T	C	0.651351	0.19062	0.0204082	3.5e-30	0.315811	0.0290562	1.619989e-27	0.60359	0.0852049	1.400696e-12	0.261402	20
cg01440696	RA_GWAS	Autoimmune disease	11:118603526	11	118677294	NA	11	118603526	A	G	0.218919	-0.139262	0.0153061	2.6e-13	0.525603	0.0473315	1.189997e-28	-0.264957	0.0376474	1.95237e-12	0.4940008	20
cg11423684	RA_GWAS	Autoimmune disease	6:29605387	6	29691993	HLA-F;HLA-F;HLA-F	6	29605387	T	C	0.262162	0.231112	0.0229592	1.4e-38	0.348862	0.0364893	1.169998e-21	0.662473	0.0955641	4.142211e-12	0.06146106	20
cg18877200	RA_GWAS	Autoimmune disease	6:29717380	6	29720927	NA	6	29717380	C	T	0.327027	0.18633	0.0127551	2.1e-29	-0.236148	0.0312509	4.139998e-14	-0.789037	0.117561	1.923258e-11	0.1502554	20
cg00934322	RA_GWAS	Autoimmune disease	6:30882203	6	30854109	DDR1;DDR1	6	30882203	C	T	0.624324	0.116534	0.0153061	1.7e-14	0.395404	0.0278742	1.129987e-45	0.294721	0.0439333	1.968075e-11	0.06438359	20
cg00501272	RA_GWAS	Autoimmune disease	6:29775662	6	29760505	HCG4	6	29775662	G	A	0.383784	0.150823	0.0153061	3.9e-22	-0.260883	0.0296177	1.269997e-18	-0.578125	0.0880341	5.132069e-11	0.08587085	20
cg19279042	RA_GWAS	Autoimmune disease	6:31555130	6	31550090	LTB;LTB	6	31555130	G	A	0.575676	0.174353	0.0127551	5.6e-29	0.256916	0.0349176	1.870008e-13	0.67864	0.104747	9.243864e-11	0.3639884	4
cg09016806	RA_GWAS	Autoimmune disease	6:30108468	6	30120365	TRIM10;TRIM10	6	30108468	A	C	0.283784	0.239017	0.0229592	6.1e-46	-0.289505	0.0352406	2.119999e-16	-0.825605	0.12802	1.125834e-10	0.2880656	19
cg18267047	RA_GWAS	Autoimmune disease	6:30315011	6	30121774	TRIM10;TRIM10	6	30315011	A	T	0.297297	0.239017	0.0229592	6.4e-46	-0.253591	0.0314109	6.840002e-16	-0.942529	0.147738	1.773781e-10	0.2962952	20
cg22692281	RA_GWAS	Autoimmune disease	6:30118360	6	30104900	TRIM40	6	30118360	T	C	0.259459	0.262364	0.0229592	1.2e-50	-0.26778	0.0351678	2.649989e-14	-0.979775	0.154623	2.349907e-10	0.1899784	13
cg21124310	RA_GWAS	Autoimmune disease	5:55442249	5	55444106	ANKRD55	5	55442249	C	T	0.205405	-0.173953	0.0255102	8.8e-17	0.5518	0.032821	1.979981e-63	-0.315247	0.0498888	2.632666e-10	0.3757749	5
cg11556489	RA_GWAS	Autoimmune disease	6:30095329	6	30178724	TRIM26	6	30095329	C	T	0.259459	0.261365	0.0153061	8.9e-52	0.242022	0.0358021	1.380005e-11	1.07992	0.171815	3.270476e-10	0.5212482	13
cg17560929	RA_GWAS	Autoimmune disease	6:33187688	6	33161589	COL11A2;RXRB;COL11A2;COL11A2;COL11A2	6	33187688	C	T	0.124324	0.301105	0.0153061	5.6e-49	-0.323289	0.0490274	4.279996e-11	-0.931381	0.148969	4.048187e-10	0.1376107	3
cg26616347	RA_GWAS	Autoimmune disease	7:128579202	7	128577752	IRF5;IRF5;IRF5;IRF5;IRF5;IRF5	7	128579202	C	T	0.459459	0.105361	0.0153061	2.3e-11	-0.374757	0.0261057	9.860037e-47	-0.281144	0.0452956	5.405148e-10	0.4220315	20
cg16111190	RA_GWAS	Autoimmune disease	6:30899377	6	30860887	DDR1;DDR1;DDR1	6	30899377	G	C	0.754054	0.131028	0.0178571	2.1e-14	0.408097	0.0352413	5.199995e-31	0.321071	0.0518018	5.715807e-10	0.07487746	20
cg01554751	RA_GWAS	Autoimmune disease	6:167544278	6	167512456	NA	6	167544278	G	C	0.427027	0.113329	0.0178571	7.1e-13	-0.775065	0.028412	7.427989e-164	-0.146218	0.0236548	6.356223e-10	0.1667286	20
cg27532187	RA_GWAS	Autoimmune disease	6:29943916	6	30043354	RNF39;RNF39	6	29943916	T	A	0.337838	0.18633	0.0153061	1e-29	0.259178	0.0362818	9.099996e-13	0.718925	0.116689	7.226104e-10	0.05193771	20
cg15174951	RA_GWAS	Autoimmune disease	6:30252836	6	30434514	NA	6	30252836	T	A	0.297297	0.248461	0.0127551	4.1e-47	0.305023	0.047089	9.319981e-11	0.814566	0.132522	7.913675e-10	0.3066775	20
cg19348622	RA_GWAS	Autoimmune disease	6:30090820	6	29691760	HLA-F;HLA-F;HLA-F	6	30090820	C	T	0.281081	0.248461	0.0127551	2.4e-49	0.237773	0.0369178	1.189998e-10	1.04495	0.170883	9.654444e-10	0.5139236	5
cg06630958	RA_GWAS	Autoimmune disease	7:128579202	7	128577819	IRF5;IRF5;IRF5;IRF5;IRF5;IRF5	7	128579202	C	T	0.459459	0.105361	0.0153061	2.3e-11	-0.351654	0.0271974	3.060021e-38	-0.299614	0.0493101	1.231254e-09	0.8517914	18
cg26918723	RA_GWAS	Autoimmune disease	6:30890431	6	30812173	NA	6	30890431	G	A	0.764865	0.139262	0.0153061	1.9e-15	0.266488	0.0331995	1.000004e-15	0.522583	0.0868189	1.752456e-09	0.07713322	10
cg02755089	RA_GWAS	Autoimmune disease	1:114256139	1	114401259	PTPN22;PTPN22;PTPN22;PTPN22;AP4B1-AS1;AP4B1-AS1	1	114256139	T	C	0.267568	-0.116534	0.0153061	5.4e-13	-0.362049	0.0372998	2.829987e-22	0.321873	0.0537301	2.091299e-09	0.124293	20
cg13914531	RA_GWAS	Autoimmune disease	7:128580048	7	128579876	IRF5;IRF5;IRF5;IRF5;IRF5;IRF5;IRF5	7	128580048	T	A	0.462162	0.105361	0.0153061	6.7e-11	-0.336837	0.0283084	1.200005e-32	-0.312794	0.0524967	2.548007e-09	0.1133684	20
cg13031167	RA_GWAS	Autoimmune disease	6:33048921	6	33041406	HLA-DPA1	6	33048921	G	A	0.113514	-0.470004	0.0408163	7.2e-78	-0.315054	0.0453358	3.669999e-12	1.49182	0.250734	2.684597e-09	0.07347123	20
cg16990009	RA_GWAS	Autoimmune disease	6:30665559	6	30880155	GTF2H4	6	30665559	T	C	0.0837838	0.314811	0.0357143	1e-30	-0.43264	0.053687	7.720025e-16	-0.727651	0.122343	2.720224e-09	0.3516568	6
cg09816018	RA_GWAS	Autoimmune disease	6:29722515	6	30080295	TRIM31	6	29722515	G	A	0.245946	0.223144	0.0127551	4.2e-34	-0.246982	0.0398838	5.920002e-10	-0.903481	0.154769	5.29517e-09	0.2903693	3
cg27444614	RA_GWAS	Autoimmune disease	2:65576436	2	65609147	SPRED2	2	65576436	A	C	0.264865	-0.0943107	0.0153061	3.9e-09	0.518218	0.030039	1.090019e-66	-0.18199	0.0313634	6.528422e-09	0.8243932	20
cg00266604	RA_GWAS	Autoimmune disease	6:30114216	6	30178343	TRIM26	6	30114216	T	C	0.262162	0.254642	0.0229592	1.4e-49	0.240572	0.0354624	1.170001e-11	1.05849	0.182903	7.158564e-09	0.05309286	12
cg04770218	RA_GWAS	Autoimmune disease	6:31726850	6	32136890	AGPAT1;AGPAT1	6	31726850	T	G	0.0351351	-0.616186	0.0229592	2.2e-48	0.365903	0.0621532	3.930007e-09	-1.68402	0.292852	8.903588e-09	0.0935505	6
cg23055081	RA_GWAS	Autoimmune disease	6:30080994	6	30181315	TRIM26	6	30080994	C	G	0.324324	0.174353	0.0153061	3.6e-27	-0.233447	0.0357082	6.249989e-11	-0.746865	0.131719	1.42675e-08	0.1912329	11
cg07607752	RA_GWAS	Autoimmune disease	17:38031857	17	38024353	ZPBP2;ZPBP2	17	38031857	G	T	0.491892	0.0943107	0.0153061	2e-09	-0.392652	0.0282604	6.880016e-44	-0.240189	0.0426426	1.775114e-08	0.1158277	20
cg04721741	RA_GWAS	Autoimmune disease	2:65562970	2	65580186	SPRED2;SPRED2	2	65562970	G	C	0.283784	-0.0943107	0.0153061	2e-09	-0.48113	0.0347684	1.499998e-43	0.196019	0.034824	1.814081e-08	0.4447734	8
cg01699148	RA_GWAS	Autoimmune disease	13:40351341	13	40350843	COG6	13	40351341	G	A	0.621622	0.105361	0.0153061	1.8e-10	0.297445	0.0307023	3.39001e-22	0.354218	0.0631253	2.007531e-08	0.7326309	10
cg11169463	RA_GWAS	Autoimmune disease	6:33699882	6	33653411	ITPR3	6	33699882	C	T	0.510811	0.18633	0.0127551	1.4e-32	-0.196942	0.0324851	1.34e-09	-0.946114	0.168965	2.150068e-08	0.4798062	4
cg22711111	RA_GWAS	Autoimmune disease	6:30216629	6	30139979	TRIM15	6	30216629	C	G	0.278378	0.261365	0.0127551	2.2e-52	-0.205758	0.0353511	5.869985e-09	-1.27025	0.226874	2.156768e-08	0.1041151	8
cg04006457	RA_GWAS	Autoimmune disease	6:29882457	6	30113825	TRIM40	6	29882457	T	C	0.283784	0.19062	0.0306122	1.5e-15	0.516061	0.041271	7.079967e-36	0.369376	0.0662674	2.489293e-08	0.05568066	20
cg14406727	RA_GWAS	Autoimmune disease	2:65614362	2	65577769	SPRED2;SPRED2	2	65614362	A	T	0.267568	-0.105361	0.0153061	1.2e-09	-0.307621	0.0328098	6.859977e-21	0.342501	0.0617264	2.878019e-08	0.1543917	15
cg02925872	RA_GWAS	Autoimmune disease	6:29819694	6	30010005	NCRNA00171	6	29819694	T	C	0.4	0.131028	0.0178571	1.5e-17	0.254157	0.0300094	2.47e-17	0.515541	0.0929619	2.927521e-08	0.2778161	20
cg08502159	RA_GWAS	Autoimmune disease	6:32151420	6	31631638	BAT4	6	32151420	C	G	0.0459459	-0.604316	0.0739796	1.5e-48	-0.537339	0.0712494	4.640023e-14	1.12465	0.202961	3.00425e-08	0.807029	4
cg24797187	RA_GWAS	Autoimmune disease	2:100796543	2	100175768	AFF3;AFF3	2	100796543	T	G	0.5	-0.105361	0.0127551	9.3e-11	-0.228618	0.030672	9.080017e-14	0.460858	0.083281	3.13404e-08	0.1056956	11
cg06422145	RA_GWAS	Autoimmune disease	11:61595564	11	61579991	FADS1	11	61595564	T	C	0.156757	-0.105361	0.0178571	7.4e-07	0.566912	0.0357883	1.629995e-56	-0.18585	0.033613	3.218706e-08	0.3949665	20
cg13269645	SCZ_CLOZUK_GWAS	Neurological and psychiatric disorders	6:29260431	6	28864832	NA	6	29260431	T	C	0.072973	-0.232222	0.017804	6.89e-39	0.918475	0.038974	8.540116e-123	-0.252835	0.0221552	3.644697e-30	0.07173162	20
cg23397584	SCZ_CLOZUK_GWAS	Neurological and psychiatric disorders	6:31296388	6	30726973	NA	6	31296388	C	G	0.0675676	-0.206201	0.017875	8.88e-31	1.35647	0.0478	3.768861e-177	-0.152012	0.0142247	1.177091e-26	0.08603789	20
cg16898833	SCZ_CLOZUK_GWAS	Neurological and psychiatric disorders	6:26312170	6	26189333	HIST1H4D	6	26312170	C	G	0.0837838	-0.182905	0.016481	1.28e-28	0.91652	0.0472843	1.070015e-83	-0.199564	0.020721	5.914111e-22	0.1534366	20
cg01485117	SCZ_CLOZUK_GWAS	Neurological and psychiatric disorders	6:31840477	6	32064677	TNXB	6	31840477	T	C	0.0756757	-0.184735	0.015977	6.58e-31	-0.632631	0.0417478	7.16995e-52	0.292011	0.031767	3.846016e-20	0.05265263	20
cg02149189	SCZ_CLOZUK_GWAS	Neurological and psychiatric disorders	6:29356331	6	29521138	NA	6	29356331	G	A	0.0756757	-0.230079	0.018018	2.49e-37	0.53559	0.0413676	2.440022e-38	-0.429581	0.0472508	9.767112e-20	0.2022594	20
cg18330047	SCZ_CLOZUK_GWAS	Neurological and psychiatric disorders	6:32168771	6	32064783	TNXB	6	32168771	T	G	0.102703	-0.168983	0.015032	2.55e-29	-0.592821	0.0390161	3.860001e-52	0.285049	0.0315422	1.609486e-19	0.2139619	20
cg24376689	SCZ_CLOZUK_GWAS	Neurological and psychiatric disorders	6:32179438	6	32016336	TNXB	6	32179438	A	G	0.102703	-0.169321	0.015105	3.6e-29	-0.586097	0.0387706	1.249998e-51	0.288895	0.0320846	2.172653e-19	0.785589	20
cg12315302	SCZ_CLOZUK_GWAS	Neurological and psychiatric disorders	6:26189356	6	26189340	HIST1H4D	6	26189356	C	G	0.072973	-0.223783	0.018554	1.66e-33	0.723612	0.0538069	3.149991e-41	-0.309259	0.0344423	2.731449e-19	0.6098885	20
cg15014577	SCZ_CLOZUK_GWAS	Neurological and psychiatric disorders	6:32168771	6	32064785	TNXB	6	32168771	T	G	0.102703	-0.168983	0.015032	2.55e-29	-0.566042	0.0385608	8.760046e-49	0.298534	0.0334491	4.455442e-19	0.2556047	20
cg00383136	SCZ_CLOZUK_GWAS	Neurological and psychiatric disorders	6:32428862	6	32410247	HLA-DRA	6	32428862	C	T	0.145946	-0.149023	0.01484	1.01e-23	0.658967	0.0351472	1.980003e-78	-0.226147	0.0255469	8.579942e-19	0.05854733	20
cg05182583	SCZ_CLOZUK_GWAS	Neurological and psychiatric disorders	6:32161430	6	31598464	BAT2	6	32161430	A	C	0.151351	-0.129448	0.012771	3.94e-24	0.55322	0.0311123	9.850177e-71	-0.23399	0.0265721	1.298536e-18	0.1328848	20
cg13026137	SCZ_CLOZUK_GWAS	Neurological and psychiatric disorders	6:32659645	6	31701260	CLIC1	6	32659645	G	A	0.0837838	-0.180653	0.016509	7.16e-28	-0.58176	0.0400213	7.140005e-48	0.310529	0.0355196	2.280789e-18	0.06504439	20
cg10158997	SCZ_CLOZUK_GWAS	Neurological and psychiatric disorders	6:32651477	6	31734106	C6orf27	6	32651477	T	A	0.0864865	-0.177141	0.01628	1.39e-27	-0.674928	0.0483743	3.049969e-44	0.26246	0.0305891	9.473097e-18	0.06636339	20
cg06991565	SCZ_CLOZUK_GWAS	Neurological and psychiatric disorders	6:32651477	6	31733799	C6orf27	6	32651477	T	A	0.0864865	-0.177141	0.01628	1.39e-27	-0.651263	0.0472206	2.850001e-43	0.271997	0.0318405	1.31355e-17	0.05739671	20
cg11093373	SCZ_CLOZUK_GWAS	Neurological and psychiatric disorders	6:32343236	6	31698899	CLIC1;DDAH2	6	32343236	G	A	0.0810811	-0.183155	0.016695	5.3e-28	-0.520084	0.0394533	1.11e-39	0.352163	0.0417628	3.3848e-17	0.127503	20
cg19041857	SCZ_CLOZUK_GWAS	Neurological and psychiatric disorders	6:26886142	6	27730383	NA	6	26886142	A	C	0.12973	-0.133919	0.014203	4.15e-21	-0.662407	0.0370198	1.330032e-71	0.20217	0.0242363	7.327587e-17	0.06298679	20
cg27546977	SCZ_CLOZUK_GWAS	Neurological and psychiatric disorders	6:29411432	6	29521152	NA	6	29411432	C	T	0.072973	-0.230874	0.018117	3.42e-37	0.482503	0.0437512	2.789998e-28	-0.478492	0.0573788	7.481134e-17	0.06094038	20
cg00674706	SCZ_CLOZUK_GWAS	Neurological and psychiatric disorders	6:29559238	6	29521145	NA	6	29559238	C	T	0.072973	-0.229841	0.018206	1.57e-36	0.44651	0.0408929	9.349992e-28	-0.51475	0.0623293	1.474369e-16	0.0811859	20
cg14102634	SCZ_CLOZUK_GWAS	Neurological and psychiatric disorders	6:31311211	6	30796757	NA	6	31311211	A	G	0.0945946	-0.158626	0.014915	2.06e-26	0.534971	0.0408451	3.399977e-39	-0.296514	0.035914	1.503482e-16	0.2180208	20
cg11493661	SCZ_CLOZUK_GWAS	Neurological and psychiatric disorders	6:32408497	6	32016239	TNXB	6	32408497	G	A	0.0756757	-0.192767	0.017353	1.14e-28	-0.522732	0.0424622	7.950008e-35	0.368768	0.0447141	1.621059e-16	0.05326346	20
cg05298224	SCZ_CLOZUK_GWAS	Neurological and psychiatric disorders	6:32743744	6	32016360	TNXB	6	32743744	A	G	0.0756757	-0.164751	0.016649	4.31e-23	-0.63254	0.0439825	6.749992e-47	0.26046	0.0319497	3.573785e-16	0.5318052	20
cg23423329	SCZ_CLOZUK_GWAS	Neurological and psychiatric disorders	6:30689001	6	30709428	FLOT1	6	30689001	A	T	0.0783784	-0.194003	0.01794	2.98e-27	-0.464627	0.0390824	1.359992e-32	0.417546	0.052196	1.248487e-15	0.2282908	20
cg16431720	SCZ_CLOZUK_GWAS	Neurological and psychiatric disorders	6:32602952	6	32607509	HLA-DQA1	6	32602952	A	T	0.235135	-0.0972175	0.012204	1.67e-15	-1.28598	0.025573	0	0.0755979	0.00960837	3.605784e-15	0.1442728	20
cg21782813	SCZ_CLOZUK_GWAS	Neurological and psychiatric disorders	7:2025040	7	2030301	MAD1L1;MAD1L1;MAD1L1	7	2025040	G	A	0.391892	-0.0816721	0.0098227	8.91e-17	0.643244	0.0264568	1.429939e-130	-0.126969	0.0161388	3.62378e-15	0.1592885	20
cg25641533	SCZ_CLOZUK_GWAS	Neurological and psychiatric disorders	6:32651641	6	31734580	C6orf27	6	32651641	T	G	0.0864865	-0.176974	0.015852	6.1e-29	-0.521367	0.0474225	4.080002e-28	0.339442	0.0433325	4.747524e-15	0.1807933	20
cg07265873	SCZ_CLOZUK_GWAS	Neurological and psychiatric disorders	6:30873605	6	30851940	DDR1;DDR1	6	30873605	A	C	0.0783784	-0.185898	0.016666	6.67e-29	0.515725	0.0471597	7.779994e-28	-0.36046	0.0461604	5.770408e-15	0.09014346	20
cg09803321	SCZ_CLOZUK_GWAS	Neurological and psychiatric disorders	10:104939215	10	104913480	NT5C2;NT5C2	10	104939215	C	T	0.072973	-0.142367	0.016798	2.36e-17	1.12838	0.0571089	6.780055e-87	-0.126169	0.0161985	6.757493e-15	0.1177846	20
cg16891148	SCZ_CLOZUK_GWAS	Neurological and psychiatric disorders	6:29144532	6	28326388	ZKSCAN3;ZKSCAN3;ZKSCAN3	6	29144532	T	C	0.0945946	-0.237756	0.017124	7.68e-44	-0.438207	0.0468545	8.559983e-21	0.542566	0.0699467	8.706771e-15	0.1467219	20
cg09474017	SCZ_CLOZUK_GWAS	Neurological and psychiatric disorders	6:32223109	6	32016368	TNXB	6	32223109	G	A	0.151351	-0.13715	0.014896	3.28e-20	-0.51139	0.0356739	1.320015e-46	0.26819	0.0346191	9.416391e-15	0.5295061	20
cg23378565	SCZ_CLOZUK_GWAS	Neurological and psychiatric disorders	7:2037215	7	2036160	MAD1L1;MAD1L1;MAD1L1	7	2037215	A	G	0.4	-0.0824091	0.0097489	2.87e-17	-0.528845	0.0275352	3.28999e-82	0.155829	0.0201408	1.018322e-14	0.234442	20
cg20891116	SCZ_CLOZUK_GWAS	Neurological and psychiatric disorders	6:32358270	6	32363228	BTNL2	6	32358270	A	G	0.213514	-0.135579	0.01388	1.57e-22	-0.434689	0.034932	1.510006e-35	0.3119	0.0405932	1.547566e-14	0.08371428	20
cg19964491	SCZ_CLOZUK_GWAS	Neurological and psychiatric disorders	6:32110583	6	32016236	TNXB	6	32110583	C	G	0.181081	-0.120801	0.012274	7.5e-23	-0.393971	0.0322687	2.780004e-34	0.306623	0.0400167	1.82521e-14	0.06145193	20
cg01505556	SCZ_CLOZUK_GWAS	Neurological and psychiatric disorders	6:29189917	6	30174125	TRIM26	6	29189917	C	T	0.172973	-0.127513	0.013863	3.61e-20	-0.461233	0.0333787	1.980021e-43	0.276462	0.0361064	1.905213e-14	0.08286855	20
cg02432444	SCZ_CLOZUK_GWAS	Neurological and psychiatric disorders	6:32131972	6	32016214	TNXB	6	32131972	C	G	0.0756757	-0.184818	0.016241	5.21e-30	-0.404024	0.0391783	6.190012e-25	0.457444	0.0598628	2.146374e-14	0.3221568	20
cg03270204	SCZ_CLOZUK_GWAS	Neurological and psychiatric disorders	6:30838043	6	30851638	DDR1;DDR1	6	30838043	C	G	0.164865	-0.133044	0.014702	1.46e-19	0.495236	0.0347361	4.049969e-46	-0.268647	0.0351621	2.167863e-14	0.07023146	6
cg01554625	SCZ_CLOZUK_GWAS	Neurological and psychiatric disorders	6:30363085	6	30688579	TUBB	6	30363085	C	G	0.072973	-0.209694	0.019432	3.87e-27	-0.446512	0.042455	7.189942e-26	0.469626	0.0623523	5.00422e-14	0.2541864	20
cg08801479	SCZ_CLOZUK_GWAS	Neurological and psychiatric disorders	6:32453064	6	32165200	NOTCH4	6	32453064	G	A	0.113514	-0.157431	0.016843	9.04e-21	-0.633817	0.049903	5.839965e-37	0.248386	0.0329943	5.147359e-14	0.06085726	20
cg03661299	SCZ_CLOZUK_GWAS	Neurological and psychiatric disorders	6:32343236	6	31947216	STK19;STK19;STK19	6	32343236	G	A	0.0810811	-0.183155	0.016695	5.3e-28	-0.454971	0.044076	5.580015e-25	0.402563	0.0535482	5.571955e-14	0.0995419	20
cg06400745	SCZ_CLOZUK_GWAS	Neurological and psychiatric disorders	6:30357294	6	30168896	TRIM26	6	30357294	T	C	0.0756757	-0.20945	0.019457	4.99e-27	0.43718	0.0416262	8.40999e-26	-0.479094	0.0637312	5.587151e-14	0.5838832	20
cg07803420	SCZ_CLOZUK_GWAS	Neurological and psychiatric disorders	6:30831195	6	30851517	DDR1;DDR1	6	30831195	A	G	0.0783784	-0.186314	0.016666	5.2e-29	0.396652	0.0391423	3.919995e-24	-0.469715	0.0625615	6.000998e-14	0.09793704	20
cg16587838	SCZ_CLOZUK_GWAS	Neurological and psychiatric disorders	6:31832038	6	31704705	CLIC1	6	31832038	G	A	0.0756757	-0.185317	0.015954	3.4e-31	-0.407663	0.0414651	8.239992e-23	0.454584	0.0605763	6.174638e-14	0.05172486	20
cg16587961	SCZ_CLOZUK_GWAS	Neurological and psychiatric disorders	6:31835164	6	31733688	C6orf27	6	31835164	C	G	0.108108	-0.160757	0.014203	1.05e-29	-0.401612	0.0403579	2.489991e-23	0.40028	0.0535598	7.808058e-14	0.2212968	20
cg05239811	SCZ_CLOZUK_GWAS	Neurological and psychiatric disorders	6:32252507	6	31734147	C6orf27	6	32252507	G	A	0.148649	-0.136714	0.014944	5.84e-20	-0.441407	0.0350237	2.030002e-36	0.309723	0.0418345	1.326104e-13	0.1703604	20
cg23835877	SCZ_CLOZUK_GWAS	Neurological and psychiatric disorders	7:1986738	7	1965300	MAD1L1;MAD1L1;MAD1L1;MAD1L1;MAD1L1;MAD1L1	7	1986738	A	G	0.391892	-0.0801042	0.010098	2.08e-15	-0.564477	0.0281893	3.369964e-89	0.141909	0.0192417	1.642655e-13	0.06875559	20
cg25870071	SCZ_CLOZUK_GWAS	Neurological and psychiatric disorders	6:28411244	6	28304733	ZSCAN31;ZSCAN31;ZSCAN31;ZSCAN31;ZSCAN31;ZSCAN31	6	28411244	A	G	0.283784	-0.0893836	0.010414	9.44e-18	-0.457199	0.031958	1.999977e-46	0.195503	0.0265627	1.838486e-13	0.06933112	20
cg12914966	SCZ_CLOZUK_GWAS	Neurological and psychiatric disorders	6:29769907	6	28830789	NA	6	29769907	T	C	0.237838	-0.108137	0.013066	1.26e-16	-0.464331	0.0292089	6.660027e-57	0.232887	0.0317245	2.121352e-13	0.06523432	20
cg04560098	SCZ_CLOZUK_GWAS	Neurological and psychiatric disorders	6:30152467	6	30127760	TRIM10;TRIM10	6	30152467	T	G	0.072973	-0.219296	0.01998	4.97e-28	0.413997	0.0421812	9.729972e-23	-0.529705	0.0724013	2.550306e-13	0.09077612	20
cg10189661	SCZ_CLOZUK_GWAS	Neurological and psychiatric disorders	6:32432646	6	31683120	LY6G6E;LY6G6E;LY6G6D	6	32432646	A	G	0.121622	-0.164582	0.015796	2.04e-25	-0.447187	0.0441248	3.879998e-24	0.368038	0.0506606	3.736606e-13	0.1057299	20
cg13641185	SCZ_CLOZUK_GWAS	Neurological and psychiatric disorders	6:28678357	6	29521143	NA	6	28678357	C	T	0.905405	0.207762	0.01569	5.02e-40	-0.356877	0.0411609	4.31001e-18	-0.582168	0.0802581	4.055445e-13	0.5617729	20
cg26958806	SCZ_CLOZUK_GWAS	Neurological and psychiatric disorders	6:27710165	6	27640298	NA	6	27710165	C	A	0.0837838	-0.215756	0.016789	8.24e-38	0.403161	0.046158	2.450012e-18	-0.535162	0.0740829	5.054634e-13	0.1432837	20
cg03798162	SCZ_CLOZUK_GWAS	Neurological and psychiatric disorders	6:30321057	6	30169344	TRIM26	6	30321057	A	G	0.0864865	-0.198933	0.018548	7.58e-27	0.4448	0.045627	1.87001e-22	-0.447241	0.0619967	5.435356e-13	0.1957497	20
cg07404514	SCZ_CLOZUK_GWAS	Neurological and psychiatric disorders	6:32165444	6	31698744	CLIC1;DDAH2	6	32165444	G	A	0.118919	-0.150745	0.014054	7.43e-27	-0.393222	0.0411586	1.249995e-21	0.383358	0.0537355	9.737057e-13	0.3664784	20
cg13202877	SCZ_CLOZUK_GWAS	Neurological and psychiatric disorders	6:28240992	6	28304762	ZSCAN31;ZSCAN31;ZSCAN31;ZSCAN31;ZSCAN31;ZSCAN31	6	28240992	C	G	0.235135	-0.0929437	0.010749	5.34e-18	-0.415083	0.03299	2.650015e-36	0.223916	0.0314216	1.031926e-12	0.3531262	20
cg09286468	SCZ_CLOZUK_GWAS	Neurological and psychiatric disorders	6:32340871	6	31683051	LY6G6E;LY6G6E;LY6G6D	6	32340871	T	C	0.0756757	-0.201225	0.018279	3.54e-28	-0.472122	0.0506193	1.089994e-20	0.426214	0.0598934	1.109333e-12	0.2363032	20
cg08293075	SCZ_CLOZUK_GWAS	Neurological and psychiatric disorders	6:31222181	6	32156294	PBX2	6	31222181	A	G	0.240541	-0.101744	0.011795	6.46e-18	0.364251	0.0298739	3.390028e-34	-0.279324	0.0396657	1.895756e-12	0.1214608	20
cg12253985	SCZ_CLOZUK_GWAS	Neurological and psychiatric disorders	2:200847990	2	200820533	C2orf60;C2orf60;C2orf47	2	200847990	A	G	0.808108	-0.0940366	0.011853	2.12e-15	-0.506398	0.033196	1.529999e-52	0.185697	0.0263827	1.941888e-12	0.6875547	20
cg13447684	SCZ_CLOZUK_GWAS	Neurological and psychiatric disorders	7:1982181	7	1895903	MAD1L1;MAD1L1;MAD1L1	7	1982181	G	A	0.583784	0.0795737	0.0098227	5.46e-16	-0.411671	0.0293336	9.639993e-45	-0.193294	0.0275504	2.282861e-12	0.1589098	20
cg03689048	SCZ_CLOZUK_GWAS	Neurological and psychiatric disorders	6:31456679	6	31619544	BAT3;BAT3;BAT3;BAT3	6	31456679	T	TG	0.0783784	-0.170101	0.0154	2.779e-28	-0.371974	0.0411057	1.440002e-19	0.457291	0.0653276	2.56002e-12	0.1758771	20
cg11981868	SCZ_CLOZUK_GWAS	Neurological and psychiatric disorders	6:32603133	6	32185954	NOTCH4	6	32603133	T	C	0.240541	-0.0923968	0.012024	1.5e-14	0.632844	0.0374565	4.86013e-64	-0.146003	0.0208728	2.655032e-12	0.2170871	20
cg22110654	SCZ_CLOZUK_GWAS	Neurological and psychiatric disorders	6:31358388	6	31051644	NA	6	31358388	G	A	0.354054	-0.100569	0.012369	4.39e-16	0.672799	0.0495776	5.979976e-42	-0.149479	0.0214316	3.065525e-12	0.1882983	20
cg14108285	SCZ_CLOZUK_GWAS	Neurological and psychiatric disorders	2:200715388	2	200787960	C2orf69	2	200715388	G	T	0.805405	-0.100117	0.011892	3.69e-17	-0.461197	0.0376189	1.489997e-34	0.21708	0.0312794	3.919805e-12	0.1307386	20
cg15398152	SCZ_CLOZUK_GWAS	Neurological and psychiatric disorders	6:31881309	6	32016535	TNXB	6	31881309	C	T	0.143243	-0.158882	0.01388	2.4e-30	-0.416332	0.0477485	2.800001e-18	0.381624	0.0550191	4.027593e-12	0.08402606	20
cg16257013	SCZ_CLOZUK_GWAS	Neurological and psychiatric disorders	6:30400763	6	30167403	TRIM26	6	30400763	A	G	0.0756757	-0.19967	0.018935	5.3e-26	0.368761	0.0400587	3.4e-20	-0.541462	0.0780787	4.06718e-12	0.09533454	20
cg14260648	SCZ_CLOZUK_GWAS	Neurological and psychiatric disorders	8:143309504	8	143324707	TSNARE1	8	143309504	A	C	0.505405	0.0763304	0.0096177	2.07e-15	-0.411759	0.0289071	4.870041e-46	-0.185376	0.0267385	4.121502e-12	0.05338862	20
cg18279126	SCZ_CLOZUK_GWAS	Neurological and psychiatric disorders	7:2048136	7	2041391	MAD1L1;MAD1L1;MAD1L1	7	2048136	C	T	0.410811	-0.0795503	0.0097489	3.34e-16	0.35916	0.0285688	3.019993e-36	-0.22149	0.03236	7.671822e-12	0.1865069	20
cg07739478	SCZ_CLOZUK_GWAS	Neurological and psychiatric disorders	6:32059867	6	31692234	C6orf25;C6orf25;C6orf25;C6orf25;C6orf25;C6orf25	6	32059867	G	A	0.0756757	-0.183071	0.016096	5.63e-30	-0.366405	0.0437801	5.799976e-17	0.499642	0.0741207	1.573883e-11	0.1622799	20
cg25883619	SCZ_CLOZUK_GWAS	Neurological and psychiatric disorders	10:104773364	10	104676920	CNNM2;CNNM2;CNNM2	10	104773364	T	C	0.0783784	-0.140023	0.016707	5.23e-17	0.580473	0.0513499	1.25e-29	-0.241222	0.0358293	1.667409e-11	0.08375453	20
cg23145996	SCZ_CLOZUK_GWAS	Neurological and psychiatric disorders	12:2313908	12	2303908	CACNA1C;CACNA1C;CACNA1C;CACNA1C;CACNA1C;CACNA1C;CACNA1C;CACNA1C;CACNA1C;CACNA1C;CACNA1C;CACNA1C;CACNA1C;CACNA1C;CACNA1C;CACNA1C;CACNA1C;CACNA1C;CACNA1C;CACNA1C;CACNA1C;CACNA1C;CACNA1C	12	2313908	A	G	0.313514	0.0894544	0.013105	8.71e-12	-1.1956	0.030735	0	-0.0748194	0.0111285	1.777161e-11	0.1311345	20
cg03608520	SCZ_CLOZUK_GWAS	Neurological and psychiatric disorders	6:31878495	6	31696720	DDAH2	6	31878495	G	A	0.735135	0.0837947	0.010718	5.34e-15	0.440584	0.0339001	1.280006e-38	0.19019	0.0283892	2.092868e-11	0.1716362	20
cg16609995	SCZ_CLOZUK_GWAS	Neurological and psychiatric disorders	6:32196697	6	32159036	PBX2;GPSM3	6	32196697	A	T	0.316216	-0.0864529	0.011672	1.3e-13	-0.451431	0.0291304	3.639971e-54	0.191509	0.028657	2.344636e-11	0.08524656	20
cg06194738	SCZ_CLOZUK_GWAS	Neurological and psychiatric disorders	6:31315648	6	32159607	GPSM3	6	31315648	G	A	0.281081	-0.0865446	0.011097	6.05e-15	-0.348465	0.0270803	6.830038e-38	0.24836	0.0372377	2.565651e-11	0.1009224	20
cg17633015	SCZ_CLOZUK_GWAS	Neurological and psychiatric disorders	7:2045351	7	2020501	MAD1L1;MAD1L1;MAD1L1	7	2045351	C	T	0.562162	0.0820673	0.0096561	1.9e-17	-0.289568	0.0271458	1.449995e-26	-0.283413	0.0426367	2.988248e-11	0.2467336	20
cg16646298	SCZ_CLOZUK_GWAS	Neurological and psychiatric disorders	6:30721143	6	30698987	FLOT1	6	30721143	T	C	0.0810811	-0.196224	0.017634	9.21e-29	0.357992	0.0433332	1.440004e-16	-0.548125	0.0826342	3.285858e-11	0.9080012	20
cg06060835	SCZ_CLOZUK_GWAS	Neurological and psychiatric disorders	6:32172993	6	31913809	CFB;CFB	6	32172993	T	C	0.102703	-0.169996	0.01506	1.53e-29	-0.336124	0.0410119	2.490003e-16	0.505754	0.0762594	3.311299e-11	0.4254535	20
cg00894378	SCZ_CLOZUK_GWAS	Neurological and psychiatric disorders	10:104657469	10	104680152	CNNM2;CNNM2;CNNM2	10	104657469	A	C	0.0756757	-0.130151	0.016207	9.59e-16	0.597246	0.0510511	1.290002e-31	-0.217918	0.0329142	3.572735e-11	0.8920484	20
cg23629264	SCZ_CLOZUK_GWAS	Neurological and psychiatric disorders	20:37456205	20	37512948	PPP1R16B;PPP1R16B	20	37456205	C	T	0.7	0.0786104	0.010544	8.97e-14	-0.43279	0.0301012	7.129924e-47	-0.181636	0.0274435	3.627008e-11	0.07353105	20
cg05533001	SCZ_CLOZUK_GWAS	Neurological and psychiatric disorders	7:2086672	7	2019608	MAD1L1;MAD1L1;MAD1L1	7	2086672	T	C	0.381081	-0.0735292	0.0098415	7.88e-14	0.412918	0.0296194	3.580013e-44	-0.178072	0.0270411	4.541612e-11	0.08890902	20
cg20943353	SCZ_CLOZUK_GWAS	Neurological and psychiatric disorders	7:2017445	7	2020583	MAD1L1;MAD1L1;MAD1L1	7	2017445	T	C	0.562162	0.082089	0.0096561	1.87e-17	-0.299064	0.0288389	3.389978e-25	-0.274486	0.0417504	4.883297e-11	0.2777674	20
cg04493806	SCZ_CLOZUK_GWAS	Neurological and psychiatric disorders	19:19519518	19	19635145	NDUFA13	19	19519518	T	G	0.267568	0.0672301	0.0099341	1.31e-11	0.848945	0.031727	1.001691e-157	0.0791926	0.0120702	5.344295e-11	0.1520317	20
cg21479132	SCZ_CLOZUK_GWAS	Neurological and psychiatric disorders	6:26119245	6	26055353	NA	6	26119245	T	C	0.0972973	-0.162969	0.016188	7.73e-24	0.421902	0.0488447	5.739991e-18	-0.386272	0.058924	5.5486e-11	0.1284151	19
cg15557168	SCZ_CLOZUK_GWAS	Neurological and psychiatric disorders	22:42537127	22	42548783	NA	22	42537127	G	A	0.662162	0.0719795	0.010598	1.11e-11	-0.818093	0.0327489	9.890243e-138	-0.0879845	0.0134248	5.605857e-11	0.202089	20
cg26584734	SCZ_CLOZUK_GWAS	Neurological and psychiatric disorders	12:2313875	12	2322914	CACNA1C;CACNA1C;CACNA1C;CACNA1C;CACNA1C;CACNA1C;CACNA1C;CACNA1C;CACNA1C;CACNA1C;CACNA1C;CACNA1C;CACNA1C;CACNA1C;CACNA1C;CACNA1C;CACNA1C;CACNA1C;CACNA1C;CACNA1C;CACNA1C;CACNA1C;CACNA1C	12	2313875	G	T	0.335135	0.0838709	0.012517	2.07e-11	-1.00815	0.032972	2.544934e-205	-0.0831924	0.0127104	5.940193e-11	0.4407957	20
cg10783204	SCZ_CLOZUK_GWAS	Neurological and psychiatric disorders	6:32776921	6	32065011	TNXB	6	32776921	C	T	0.072973	-0.171176	0.016914	4.58e-24	-0.392187	0.0458059	1.11e-17	0.436466	0.0667734	6.296317e-11	0.3075381	20
cg05564831	SCZ_CLOZUK_GWAS	Neurological and psychiatric disorders	3:53175017	3	52568323	NT5DC2;NT5DC2	3	53175017	A	G	0.348649	-0.0723207	0.01034	2.71e-12	0.646451	0.0352663	4.720059e-75	-0.111873	0.0171198	6.372723e-11	0.3673749	20
cg03450275	SCZ_CLOZUK_GWAS	Neurological and psychiatric disorders	6:28796071	6	28745104	NA	6	28796071	C	G	0.0783784	-0.225301	0.01708	9.79e-40	-0.386882	0.0516626	6.959984e-14	0.582351	0.0894226	7.398271e-11	0.9225668	7
cg07010337	SCZ_CLOZUK_GWAS	Neurological and psychiatric disorders	6:32594098	6	32193235	NOTCH4	6	32594098	A	G	0.154054	-0.0944917	0.012675	9.13e-14	-0.552352	0.0415328	2.339997e-40	0.171071	0.0263067	7.875817e-11	0.1039171	20
cg08186900	SCZ_CLOZUK_GWAS	Neurological and psychiatric disorders	6:29752808	6	30182518	TRIM26	6	29752808	G	A	0.0675676	-0.232064	0.022018	5.66e-26	-0.44064	0.0533427	1.450001e-16	0.526651	0.0810032	7.946483e-11	0.06677037	20
cg06600118	SCZ_CLOZUK_GWAS	Neurological and psychiatric disorders	6:28862497	6	28891213	TRIM27	6	28862497	A	G	0.0702703	-0.244592	0.017991	4.17e-42	-0.3745	0.0508321	1.739998e-13	0.653116	0.100829	9.329924e-11	0.1876995	4
cg02203224	SCZ_CLOZUK_GWAS	Neurological and psychiatric disorders	12:123704598	12	123464087	ARL6IP4;ARL6IP4;OGFOD2;ARL6IP4;ARL6IP4	12	123704598	A	G	0.72973	-0.0711106	0.010378	7.4e-12	-0.590438	0.0301358	1.789989e-85	0.120437	0.0186207	9.936198e-11	0.08411773	20
cg19918208	SCZ_CLOZUK_GWAS	Neurological and psychiatric disorders	6:29693969	6	28828364	NA	6	29693969	T	C	0.183784	-0.0821328	0.011303	3.58e-13	-0.453487	0.0320354	1.719986e-45	0.181114	0.0280167	1.016266e-10	0.1056564	20
cg13977618	SCZ_CLOZUK_GWAS	Neurological and psychiatric disorders	12:2313875	12	2332708	CACNA1C-AS4;CACNA1C;CACNA1C;CACNA1C;CACNA1C;CACNA1C;CACNA1C;CACNA1C;CACNA1C;CACNA1C;CACNA1C;CACNA1C;CACNA1C;CACNA1C;CACNA1C;CACNA1C;CACNA1C;CACNA1C;CACNA1C;CACNA1C;CACNA1C;CACNA1C;CACNA1C;CACNA1C	12	2313875	G	T	0.335135	0.0838709	0.012517	2.07e-11	0.848357	0.0350575	2.279962e-129	0.0988627	0.0153096	1.063939e-10	0.1479493	20
cg17455891	SCZ_CLOZUK_GWAS	Neurological and psychiatric disorders	6:32134656	6	32146048	AGPAT1;RNF5;RNF5P1	6	32134656	C	T	0.181081	-0.123986	0.012369	1.19e-23	-0.297456	0.0352492	3.21e-17	0.416821	0.0645671	1.077682e-10	0.05387783	20
cg20261499	SCZ_CLOZUK_GWAS	Neurological and psychiatric disorders	6:25864818	6	26175632	NA	6	25864818	T	C	0.072973	-0.209531	0.019108	5.68e-28	-0.648129	0.0813237	1.589998e-15	0.323286	0.0501461	1.141668e-10	0.221369	20
cg09436713	SCZ_CLOZUK_GWAS	Neurological and psychiatric disorders	12:2313875	12	2323135	CACNA1C;CACNA1C;CACNA1C;CACNA1C;CACNA1C;CACNA1C;CACNA1C;CACNA1C;CACNA1C;CACNA1C;CACNA1C;CACNA1C;CACNA1C;CACNA1C;CACNA1C;CACNA1C;CACNA1C;CACNA1C;CACNA1C;CACNA1C;CACNA1C;CACNA1C;CACNA1C	12	2313875	G	T	0.335135	0.0838709	0.012517	2.07e-11	-0.777088	0.0357736	1.260025e-104	-0.10793	0.0168565	1.524907e-10	0.090777	20
cg13165212	SCZ_CLOZUK_GWAS	Neurological and psychiatric disorders	22:42689140	22	42675999	NA	22	42689140	A	T	0.462162	0.0653815	0.0099652	5.36e-11	0.856366	0.029228	1.052249e-188	0.0763477	0.0119248	1.529246e-10	0.3635984	20
cg08505228	SCZ_CLOZUK_GWAS	Neurological and psychiatric disorders	19:19519518	19	19495962	GATAD2A	19	19519518	T	G	0.267568	0.0672301	0.0099341	1.31e-11	-0.646552	0.0335654	1.109999e-82	-0.103983	0.0162854	1.713961e-10	0.1116411	20
cg11431261	SCZ_CLOZUK_GWAS	Neurological and psychiatric disorders	6:32349557	6	32015297	TNXB;TNXB	6	32349557	T	A	0.0810811	-0.182655	0.016695	7.33e-28	-0.393744	0.0500902	3.820012e-15	0.463892	0.0726669	1.727291e-10	0.1985237	20
cg04016431	SCZ_CLOZUK_GWAS	Neurological and psychiatric disorders	6:29836065	6	30071399	TRIM31	6	29836065	T	C	0.181081	-0.120712	0.014485	7.89e-17	0.349301	0.0352131	3.420004e-23	-0.345582	0.0541603	1.762526e-10	0.1690369	20
cg22863148	SCZ_CLOZUK_GWAS	Neurological and psychiatric disorders	6:32338695	6	32339554	C6orf10;C6orf10	6	32338695	G	A	0.245946	-0.11636	0.013352	2.92e-18	-0.29285	0.0313369	9.170033e-21	0.397336	0.0623417	1.847473e-10	0.06511252	20
cg03522374	SCZ_CLOZUK_GWAS	Neurological and psychiatric disorders	19:19519518	19	19495960	GATAD2A	19	19519518	T	G	0.267568	0.0672301	0.0099341	1.31e-11	-0.627333	0.0337814	5.58002e-77	-0.107168	0.0168542	2.036873e-10	0.5189434	20
cg06742321	SCZ_CLOZUK_GWAS	Neurological and psychiatric disorders	12:123486282	12	123595122	PITPNM2	12	123486282	T	A	0.72973	-0.0709243	0.01034	6.84e-12	0.524304	0.0309643	2.590039e-64	-0.135273	0.0212781	2.051919e-10	0.06278924	20
cg06274766	SCZ_CLOZUK_GWAS	Neurological and psychiatric disorders	6:30544401	6	30468788	NA	6	30544401	G	A	0.0810811	-0.192849	0.01831	6.1e-26	-0.326053	0.0409349	1.650001e-15	0.591466	0.0930999	2.111213e-10	0.1119484	20
cg11363230	SCZ_CLOZUK_GWAS	Neurological and psychiatric disorders	6:29829251	6	29796351	HLA-G	6	29829251	C	A	0.194595	-0.0985776	0.012814	1.41e-14	-0.394387	0.0350164	1.999987e-29	0.249951	0.0393467	2.11793e-10	0.06959943	20
cg08856420	SCZ_CLOZUK_GWAS	Neurological and psychiatric disorders	6:31047620	6	31047558	NA	6	31047620	A	G	0.454054	-0.0703653	0.0098579	9.77e-13	0.383596	0.0278084	2.760001e-43	-0.183436	0.0289354	2.305171e-10	0.07846853	20
cg07721547	SCZ_CLOZUK_GWAS	Neurological and psychiatric disorders	22:42537127	22	42475119	C22orf32;FAM109B	22	42537127	G	A	0.662162	0.0719795	0.010598	1.11e-11	0.599953	0.0341236	3.400003e-69	0.119975	0.0189369	2.3655e-10	0.07019539	20
cg26146308	SCZ_CLOZUK_GWAS	Neurological and psychiatric disorders	6:30798697	6	30851884	DDR1;DDR1;DDR1	6	30798697	T	C	0.0783784	-0.186728	0.016696	5e-29	0.350242	0.0456088	1.600004e-14	-0.533141	0.0842164	2.441875e-10	0.07109814	20
cg19110902	SCZ_CLOZUK_GWAS	Neurological and psychiatric disorders	6:30689001	6	30698936	FLOT1	6	30689001	A	T	0.0783784	-0.194003	0.01794	2.98e-27	0.313158	0.0401238	5.959985e-15	-0.619505	0.0978889	2.473014e-10	0.1922728	20
cg26705986	SCZ_CLOZUK_GWAS	Neurological and psychiatric disorders	12:123885974	12	123464567	OGFOD2;OGFOD2;OGFOD2;OGFOD2;OGFOD2;OGFOD2;OGFOD2;ARL6IP4;ARL6IP4;ARL6IP4;ARL6IP4;ARL6IP4;ARL6IP4;ARL6IP4;ARL6IP4	12	123885974	C	T	0.745946	-0.0727857	0.011248	9.91e-11	-0.98149	0.034235	9.240658e-181	0.0741583	0.0117484	2.751061e-10	0.161714	20
cg12351042	SCZ_CLOZUK_GWAS	Neurological and psychiatric disorders	6:28301099	6	27879749	OR2B2	6	28301099	G	A	0.0837838	-0.19062	0.015928	5.35e-33	0.308969	0.0416002	1.11e-13	-0.616956	0.0977647	2.779174e-10	0.08703423	20
cg07623567	SCZ_CLOZUK_GWAS	Neurological and psychiatric disorders	6:32172993	6	32909523	HLA-DMB	6	32172993	T	C	0.102703	-0.169996	0.01506	1.53e-29	-0.302634	0.0397967	2.859994e-14	0.561721	0.0890656	2.848198e-10	0.09177839	20
cg12480772	SCZ_CLOZUK_GWAS	Neurological and psychiatric disorders	7:2086672	7	2288743	NUDT1;NUDT1;NUDT1;NUDT1;NUDT1;NUDT1;NUDT1	7	2086672	T	C	0.381081	-0.0735292	0.0098415	7.88e-14	-0.40448	0.0344526	7.929972e-32	0.181787	0.0288404	2.915429e-10	0.1547268	20
cg26393036	SCZ_CLOZUK_GWAS	Neurological and psychiatric disorders	6:29155749	6	28792778	NA	6	29155749	A	G	0.189189	-0.117961	0.013359	1.03e-18	-0.314562	0.0349898	2.469999e-19	0.375	0.0595275	2.983813e-10	0.06227155	20
cg05853013	SCZ_CLOZUK_GWAS	Neurological and psychiatric disorders	6:30815035	6	30882213	VARS2;VARS2;VARS2	6	30815035	A	G	0.164865	-0.135929	0.014825	4.65e-20	-0.309158	0.0357106	4.829996e-18	0.439673	0.0698479	3.0794e-10	0.05655774	15
cg24283019	SCZ_CLOZUK_GWAS	Neurological and psychiatric disorders	6:32591914	6	32381449	NA	6	32591914	C	G	0.248649	-0.0725997	0.011236	1.02e-10	0.885775	0.033654	1.130678e-152	-0.0819618	0.0130616	3.495728e-10	0.1327126	20
cg16958594	SCZ_CLOZUK_GWAS	Neurological and psychiatric disorders	6:31311355	6	30882708	VARS2;VARS2;VARS2	6	31311355	G	C	0.635135	0.0722267	0.010706	1.51e-11	-0.59598	0.035379	1.129995e-63	-0.12119	0.0193507	3.781082e-10	0.1506296	20
cg14062899	SCZ_CLOZUK_GWAS	Neurological and psychiatric disorders	6:32096001	6	32065211	TNXB	6	32096001	A	C	0.0756757	-0.18407	0.016142	4.04e-30	-0.354326	0.0474374	8.059985e-14	0.519493	0.0831424	4.151062e-10	0.24458	20
cg16274954	SCZ_CLOZUK_GWAS	Neurological and psychiatric disorders	6:30914552	6	30910315	DPCR1	6	30914552	C	T	0.154054	-0.136278	0.014407	3.11e-21	-0.344801	0.0416016	1.149995e-16	0.395236	0.0634025	4.554013e-10	0.3432555	20
cg22686132	SCZ_CLOZUK_GWAS	Neurological and psychiatric disorders	6:28301143	6	28725957	NA	6	28301143	C	T	0.254054	-0.101292	0.010872	1.24e-20	-0.283449	0.0341405	1.020002e-16	0.357356	0.0576527	5.702953e-10	0.2015833	20
cg04593460	SCZ_CLOZUK_GWAS	Neurological and psychiatric disorders	7:2159746	7	2045488	MAD1L1;MAD1L1;MAD1L1	7	2159746	T	C	0.42973	-0.0717624	0.0096561	1.1e-13	0.323689	0.029031	7.179954e-29	-0.221702	0.0358509	6.250029e-10	0.3269961	20
cg23164203	SCZ_CLOZUK_GWAS	Neurological and psychiatric disorders	6:28331252	6	28367475	ZSCAN12;ZSCAN12;ZSCAN12	6	28331252	C	A	0.278378	-0.0876445	0.010445	4.85e-17	-0.287819	0.0315229	6.819974e-20	0.304513	0.0492877	6.481084e-10	0.3353399	20
cg00086670	SCZ_CLOZUK_GWAS	Neurological and psychiatric disorders	10:104613355	10	104629122	AS3MT	10	104613355	G	A	0.332432	-0.0774239	0.0099147	5.96e-15	0.318478	0.0316714	8.670012e-24	-0.243106	0.0394163	6.931353e-10	0.1172475	20
cg17096289	SCZ_CLOZUK_GWAS	Neurological and psychiatric disorders	6:31303236	6	31238788	HLA-C	6	31303236	G	A	0.710811	0.0676901	0.010829	4.08e-10	0.997312	0.026726	8.972618e-305	0.0678726	0.0110095	7.051534e-10	0.1121865	20
cg14135248	SCZ_CLOZUK_GWAS	Neurological and psychiatric disorders	7:2056253	7	2020495	MAD1L1;MAD1L1;MAD1L1;MAD1L1;MAD1L1	7	2056253	G	C	0.354054	-0.0750147	0.01021	2.06e-13	0.363164	0.0321077	1.159996e-29	-0.206559	0.0335246	7.210291e-10	0.1383816	20
cg16219552	SCZ_CLOZUK_GWAS	Neurological and psychiatric disorders	6:29898283	6	30057025	NA	6	29898283	T	C	0.159459	-0.117605	0.014271	1.66e-16	-0.337363	0.0364293	2.030006e-20	0.348601	0.0566252	7.446662e-10	0.1062954	20
cg07028216	SCZ_CLOZUK_GWAS	Neurological and psychiatric disorders	22:42331409	22	42337222	CENPM;CENPM;CENPM;CENPM;CENPM;CENPM	22	42331409	C	G	0.191892	-0.0792732	0.012171	7.43e-11	0.624939	0.033198	4.749958e-79	-0.126849	0.0206083	7.495567e-10	0.06276765	20
cg06863878	SCZ_CLOZUK_GWAS	Neurological and psychiatric disorders	6:32679326	6	32168732	NOTCH4	6	32679326	T	C	0.0837838	-0.173869	0.016478	4.94e-26	-0.355352	0.0469524	3.779989e-14	0.489287	0.0795599	7.751942e-10	0.2626703	20
cg19084075	SCZ_CLOZUK_GWAS	Neurological and psychiatric disorders	6:25769349	6	26124329	HIST1H2AC;HIST1H2BC	6	25769349	C	T	0.9	0.148616	0.015925	1.04e-20	-0.40277	0.0492882	3.039993e-16	-0.368985	0.0600181	7.852073e-10	0.1939438	8
cg00244776	SCZ_CLOZUK_GWAS	Neurological and psychiatric disorders	6:31311355	6	30883192	VARS2;VARS2;VARS2	6	31311355	G	C	0.635135	0.0722267	0.010706	1.51e-11	-0.530177	0.0356425	4.799979e-50	-0.136231	0.0221731	8.04729e-10	0.08195954	20
cg07316475	SCZ_CLOZUK_GWAS	Neurological and psychiatric disorders	2:198166825	2	198150387	ANKRD44-IT1;ANKRD44;ANKRD44	2	198166825	C	T	0.356757	0.0635044	0.0097299	6.74e-11	-0.481299	0.0265231	1.369992e-73	-0.131944	0.0214837	8.171483e-10	0.4968239	20
cg00651523	SCZ_CLOZUK_GWAS	Neurological and psychiatric disorders	6:28417152	6	28411279	ZSCAN23	6	28417152	A	C	0.448649	-0.0771462	0.0095633	7.16e-16	-0.269368	0.0284434	2.790009e-21	0.286397	0.0466369	8.200156e-10	0.353258	20
cg22341471	SCZ_CLOZUK_GWAS	Neurological and psychiatric disorders	12:123544878	12	123451323	ABCB9;ABCB9;ABCB9	12	123544878	G	A	0.724324	-0.0698991	0.010322	1.25e-11	0.437709	0.0301119	7.160031e-48	-0.159693	0.0260153	8.334326e-10	0.07951222	20
cg18516125	SCZ_CLOZUK_GWAS	Neurological and psychiatric disorders	6:29782048	6	29924207	NA	6	29782048	A	C	0.294595	-0.0842492	0.012117	3.57e-12	0.377682	0.0289394	6.290033e-39	-0.223069	0.0363516	8.439545e-10	0.05040292	20
cg05436760	SCZ_CLOZUK_GWAS	Neurological and psychiatric disorders	6:32172993	6	32149143	AGER;AGER	6	32172993	T	C	0.102703	-0.169996	0.01506	1.53e-29	-0.295966	0.0404957	2.7e-13	0.574376	0.0936243	8.520761e-10	0.6922994	20
cg17239008	SCZ_CLOZUK_GWAS	Neurological and psychiatric disorders	6:32582548	6	32202844	NA	6	32582548	G	A	0.37027	-0.0685928	0.010857	2.66e-10	-0.79954	0.0312472	2.099997e-144	0.0857903	0.0139869	8.589205e-10	0.07077661	20
cg12140755	SCZ_CLOZUK_GWAS	Neurological and psychiatric disorders	1:2383039	1	2382583	NA	1	2383039	G	A	0.532432	0.0723127	0.011189	1.03e-10	0.671146	0.0344923	2.500062e-84	0.107745	0.017567	8.603871e-10	0.3315574	14
cg10409680	SCZ_CLOZUK_GWAS	Neurological and psychiatric disorders	6:31303236	6	31239320	HLA-C	6	31303236	G	A	0.710811	0.0676901	0.010829	4.08e-10	0.873798	0.028359	1.808902e-208	0.0774666	0.0126455	9.00982e-10	0.263321	20
cg04933135	SCZ_CLOZUK_GWAS	Neurological and psychiatric disorders	6:32337947	6	32150063	AGER;AGER	6	32337947	A	AGCTCTTACATTG	0.218919	-0.1383	0.0142	2.342e-22	0.261898	0.03328	3.559992e-15	-0.52807	0.0862705	9.293452e-10	0.05603688	20
cg24710520	SCZ_CLOZUK_GWAS	Neurological and psychiatric disorders	6:31303236	6	31237199	HLA-C	6	31303236	G	A	0.710811	0.0676901	0.010829	4.08e-10	-0.826606	0.028383	1.821538e-186	-0.0818893	0.0133989	9.861664e-10	0.1508427	20
cg01182661	SCZ_CLOZUK_GWAS	Neurological and psychiatric disorders	4:176721419	4	176733552	GPM6A;GPM6A;GPM6A;GPM6A;GPM6A;GPM6A	4	176721419	G	A	0.0486486	0.127277	0.019793	1.27e-10	1.1007	0.056678	5.20994e-84	0.115633	0.0189424	1.031573e-09	0.8690243	9
cg00770861	SCZ_CLOZUK_GWAS	Neurological and psychiatric disorders	20:37426580	20	37491866	PPP1R16B;PPP1R16B	20	37426580	C	T	0.681081	0.0841536	0.010432	7.23e-16	-0.300371	0.0322431	1.210001e-20	-0.280166	0.0459419	1.072244e-09	0.1347999	10
cg19182986	SCZ_CLOZUK_GWAS	Neurological and psychiatric disorders	11:124612932	11	124613500	NRGN;NRGN	11	124612932	G	A	0.348649	-0.0807501	0.010137	1.7e-15	0.303302	0.0320266	2.790012e-21	-0.266237	0.0436734	1.086983e-09	0.1277434	10
cg13010344	SCZ_CLOZUK_GWAS	Neurological and psychiatric disorders	12:123817563	12	123464640	ARL6IP4;ARL6IP4;ARL6IP4;ARL6IP4	12	123817563	A	C	0.678378	-0.0641009	0.010267	4.32e-10	-0.871504	0.030879	3.036995e-175	0.0735521	0.0120656	1.087433e-09	0.1665264	20
cg18906520	SCZ_CLOZUK_GWAS	Neurological and psychiatric disorders	12:123719444	12	123461288	OGFOD2	12	123719444	A	G	0.745946	-0.082317	0.010747	1.82e-14	-0.335986	0.0335728	1.410003e-23	0.245001	0.0402799	1.183386e-09	0.1604665	11
cg04825215	SCZ_CLOZUK_GWAS	Neurological and psychiatric disorders	6:31302284	6	31466722	MICB	6	31302284	C	G	0.227027	-0.0816721	0.012773	1.65e-10	0.746869	0.0379463	3.059933e-86	-0.109353	0.0179819	1.192364e-09	0.123124	20
cg04073296	SCZ_CLOZUK_GWAS	Neurological and psychiatric disorders	6:30137387	6	30074080	TRIM31	6	30137387	A	G	0.072973	-0.2205	0.019908	1.67e-28	0.645997	0.088954	3.810005e-13	-0.341333	0.0562039	1.254468e-09	0.2371181	20
cg21077030	SCZ_CLOZUK_GWAS	Neurological and psychiatric disorders	6:31765864	6	31801070	NA	6	31765864	A	T	0.1	-0.153922	0.014798	2.5e-25	0.323562	0.043565	1.109999e-13	-0.475711	0.0787029	1.499757e-09	0.07754563	20
cg01687878	SCZ_CLOZUK_GWAS	Neurological and psychiatric disorders	12:123817576	12	123616817	NA	12	123817576	G	C	0.678378	-0.063538	0.010267	6.02e-10	-0.855512	0.030478	2.288836e-173	0.074269	0.0122892	1.508693e-09	0.121516	20
cg00938658	SCZ_CLOZUK_GWAS	Neurological and psychiatric disorders	6:28866209	6	28921103	NA	6	28866209	T	TTTTG	0.151351	-0.129401	0.0141	3.489e-20	0.29312	0.0365758	1.109999e-15	-0.441459	0.0731324	1.575552e-09	0.1835508	10
cg10276465	SCZ_CLOZUK_GWAS	Neurological and psychiatric disorders	22:42537127	22	42470494	FAM109B	22	42537127	G	A	0.662162	0.0719795	0.010598	1.11e-11	-0.467101	0.0357009	4.079957e-39	-0.154098	0.0255637	1.659925e-09	0.0956762	20
cg08722586	SCZ_CLOZUK_GWAS	Neurological and psychiatric disorders	7:2036550	7	2046821	MAD1L1;MAD1L1;MAD1L1	7	2036550	C	T	0.410811	-0.0805656	0.0098786	3.54e-16	-0.254765	0.0287522	7.949999e-19	0.316235	0.0526998	1.964848e-09	0.1394945	20
cg14622996	SCZ_CLOZUK_GWAS	Neurological and psychiatric disorders	6:32028149	6	32109801	NA	6	32028149	C	G	0.110811	-0.126104	0.014031	2.59e-19	-0.336614	0.0417669	7.66998e-16	0.374625	0.0624351	1.970453e-09	0.1700292	7
cg06893977	SCZ_CLOZUK_GWAS	Neurological and psychiatric disorders	6:30940989	6	30851928	DDR1;DDR1	6	30940989	C	T	0.124324	-0.147989	0.014968	4.69e-23	0.336076	0.0446476	5.180005e-14	-0.440343	0.0735241	2.109956e-09	0.107626	20
cg25104872	SCZ_CLOZUK_GWAS	Neurological and psychiatric disorders	6:28682442	6	28828977	NA	6	28682442	C	T	0.921622	0.192893	0.01605	2.84e-33	0.351191	0.0508582	5.009982e-12	0.549254	0.0917356	2.132691e-09	0.1536153	13
cg06423354	SCZ_CLOZUK_GWAS	Neurological and psychiatric disorders	6:31072695	6	30165652	TRIM26	6	31072695	C	T	0.0756757	-0.18382	0.016437	4.8e-29	-0.518401	0.0731684	1.389997e-12	0.354591	0.0592463	2.163471e-09	0.4240163	20
cg07235635	SCZ_CLOZUK_GWAS	Neurological and psychiatric disorders	19:19519518	19	19573011	GATAD2A	19	19519518	T	G	0.267568	0.0672301	0.0099341	1.31e-11	-0.514987	0.0401896	1.370001e-37	-0.130547	0.0218151	2.173665e-09	0.1503913	20
cg07507129	SCZ_CLOZUK_GWAS	Neurological and psychiatric disorders	1:2385236	1	2371847	NA	1	2385236	C	T	0.535135	0.0716679	0.011189	1.5e-10	-0.494803	0.0297989	6.439922e-62	-0.144841	0.0242371	2.286736e-09	0.09121431	12
cg11628550	SCZ_CLOZUK_GWAS	Neurological and psychiatric disorders	12:123862813	12	123889160	SETD8	12	123862813	C	T	0.681081	-0.0637257	0.010489	1.21e-09	0.924303	0.028876	8.072509e-225	-0.0689446	0.0115506	2.388382e-09	0.1204336	20
cg21745287	SCZ_CLOZUK_GWAS	Neurological and psychiatric disorders	12:123862813	12	123464511	ARL6IP4;ARL6IP4;OGFOD2;ARL6IP4;ARL6IP4	12	123862813	C	T	0.681081	-0.0637257	0.010489	1.21e-09	-0.919966	0.029898	6.574727e-208	0.0692696	0.0116216	2.51614e-09	0.1599538	20
cg11262757	SCZ_CLOZUK_GWAS	Neurological and psychiatric disorders	6:27271343	6	27280423	POM121L2	6	27271343	A	G	0.389189	-0.0720416	0.0097648	1.66e-13	0.332077	0.033068	9.940005e-24	-0.216942	0.0364878	2.754159e-09	0.06995364	16
cg04439374	SCZ_CLOZUK_GWAS	Neurological and psychiatric disorders	7:1920826	7	1891063	MAD1L1;MAD1L1;MAD1L1	7	1920826	T	C	0.408108	-0.0715762	0.0096936	1.58e-13	-0.27716	0.0277587	1.780008e-23	0.258249	0.0434996	2.906261e-09	0.1060729	20
cg00874877	SCZ_CLOZUK_GWAS	Neurological and psychiatric disorders	6:32799845	6	32272050	C6orf10	6	32799845	G	T	0.0810811	-0.159906	0.016194	5.43e-23	0.496814	0.0668812	1.099996e-13	-0.321862	0.0542208	2.918181e-09	0.05321604	20
cg03328639	SCZ_CLOZUK_GWAS	Neurological and psychiatric disorders	12:123622731	12	123451280	ABCB9;ABCB9;ABCB9	12	123622731	G	C	0.724324	-0.0717624	0.010378	4.71e-12	0.35598	0.0309385	1.229997e-30	-0.201591	0.034013	3.087345e-09	0.1536324	20
cg06132876	SCZ_CLOZUK_GWAS	Neurological and psychiatric disorders	6:32059867	6	31692080	C6orf25;C6orf25;C6orf25;C6orf25;C6orf25;C6orf25	6	32059867	G	A	0.0756757	-0.183071	0.016096	5.63e-30	-0.340709	0.0490779	3.859997e-12	0.537324	0.0906783	3.111418e-09	0.09815874	20
cg16677399	SCZ_CLOZUK_GWAS	Neurological and psychiatric disorders	6:29603582	6	28830902	NA	6	29603582	C	G	0.708108	0.0724632	0.011469	2.64e-10	0.46442	0.0272232	2.960024e-65	0.156029	0.0263346	3.125079e-09	0.2508435	20
cg23090046	SCZ_CLOZUK_GWAS	Neurological and psychiatric disorders	14:104270000	14	104094619	KLC1;KLC1;KLC1	14	104270000	T	A	0.505405	0.0684395	0.010082	1.13e-11	-0.364524	0.0302478	1.909995e-33	-0.18775	0.031744	3.328486e-09	0.08093303	20
cg03243666	SCZ_CLOZUK_GWAS	Neurological and psychiatric disorders	7:104999901	7	104838838	SRPK2;SRPK2;SRPK2	7	104999901	A	G	0.321622	0.0623755	0.010118	7.04e-10	-0.626637	0.0301437	5.520082e-96	-0.0995401	0.0168415	3.412872e-09	0.6373797	20
cg18964741	SCZ_CLOZUK_GWAS	Neurological and psychiatric disorders	19:19568659	19	19486055	NA	19	19568659	C	T	0.262162	0.0680861	0.0099341	7.17e-12	0.423694	0.03641	2.679993e-31	0.160696	0.0272109	3.51379e-09	0.06895756	20
cg06217202	SCZ_CLOZUK_GWAS	Neurological and psychiatric disorders	12:123873242	12	123873277	SETD8	12	123873242	T	C	0.678378	-0.0633503	0.010563	2e-09	-0.941294	0.028267	3.847746e-243	0.0673013	0.0114023	3.582152e-09	0.08574349	20
cg25390413	SCZ_CLOZUK_GWAS	Neurological and psychiatric disorders	1:2375844	1	2390701	NA	1	2375844	G	T	0.505405	0.0712275	0.011233	2.28e-10	0.577714	0.0360675	9.629836e-58	0.123292	0.020912	3.72988e-09	0.1996797	13
cg07644039	SCZ_CLOZUK_GWAS	Neurological and psychiatric disorders	12:123873242	12	123464150	ARL6IP4;ARL6IP4;OGFOD2;ARL6IP4;ARL6IP4	12	123873242	T	C	0.678378	-0.0633503	0.010563	2e-09	-0.957053	0.032773	1.803348e-187	0.0661931	0.0112674	4.2344e-09	0.1757877	20
cg14509372	SCZ_CLOZUK_GWAS	Neurological and psychiatric disorders	8:143320118	8	143334307	TSNARE1	8	143320118	ACCCCTGCACGCCCG	A	0.532432	-0.0836976	0.0097	8.649e-18	0.249412	0.0311592	1.2e-15	-0.33558	0.0571855	4.40377e-09	0.8770586	12
cg27533140	SCZ_CLOZUK_GWAS	Neurological and psychiatric disorders	12:123743447	12	123419286	ABCB9;ABCB9;ABCB9;ABCB9;ABCB9	12	123743447	A	G	0.745946	-0.0826854	0.010747	1.47e-14	-0.356968	0.0397391	2.640016e-19	0.231632	0.0396399	5.114188e-09	0.309757	7
cg27120125	SCZ_CLOZUK_GWAS	Neurological and psychiatric disorders	6:29130282	6	28892660	TRIM27	6	29130282	G	A	0.262162	-0.100659	0.012541	1.01e-15	-0.274353	0.0324719	2.940012e-17	0.366898	0.0630498	5.913907e-09	0.3860649	20
cg21195277	SCZ_CLOZUK_GWAS	Neurological and psychiatric disorders	6:32211085	6	32339208	C6orf10	6	32211085	G	T	0.337838	-0.101383	0.012102	5.38e-17	-0.238337	0.0295686	7.599997e-16	0.425375	0.0732344	6.307003e-09	0.09854411	20
cg11414821	SCZ_CLOZUK_GWAS	Neurological and psychiatric disorders	6:30988825	6	30652771	KIAA1949;KIAA1949	6	30988825	A	G	0.121622	-0.145658	0.01456	1.5e-23	0.272481	0.0382424	1.040001e-12	-0.53456	0.0921088	6.491458e-09	0.07076861	20
cg21832537	SCZ_CLOZUK_GWAS	Neurological and psychiatric disorders	3:52622086	3	52553167	STAB1	3	52622086	A	G	0.491892	-0.0584576	0.0095085	7.87e-10	-0.481472	0.0275366	1.870028e-68	0.121414	0.0209341	6.637586e-09	0.07637532	20
cg16139227	SCZ_CLOZUK_GWAS	Neurological and psychiatric disorders	12:123633382	12	123451304	ABCB9;ABCB9;ABCB9	12	123633382	C	T	0.724324	-0.0716693	0.010378	4.94e-12	0.332998	0.0312115	1.42e-26	-0.215224	0.0371243	6.735384e-09	0.1407087	20
cg25315312	SCZ_CLOZUK_GWAS	Neurological and psychiatric disorders	7:1900208	7	2020528	MAD1L1;MAD1L1;MAD1L1	7	1900208	T	C	0.4	-0.0700856	0.0099154	1.61e-12	0.307375	0.030333	3.929986e-24	-0.228013	0.0393307	6.737871e-09	0.1162106	20
cg08899215	SCZ_CLOZUK_GWAS	Neurological and psychiatric disorders	6:31597700	6	31617472	BAT3;BAT3;BAT3;BAT3	6	31597700	T	C	0.148649	-0.133131	0.013086	2.54e-24	-0.272568	0.0387	1.880002e-12	0.488433	0.0843461	7.004249e-09	0.06189403	20
cg03735916	SCZ_CLOZUK_GWAS	Neurological and psychiatric disorders	2:200749749	2	200715285	NA	2	200749749	A	T	0.810811	-0.0966729	0.011912	4.96e-16	-0.337689	0.0408756	1.439996e-16	0.286278	0.0494482	7.061984e-09	0.6707805	20
cg08010783	SCZ_CLOZUK_GWAS	Neurological and psychiatric disorders	8:143333231	8	143324994	TSNARE1	8	143333231	G	A	0.418919	-0.0757566	0.0097843	9.96e-15	0.271689	0.0312074	3.149999e-18	-0.278836	0.0481948	7.225387e-09	0.090942	13
cg19721802	SCZ_CLOZUK_GWAS	Neurological and psychiatric disorders	6:32332322	6	32301389	C6orf10	6	32332322	A	G	0.159459	-0.136365	0.014679	1.58e-20	-0.292876	0.0396322	1.469996e-13	0.465606	0.0805097	7.328025e-09	0.4190309	7
cg26027576	SCZ_CLOZUK_GWAS	Neurological and psychiatric disorders	8:27442064	8	27441373	NA	8	27442064	A	G	0.224324	-0.0703653	0.01145	7.92e-10	-0.640738	0.0380729	1.489987e-63	0.109819	0.0190242	7.805571e-09	0.1653051	20
cg09739413	SCZ_CLOZUK_GWAS	Neurological and psychiatric disorders	6:32587408	6	32729498	HLA-DQB2	6	32587408	T	C	0.3	-0.0908457	0.011924	2.57e-14	-0.367049	0.041618	1.149994e-18	0.247503	0.0429289	8.145965e-09	0.4502588	20
cg05573699	SCZ_CLOZUK_GWAS	Neurological and psychiatric disorders	3:52648265	3	52720067	GNL3;GNL3;GNL3;GNL3;GNL3;PBRM1;GNL3	3	52648265	C	T	0.57027	-0.0583632	0.0097843	2.48e-09	-0.588096	0.0262479	3.479932e-111	0.099241	0.0172168	8.204191e-09	0.3875974	20
cg26114961	SCZ_CLOZUK_GWAS	Neurological and psychiatric disorders	6:32035694	6	31692295	C6orf25;C6orf25;C6orf25;C6orf25;C6orf25;C6orf25	6	32035694	T	C	0.0756757	-0.181738	0.016119	1.73e-29	-0.310478	0.0465085	2.460001e-11	0.585349	0.1019	9.228551e-09	0.6549367	8
cg22463097	SCZ_CLOZUK_GWAS	Neurological and psychiatric disorders	6:30508956	6	30169069	TRIM26	6	30508956	A	G	0.0756757	-0.196882	0.018467	1.54e-26	0.304613	0.0448523	1.11e-11	-0.646334	0.112838	1.016281e-08	0.4735786	20
cg20723129	SCZ_CLOZUK_GWAS	Neurological and psychiatric disorders	6:29850720	6	29521501	NA	6	29850720	C	T	0.0702703	-0.226498	0.021295	2.01e-26	0.382596	0.0565061	1.280001e-11	-0.592003	0.103646	1.118198e-08	0.2771407	15
cg11972305	SCZ_CLOZUK_GWAS	Neurological and psychiatric disorders	2:233753340	2	233791962	NGEF;NGEF	2	233753340	A	G	0.386486	0.0746481	0.0097861	2.38e-14	-0.301327	0.0350843	8.800003e-18	-0.247731	0.0434363	1.17495e-08	0.478563	7
cg14834362	SCZ_CLOZUK_GWAS	Neurological and psychiatric disorders	2:198166825	2	198072903	ANKRD44;ANKRD44	2	198166825	C	T	0.356757	0.0635044	0.0097299	6.74e-11	-0.352289	0.0300385	9.169993e-32	-0.180262	0.0316079	1.176711e-08	0.1223759	16
cg13666471	SCZ_CLOZUK_GWAS	Neurological and psychiatric disorders	1:44296439	1	44249486	ST3GAL3;ST3GAL3;ST3GAL3;ST3GAL3;ST3GAL3;ST3GAL3;ST3GAL3;ST3GAL3;ST3GAL3;ST3GAL3;ST3GAL3;ST3GAL3;ST3GAL3;ST3GAL3;ST3GAL3;ST3GAL3;ST3GAL3;ST3GAL3;ST3GAL3;ST3GAL3;ST3GAL3;ST3GAL3;ST3GAL3;ST3GAL3;ST3GAL3	1	44296439	G	C	0.521622	-0.0584576	0.0098965	3.58e-09	0.664389	0.0304989	3.290003e-105	-0.087987	0.0154335	1.190907e-08	0.1451257	20
cg09791883	SCZ_CLOZUK_GWAS	Neurological and psychiatric disorders	6:29858253	6	30069659	NA	6	29858253	A	G	0.135135	-0.132869	0.015089	1.3e-18	0.311689	0.0416899	7.640027e-14	-0.426286	0.074797	1.203433e-08	0.1352098	20
cg19054685	SCZ_CLOZUK_GWAS	Neurological and psychiatric disorders	6:30725841	6	30894071	VARS2;VARS2;VARS2	6	30725841	T	C	0.0810811	-0.195073	0.017607	1.56e-28	0.283189	0.0426193	3.040003e-11	-0.688845	0.120884	1.209468e-08	0.4511524	20
cg03658690	SCZ_CLOZUK_GWAS	Neurological and psychiatric disorders	6:31315058	6	31692260	C6orf25;C6orf25;C6orf25;C6orf25;C6orf25;C6orf25	6	31315058	G	C	0.0783784	-0.18082	0.01578	2.08e-30	-0.355375	0.0541797	5.410013e-11	0.508816	0.0893827	1.25151e-08	0.4111171	20
cg07899411	SCZ_CLOZUK_GWAS	Neurological and psychiatric disorders	12:123575742	12	123604434	NA	12	123575742	G	A	0.724324	-0.067939	0.01034	5.12e-11	0.365276	0.0322811	1.099992e-29	-0.185994	0.0327335	1.330911e-08	0.2786984	18
cg11312108	SCZ_CLOZUK_GWAS	Neurological and psychiatric disorders	22:39947068	22	39966653	CACNA1I;CACNA1I	22	39947068	C	T	0.648649	0.0646025	0.010007	1.08e-10	0.377209	0.0316443	9.279903e-33	0.171265	0.0301698	1.373256e-08	0.05641904	20
cg15822765	SCZ_CLOZUK_GWAS	Neurological and psychiatric disorders	6:29114616	6	28956387	NA	6	29114616	T	C	0.562162	0.0774644	0.011483	1.52e-11	0.291914	0.0279645	1.650011e-25	0.265367	0.0468363	1.463064e-08	0.05130019	20
cg06012932	SCZ_CLOZUK_GWAS	Neurological and psychiatric disorders	6:32337947	6	32274241	C6orf10	6	32337947	A	AGCTCTTACATTG	0.218919	-0.1383	0.0142	2.342e-22	-0.26334	0.0378288	3.369999e-12	0.525178	0.0927315	1.483785e-08	0.1245286	8
cg18766898	SCZ_CLOZUK_GWAS	Neurological and psychiatric disorders	6:31851234	6	31604565	PRRC2A;PRRC2A	6	31851234	G	A	0.232432	-0.111184	0.011824	5.3e-21	0.248842	0.0351791	1.509998e-12	-0.446804	0.0790419	1.579081e-08	0.0573339	20
cg03709012	SCZ_CLOZUK_GWAS	Neurological and psychiatric disorders	19:19605348	19	19516395	GATAD2A	19	19605348	C	T	0.262162	0.0658087	0.0099341	3.47e-11	-0.558207	0.0517305	3.810021e-27	-0.117893	0.0208825	1.646668e-08	0.1284655	20
cg25519842	SCZ_CLOZUK_GWAS	Neurological and psychiatric disorders	14:104202304	14	104222945	PPP1R13B	14	104202304	A	G	0.42973	0.0644852	0.0097837	4.35e-11	-0.318923	0.029161	7.699985e-28	-0.202197	0.0358176	1.650175e-08	0.1854993	20
cg13173268	SCZ_CLOZUK_GWAS	Neurological and psychiatric disorders	2:198187903	2	198060477	ANKRD44;ANKRD44	2	198187903	C	T	0.316216	0.06392	0.0099154	1.15e-10	-0.351996	0.0303782	4.789989e-31	-0.181593	0.0322352	1.767112e-08	0.1914131	20
cg17170839	SCZ_CLOZUK_GWAS	Neurological and psychiatric disorders	4:176721419	4	176733409	GPM6A;GPM6A;GPM6A;GPM6A	4	176721419	G	A	0.0486486	0.127277	0.019793	1.27e-10	0.703692	0.0605375	3.109986e-31	0.18087	0.0321444	1.835855e-08	0.3132013	11
cg19218722	SCZ_CLOZUK_GWAS	Neurological and psychiatric disorders	2:200750444	2	200820956	C2orf60;C2orf60;C2orf47	2	200750444	T	C	0.810811	-0.0964005	0.011912	5.71e-16	0.316181	0.0406073	6.899987e-15	-0.30489	0.0543385	2.012228e-08	0.9023396	20
cg21133153	SCZ_CLOZUK_GWAS	Neurological and psychiatric disorders	6:30152467	6	29521488	NA	6	30152467	T	G	0.072973	-0.219296	0.01998	4.97e-28	0.333459	0.0510909	6.720013e-11	-0.657641	0.117229	2.024948e-08	0.5934532	6
cg22208295	SCZ_CLOZUK_GWAS	Neurological and psychiatric disorders	6:26374410	6	26474477	BTN2A1;LOC285819	6	26374410	G	A	0.256757	-0.0920321	0.010779	1.37e-17	0.239749	0.0323007	1.150002e-13	-0.383868	0.0685277	2.1232e-08	0.1806034	20
cg03111404	SCZ_CLOZUK_GWAS	Neurological and psychiatric disorders	6:29046418	6	28175984	NA	6	29046418	T	A	0.0702703	-0.242711	0.018053	3.28e-41	-0.301455	0.0489315	7.240003e-10	0.805131	0.143755	2.134642e-08	0.05047852	20
cg02390981	SCZ_CLOZUK_GWAS	Neurological and psychiatric disorders	14:104338258	14	104146461	KLC1;KLC1;KLC1	14	104338258	G	A	0.578378	-0.0654131	0.0099852	5.65e-11	0.41064	0.0380643	3.919993e-27	-0.159296	0.0284484	2.150164e-08	0.2980235	20
cg23895220	SCZ_CLOZUK_GWAS	Neurological and psychiatric disorders	6:31799076	6	31691870	C6orf25;C6orf25;C6orf25;C6orf25;C6orf25;C6orf25	6	31799076	G	T	0.0837838	-0.1758	0.015635	2.54e-29	-0.327101	0.0507149	1.120001e-10	0.53745	0.096064	2.209996e-08	0.3148344	11
cg01518607	SCZ_CLOZUK_GWAS	Neurological and psychiatric disorders	6:27267008	6	27235891	NA	6	27267008	T	C	0.413514	-0.0665365	0.0096177	4.47e-12	-0.324772	0.034159	1.950008e-21	0.204871	0.0366236	2.21933e-08	0.05379488	16
cg19832035	SCZ_CLOZUK_GWAS	Neurological and psychiatric disorders	6:28197752	6	28377058	NA	6	28197752	C	G	0.345946	-0.0744579	0.010059	1.37e-13	0.243893	0.0286506	1.7e-17	-0.305289	0.0546551	2.327066e-08	0.2069154	20
cg24631222	SCZ_CLOZUK_GWAS	Neurological and psychiatric disorders	15:78850558	15	78858424	CHRNA5	15	78850558	A	G	0.240541	-0.0698059	0.011985	5.63e-09	0.763951	0.0387687	1.940005e-86	-0.0913748	0.0163591	2.329578e-08	0.05919659	20
cg04403151	SCZ_CLOZUK_GWAS	Neurological and psychiatric disorders	2:198929086	2	198919150	PLCL1	2	198929086	G	A	0.662162	-0.0610951	0.010245	2.49e-09	-0.474434	0.030128	7.169994e-56	0.128775	0.0230907	2.448304e-08	0.1044636	19
cg19752551	SCZ_CLOZUK_GWAS	Neurological and psychiatric disorders	11:57600285	11	57585705	CTNND1;CTNND1;CTNND1;CTNND1;CTNND1;CTNND1;CTNND1;CTNND1;CTNND1;CTNND1;CTNND1;CTNND1;CTNND1	11	57600285	T	C	0.297297	0.0597288	0.010078	3.09e-09	-0.539699	0.0328679	1.369977e-60	-0.110671	0.0198525	2.480335e-08	0.3353811	20
cg15104081	SCZ_CLOZUK_GWAS	Neurological and psychiatric disorders	18:77578191	18	77560291	NA	18	77578191	A	C	0.291892	0.0658727	0.011048	2.48e-09	-0.46457	0.0296983	3.710007e-55	-0.141793	0.02545	2.526646e-08	0.06213927	11
cg25764570	SCZ_CLOZUK_GWAS	Neurological and psychiatric disorders	6:32445530	6	32407289	HLA-DRA	6	32445530	G	T	0.454054	-0.0696193	0.01228	1.46e-08	0.874352	0.030005	1.111667e-186	-0.0796239	0.014308	2.621742e-08	0.2290039	20
cg09579704	SCZ_CLOZUK_GWAS	Neurological and psychiatric disorders	6:29548089	6	30166164	TRIM26	6	29548089	A	G	0.0810811	-0.213255	0.017342	9.39e-35	0.26136	0.0419326	4.580002e-10	-0.815943	0.146766	2.70548e-08	0.3481221	7
cg16797094	SCZ_CLOZUK_GWAS	Neurological and psychiatric disorders	6:30763562	6	30855713	DDR1;DDR1;DDR1;DDR1;DDR1;DDR1;DDR1;DDR1;DDR1	6	30763562	T	C	0.0918919	-0.163818	0.016339	1.15e-23	-0.27282	0.0410191	2.910008e-11	0.600462	0.108339	2.982908e-08	0.08252233	20
cg12612406	SCZ_CLOZUK_GWAS	Neurological and psychiatric disorders	6:30155149	6	30103459	TRIM40	6	30155149	C	G	0.072973	-0.220821	0.019934	1.59e-28	-0.295725	0.0462868	1.670002e-10	0.74671	0.13492	3.12189e-08	0.3318738	20
cg23369564	SCZ_CLOZUK_GWAS	Neurological and psychiatric disorders	1:150016659	1	150123734	PLEKHO1	1	150016659	G	A	0.837838	0.0829035	0.013642	1.23e-09	0.572502	0.0427501	6.749959e-41	0.144809	0.0261674	3.131165e-08	0.05837313	14
cg27655144	SCZ_CLOZUK_GWAS	Neurological and psychiatric disorders	6:31772093	6	31725307	MSH5-SAPCD1;MSH5;MSH5;MSH5;MSH5	6	31772093	A	C	0.0756757	-0.184153	0.015954	8.1e-31	-0.304623	0.0483741	3.030001e-10	0.604528	0.109356	3.237599e-08	0.107423	20
cg00376283	SCZ_CLOZUK_GWAS	Neurological and psychiatric disorders	12:123550813	12	123451042	ABCB9;ABCB9;ABCB9;ABCB9;ABCB9	12	123550813	G	A	0.794595	-0.0706448	0.011377	5.22e-10	0.406772	0.0338258	2.610023e-33	-0.173672	0.0314775	3.441916e-08	0.1452318	20
cg00719211	SCZ_CLOZUK_GWAS	Neurological and psychiatric disorders	6:28883943	6	28984453	NA	6	28883943	C	T	0.372973	-0.0990305	0.011554	1.03e-17	0.228145	0.0316705	5.860008e-13	-0.434068	0.0787119	3.494768e-08	0.2080829	20
cg07359306	SCZ_CLOZUK_GWAS	Neurological and psychiatric disorders	3:52686716	3	52811297	ITIH1;ITIH1	3	52686716	A	T	0.437838	0.0593042	0.0098579	1.78e-09	0.398216	0.0288984	3.36998e-43	0.148925	0.0270115	3.519765e-08	0.0744233	20
cg19103950	SCZ_CLOZUK_GWAS	Neurological and psychiatric disorders	7:104605530	7	104597924	NA	7	104605530	A	C	0.324324	0.0634937	0.010005	2.2e-10	-0.341519	0.0306988	9.499973e-29	-0.185916	0.0337271	3.540602e-08	0.4651603	20
cg23465465	SCZ_CLOZUK_GWAS	Neurological and psychiatric disorders	6:26388672	6	26364728	BTN3A2	6	26388672	T	C	0.362162	-0.0611892	0.010025	1.06e-09	0.365561	0.0286242	2.379994e-37	-0.167384	0.0303947	3.649439e-08	0.5927639	20
cg16143804	SCZ_CLOZUK_GWAS	Neurological and psychiatric disorders	6:32252132	6	31706344	MSH5;MSH5;MSH5;MSH5	6	32252132	G	A	0.0756757	-0.199343	0.01754	6.4e-30	-0.299169	0.0475233	3.070003e-10	0.666321	0.120999	3.653342e-08	0.5593349	20
cg07071491	SCZ_CLOZUK_GWAS	Neurological and psychiatric disorders	14:104332759	14	104338182	NA	14	104332759	T	C	0.421622	0.0657553	0.0099702	4.25e-11	0.368122	0.0367865	1.419994e-23	0.178624	0.032437	3.654452e-08	0.7035134	20
cg25380214	SWB_GWAS	Neurological and psychiatric disorders	20:47603241	20	47448621	NA	20	47603241	G	A	0.275676	-0.018	0.003	1.077e-07	0.58943	0.0324185	7.180086e-74	-0.030538	0.00535963	1.213815e-08	0.2037167	20
cg25506282	T2Diabetes_GWAS	Obesity and metabolic disease	10:94429467	10	94462361	NA	10	94429467	T	C	0.586486	-0.0880109	0.0124615	0	0.333622	0.0284843	1.1e-31	-0.263804	0.0436175	1.465371e-09	0.1203774	18
cg03330490	T2Diabetes_GWAS	Obesity and metabolic disease	10:94347830	10	94452236	HHEX	10	94347830	A	G	0.548649	-0.08158	0.0129995	0	0.431472	0.0271268	5.780018e-57	-0.189074	0.0323886	5.293785e-09	0.1371446	20
cg09575421	T2Diabetes_GWAS	Obesity and metabolic disease	11:17415190	11	17415270	ABCC8	11	17415190	G	C	0.656757	-0.0806579	0.0130114	5.6e-10	-0.446241	0.0280029	3.590003e-57	0.18075	0.0312862	7.591055e-09	0.855509	20
cg00487187	T2Diabetes_GWAS	Obesity and metabolic disease	10:94435673	10	94451625	HHEX	10	94435673	A	G	0.483784	-0.0852598	0.0129524	0	0.330032	0.028783	1.950002e-30	-0.258338	0.0452532	1.13827e-08	0.1838271	18
cg16226789	T2Diabetes_GWAS	Obesity and metabolic disease	16:53822239	16	53821753	FTO	16	53822239	G	A	0.391892	0.129272	0.0128388	8.7e-24	0.241832	0.0352169	6.559983e-12	0.534554	0.0942248	1.401729e-08	0.7067074	4
cg02023448	T2Diabetes_GWAS	Obesity and metabolic disease	15:91522253	15	91523600	PRC1;PRC1;PRC1;PRC1-AS1;PRC1;PRC1;PRC1	15	91522253	A	G	0.143243	0.10616	0.0180303	4.5e-09	0.733916	0.0416888	2.270028e-69	0.144649	0.0259048	2.352386e-08	0.2883271	20
cg15878949	T2Diabetes_GWAS	Obesity and metabolic disease	15:91532869	15	91534302	PRC1;PRC1;PRC1	15	91532869	A	C	0.183784	0.102557	0.0163134	3.8e-10	0.46035	0.0387166	1.330003e-32	0.22278	0.0400853	2.734465e-08	0.8269298	11
cg12788866	T2Diabetes_GWAS	Obesity and metabolic disease	4:6287329	4	6299306	WFS1;WFS1	4	6287329	T	C	0.597297	0.0741794	0.0126329	0	0.480293	0.0283288	1.79e-64	0.154446	0.0278354	2.88043e-08	0.06471168	20
cg06886789	T2Diabetes_GWAS	Obesity and metabolic disease	4:6293855	4	6299403	WFS1;WFS1	4	6293855	T	C	0.597297	0.0741794	0.0126329	0	0.454106	0.0283424	8.949971e-58	0.163353	0.0296288	3.521391e-08	0.297421	20
cg00487187	T2Diabetes_Metabochip_GWAS	Obesity and metabolic disease	10:94464307	10	94451625	HHEX	10	94464307	T	G	0.489189	-0.10148	0.0107781	1.87e-17	0.321527	0.0281671	3.519991e-30	-0.31562	0.0434533	3.774213e-13	0.1162834	14
cg12788866	T2Diabetes_Metabochip_GWAS	Obesity and metabolic disease	4:6287329	4	6299306	WFS1;WFS1	4	6287329	T	C	0.597297	0.0862913	0.0111296	1.18e-12	0.480293	0.0283288	1.79e-64	0.179664	0.0254806	1.776299e-12	0.07137445	20
cg24808531	T2Diabetes_Metabochip_GWAS	Obesity and metabolic disease	3:123065778	3	123054420	ADCY5;ADCY5	3	123065778	G	A	0.159459	-0.107289	0.0128686	7.19e-14	-0.422384	0.0356696	2.379994e-32	0.254008	0.0372605	9.289968e-12	0.7326705	11
cg11998686	T2Diabetes_Metabochip_GWAS	Obesity and metabolic disease	2:43764442	2	43687897	THADA;THADA;THADA	2	43764442	C	T	0.0783784	-0.11502	0.017248	2.83e-09	-0.912814	0.0441302	4.769923e-95	0.126006	0.0198531	2.196409e-10	0.07164703	20
cg10397322	T2Diabetes_Metabochip_GWAS	Obesity and metabolic disease	3:23454790	3	23244051	UBE2E2	3	23454790	G	A	0.27027	-0.0817525	0.0127531	3.56e-09	0.542738	0.0318032	2.679968e-65	-0.15063	0.0251007	1.960946e-09	0.09381942	3
cg19333839	T2Diabetes_Metabochip_GWAS	Obesity and metabolic disease	12:27965150	12	27934973	KLHL42	12	27965150	T	C	0.221622	-0.0915245	0.0134875	6.08e-10	0.560104	0.0452031	2.930003e-35	-0.163406	0.027455	2.652439e-09	0.457905	3
cg18257541	T2Diabetes_Metabochip_GWAS	Obesity and metabolic disease	3:23454790	3	23244062	UBE2E2	3	23454790	G	A	0.27027	-0.0817525	0.0127531	3.56e-09	0.562867	0.0355115	1.400012e-56	-0.145243	0.0244402	2.802068e-09	0.07984155	3
cg14502345	T2Diabetes_Metabochip_GWAS	Obesity and metabolic disease	12:27965150	12	27934040	KLHL42	12	27965150	T	C	0.221622	-0.0915245	0.0134875	6.08e-10	0.488993	0.0420478	2.920008e-31	-0.187169	0.0319344	4.599555e-09	0.5025277	3
cg24960291	T2Diabetes_Metabochip_GWAS	Obesity and metabolic disease	3:185522447	3	185538892	IGF2BP2;IGF2BP2	3	185522447	A	G	0.264865	0.115505	0.0142472	9.52e-20	-0.299847	0.0355356	3.229991e-17	-0.385213	0.0658924	5.032816e-09	0.1314467	10
cg25798120	T2Diabetes_Metabochip_GWAS	Obesity and metabolic disease	12:27965150	12	27953833	KLHL42	12	27965150	T	C	0.221622	-0.0915245	0.0134875	6.08e-10	0.432624	0.0381284	7.719958e-30	-0.211557	0.0363261	5.751809e-09	0.9562217	4
cg21007371	T2Diabetes_Metabochip_GWAS	Obesity and metabolic disease	3:23454790	3	23244130	UBE2E2	3	23454790	G	A	0.27027	-0.0817525	0.0127531	3.56e-09	0.416586	0.032964	1.309989e-36	-0.196244	0.0343265	1.084338e-08	0.0508862	3
cg10632094	T2Diabetes_Metabochip_GWAS	Obesity and metabolic disease	3:23454790	3	23244068	UBE2E2	3	23454790	G	A	0.27027	-0.0817525	0.0127531	3.56e-09	0.527028	0.0455274	5.449958e-31	-0.15512	0.0276606	2.047107e-08	0.07243684	3
cg25554036	T2Diabetes_Metabochip_GWAS	Obesity and metabolic disease	4:6284633	4	6271136	WFS1;WFS1	4	6284633	G	A	0.656757	0.0821411	0.0116449	8.4e-11	0.917193	0.099952	4.459997e-20	0.089557	0.0160139	2.238581e-08	0.2609126	20
cg07545743	T2Diabetes_Metabochip_GWAS	Obesity and metabolic disease	12:121426901	12	121409957	C12orf27	12	121426901	C	G	0.216216	-0.0813836	0.0138745	6.52e-08	0.602811	0.0375259	4.570045e-58	-0.135007	0.0245027	3.591057e-08	0.5479407	20
cg26995552	Tanner_male_females_combined_GWAS	Growth and Ageing	17:7560742	17	7571411	NA	17	7560742	T	C	0.372973	0.099273	0.014333	6.03e-05	0.51462	0.0298617	1.489999e-66	0.192905	0.0300168	1.305122e-10	0.05697714	13
cg15978778	Tanner_male_females_combined_GWAS	Growth and Ageing	7:47692631	7	47694443	C7orf65	7	47692631	G	A	0.216216	0.103272	0.015925	0.000193	0.790052	0.0416498	3.080049e-80	0.130715	0.0213023	8.450783e-10	0.7613408	9
cg03328849	Tanner_male_females_combined_GWAS	Growth and Ageing	7:80400777	7	80393448	SEMA3C	7	80400777	G	T	0.159459	-0.117453	0.018249	0.000161	-0.700317	0.0434709	2.169966e-58	0.167714	0.0280608	2.275547e-09	0.09560554	6
cg09453760	Tanner_male_females_combined_GWAS	Growth and Ageing	7:47694176	7	47693630	C7orf65	7	47694176	A	G	0.251351	0.102979	0.015934	0.000202	0.552052	0.0367589	5.579959e-51	0.186539	0.0314223	2.911746e-09	0.2102019	5
cg16017800	Tanner_male_females_combined_GWAS	Growth and Ageing	6:157184052	6	157184114	ARID1B;ARID1B;ARID1B	6	157184052	T	A	0.335135	-0.104658	0.01447	2.41e-05	0.297879	0.0292536	2.369991e-24	-0.351344	0.0595839	3.710053e-09	0.05665895	20
cg23646888	Tanner_male_females_combined_GWAS	Growth and Ageing	3:112941816	3	112929672	NA	3	112941816	C	T	0.0972973	-0.16287	0.025306	0.000107	-0.661289	0.0558137	2.200013e-32	0.246292	0.0435492	1.554061e-08	0.8897433	7
cg00792053	Tanner_male_females_combined_GWAS	Growth and Ageing	4:25097862	4	25097886	NA	4	25097862	C	T	0.216216	-0.095443	0.015325	0.000462	0.418992	0.0319895	3.389964e-39	-0.227792	0.0405002	1.860798e-08	0.2878082	9
cg21485198	Tanner_male_females_combined_GWAS	Growth and Ageing	8:129170126	8	129170052	NA	8	129170126	G	C	0.302703	-0.080972	0.014002	0.000801	-0.709522	0.031579	8.509758e-112	0.114122	0.0203776	2.139029e-08	0.06163523	20
cg12468234	Tanner_male_females_combined_GWAS	Growth and Ageing	11:27495259	11	27495166	LOC105376671;LOC105376671;LGR4	11	27495259	T	C	0.932432	-0.16139	0.027621	0.000392	-1.19488	0.0624657	1.460009e-81	0.135068	0.0241705	2.295298e-08	0.2666875	9
cg07211884	Tanner_male_females_combined_GWAS	Growth and Ageing	7:47688423	7	47709221	NA	7	47688423	T	C	0.216216	0.101975	0.015924	0.000232	-0.40839	0.0364469	3.85003e-29	-0.2497	0.0449109	2.699288e-08	0.2183919	7
cg11228607	Tanner_male_females_combined_GWAS	Growth and Ageing	5:127998932	5	127995922	NA	5	127998932	A	T	0.113514	-0.123357	0.019739	0.000259	0.56238	0.0462806	5.629988e-34	-0.219348	0.0394688	2.736487e-08	0.08743034	20
cg11355631	Tanner_male_females_combined_GWAS	Growth and Ageing	4:138644507	4	138656165	NA	4	138644507	A	G	0.218919	-0.092008	0.015784	0.000751	-0.963789	0.0537287	5.949999e-72	0.0954649	0.01722	2.959372e-08	0.07513545	17
cg26995552	Tanner_males_GWAS	Growth and Ageing	17:7560742	17	7571411	NA	17	7560742	T	C	0.372973	0.099273	0.014333	6.03e-05	0.51462	0.0298617	1.489999e-66	0.192905	0.0300168	1.305122e-10	0.05697714	13
cg15978778	Tanner_males_GWAS	Growth and Ageing	7:47692631	7	47694443	C7orf65	7	47692631	G	A	0.216216	0.103272	0.015925	0.000193	0.790052	0.0416498	3.080049e-80	0.130715	0.0213023	8.450783e-10	0.7613408	9
cg03328849	Tanner_males_GWAS	Growth and Ageing	7:80400777	7	80393448	SEMA3C	7	80400777	G	T	0.159459	-0.117453	0.018249	0.000161	-0.700317	0.0434709	2.169966e-58	0.167714	0.0280608	2.275547e-09	0.09560554	6
cg09453760	Tanner_males_GWAS	Growth and Ageing	7:47694176	7	47693630	C7orf65	7	47694176	A	G	0.251351	0.102979	0.015934	0.000202	0.552052	0.0367589	5.579959e-51	0.186539	0.0314223	2.911746e-09	0.2102019	5
cg16017800	Tanner_males_GWAS	Growth and Ageing	6:157184052	6	157184114	ARID1B;ARID1B;ARID1B	6	157184052	T	A	0.335135	-0.104658	0.01447	2.41e-05	0.297879	0.0292536	2.369991e-24	-0.351344	0.0595839	3.710053e-09	0.05665895	20
cg23646888	Tanner_males_GWAS	Growth and Ageing	3:112941816	3	112929672	NA	3	112941816	C	T	0.0972973	-0.16287	0.025306	0.000107	-0.661289	0.0558137	2.200013e-32	0.246292	0.0435492	1.554061e-08	0.8897433	7
cg00792053	Tanner_males_GWAS	Growth and Ageing	4:25097862	4	25097886	NA	4	25097862	C	T	0.216216	-0.095443	0.015325	0.000462	0.418992	0.0319895	3.389964e-39	-0.227792	0.0405002	1.860798e-08	0.2878082	9
cg21485198	Tanner_males_GWAS	Growth and Ageing	8:129170126	8	129170052	NA	8	129170126	G	C	0.302703	-0.080972	0.014002	0.000801	-0.709522	0.031579	8.509758e-112	0.114122	0.0203776	2.139029e-08	0.06163523	20
cg12468234	Tanner_males_GWAS	Growth and Ageing	11:27495259	11	27495166	LOC105376671;LOC105376671;LGR4	11	27495259	T	C	0.932432	-0.16139	0.027621	0.000392	-1.19488	0.0624657	1.460009e-81	0.135068	0.0241705	2.295298e-08	0.2666875	9
cg07211884	Tanner_males_GWAS	Growth and Ageing	7:47688423	7	47709221	NA	7	47688423	T	C	0.216216	0.101975	0.015924	0.000232	-0.40839	0.0364469	3.85003e-29	-0.2497	0.0449109	2.699288e-08	0.2183919	7
cg11228607	Tanner_males_GWAS	Growth and Ageing	5:127998932	5	127995922	NA	5	127998932	A	T	0.113514	-0.123357	0.019739	0.000259	0.56238	0.0462806	5.629988e-34	-0.219348	0.0394688	2.736487e-08	0.08743034	20
cg11355631	Tanner_males_GWAS	Growth and Ageing	4:138644507	4	138656165	NA	4	138644507	A	G	0.218919	-0.092008	0.015784	0.000751	-0.963789	0.0537287	5.949999e-72	0.0954649	0.01722	2.959372e-08	0.07513545	17
cg17260184	TC_GWAS	Cardiovascular health	1:63025942	1	62901821	USP1;USP1;USP1	1	63025942	T	G	0.710811	0.0747	0.0037	3.896e-80	0.639891	0.026431	1.749931e-129	0.116739	0.00752897	3.195778e-54	0.1659233	20
cg27123834	TC_GWAS	Cardiovascular health	1:63163073	1	63154653	DOCK7;DOCK7;DOCK7;DOCK7;DOCK7	1	63163073	C	T	0.27027	-0.0741	0.0037	8.023e-78	0.519784	0.0293792	4.810038e-70	-0.142559	0.0107516	3.98529e-40	0.4552408	20
cg20080878	TC_GWAS	Cardiovascular health	8:126495818	8	126479070	NA	8	126495818	T	C	0.443243	-0.059	0.0035	1.809e-57	0.463589	0.0276391	3.849996e-63	-0.127268	0.0107039	1.335393e-32	0.08627646	20
cg26877327	TC_GWAS	Cardiovascular health	1:62960575	1	62907616	USP1;USP1;USP1	1	62960575	C	T	0.7	0.0732	0.0046	5.199e-51	0.483728	0.0293383	4.479997e-61	0.151325	0.0132161	2.34963e-30	0.5928141	20
cg16991569	TC_GWAS	Cardiovascular health	1:63156043	1	63142359	DOCK7	1	63156043	G	A	0.72973	0.0746	0.0037	3.278e-79	-0.330175	0.0303777	1.619992e-27	-0.225941	0.0236158	1.096699e-21	0.1564934	11
cg08751424	TC_GWAS	Cardiovascular health	1:62943979	1	62948948	DOCK7;DOCK7;DOCK7;DOCK7	1	62943979	A	G	0.689189	0.0743	0.0045	2.561e-54	-0.321729	0.0336289	1.099996e-21	-0.23094	0.0278985	1.254297e-16	0.05930067	6
cg10830713	TC_GWAS	Cardiovascular health	1:62921586	1	62904021	USP1;USP1;USP1	1	62921586	C	T	0.289189	-0.077	0.0046	5.993e-57	0.300152	0.0321534	1.009995e-20	-0.256537	0.0314657	3.55285e-16	0.7013301	7
cg25071744	TC_GWAS	Cardiovascular health	2:21260601	2	21266995	APOB	2	21260601	A	G	0.889189	0.0821	0.0064	3.853e-35	0.656042	0.0625581	9.920001e-26	0.125144	0.0154135	4.693927e-16	0.1158065	16
cg22692401	TC_GWAS	Cardiovascular health	16:56985555	16	56985393	NA	16	56985555	G	A	0.783784	0.0461	0.005	8.336e-18	0.640818	0.0386086	7.230007e-62	0.0719393	0.00892554	7.633471e-16	0.0619123	18
cg12868820	TC_GWAS	Cardiovascular health	19:10950125	19	10949265	NA	19	10950125	T	C	0.167568	-0.0689	0.0048	8.708e-44	0.356741	0.038766	3.499981e-20	-0.193137	0.0249304	9.403802e-15	0.5482201	13
cg07689907	TC_GWAS	Cardiovascular health	11:61605215	11	61582574	FADS1	11	61605215	G	A	0.221622	-0.045	0.005	2.353e-18	-0.546211	0.0411506	3.299995e-40	0.0823857	0.0110598	9.397644e-14	0.05616844	20
cg10583485	TC_GWAS	Cardiovascular health	1:63180036	1	63150905	DOCK7	1	63180036	C	G	0.148649	-0.0642	0.0069	2.734e-18	0.543684	0.0482701	1.989992e-29	-0.118083	0.0164614	7.318379e-13	0.09036649	19
cg19610905	TC_GWAS	Cardiovascular health	11:61617676	11	61596333	FADS2	11	61617676	A	T	0.256757	-0.0365	0.0042	2.77e-17	-0.852644	0.0671866	6.659914e-37	0.042808	0.00597013	7.479497e-13	0.1244421	20
cg22744280	TC_GWAS	Cardiovascular health	12:112591686	12	112200054	NA	12	112591686	A	G	0.383784	-0.0298	0.0036	2.69e-15	0.448261	0.0348894	8.819955e-38	-0.0664791	0.00955356	3.437362e-12	0.5998912	20
cg10835094	TC_GWAS	Cardiovascular health	19:19379549	19	19370234	HAPLN4	19	19379549	T	C	0.0675676	-0.1364	0.0091	3.987e-45	0.453958	0.0585061	8.55e-15	-0.300468	0.0436052	5.553862e-12	0.2957466	10
cg08107208	TC_GWAS	Cardiovascular health	1:62921586	1	62901199	USP1;USP1;USP1	1	62921586	C	T	0.289189	-0.077	0.0046	5.993e-57	0.298093	0.0408932	3.110004e-13	-0.258309	0.0386497	2.335876e-11	0.9243811	3
cg18736775	TC_GWAS	Cardiovascular health	8:18248661	8	18248649	NAT2	8	18248661	G	A	0.164865	0.0318	0.0046	1.163e-12	-0.781684	0.0400992	1.240012e-84	-0.0406814	0.00624381	7.24596e-11	0.1439231	20
cg06750948	TC_GWAS	Cardiovascular health	6:31011845	6	31019554	NA	6	31011845	T	C	0.245946	0.0349	0.0046	1.444e-12	-0.565172	0.0460895	1.439994e-34	-0.0617511	0.00957101	1.104619e-10	0.8629636	12
cg14303369	TC_GWAS	Cardiovascular health	15:58672134	15	58702812	NA	15	58672134	T	C	0.556757	-0.0403	0.0058	6.087e-12	0.509356	0.0316509	2.859959e-58	-0.0791195	0.012403	1.781475e-10	0.0611889	19
cg09889350	TC_GWAS	Cardiovascular health	16:57006590	16	56995813	CETP	16	57006590	T	C	0.227027	-0.0513	0.005	6.174e-24	-0.339697	0.0445188	2.34e-14	0.151017	0.0246648	9.195544e-10	0.2754251	8
cg04665604	TC_GWAS	Cardiovascular health	6:31929014	6	31696852	DDAH2	6	31929014	C	A	0.767568	0.032	0.004	4.002e-15	0.322656	0.0339532	2.039998e-21	0.0991768	0.0162051	9.352752e-10	0.1406899	20
cg16647139	TC_GWAS	Cardiovascular health	19:11242658	19	11238202	LDLR;LDLR;LDLR;LDLR;LDLR	19	11242658	C	T	0.718919	0.0276	0.0041	9.943e-11	-0.508008	0.0366834	1.3e-43	-0.0543299	0.00897375	1.410198e-09	0.2808738	3
cg15146515	TC_GWAS	Cardiovascular health	19:49228272	19	49250561	IZUMO1	19	49228272	C	T	0.435135	0.0345	0.0053	3.554e-10	0.554218	0.0341002	2.139984e-59	0.0622499	0.0103015	1.51479e-09	0.21276	20
cg06850285	TC_GWAS	Cardiovascular health	22:21928916	22	21921269	UBE2L3;UBE2L3;UBE2L3	22	21928916	G	T	0.245946	-0.0278	0.0043	7.319e-10	0.706397	0.0418209	5.24003e-64	-0.0393546	0.00651789	1.560905e-09	0.672584	6
cg20804756	TC_GWAS	Cardiovascular health	6:31543031	6	31507857	BAT1;BAT1	6	31543031	A	G	0.121622	-0.0385	0.0052	2.808e-13	-0.386867	0.0375728	7.309997e-25	0.0995174	0.0165555	1.842303e-09	0.0567634	20
cg01116484	TC_GWAS	Cardiovascular health	11:117089628	11	116943299	SIK3;SIK3;SIK3	11	117089628	A	G	0.145946	0.0436	0.0051	4.679e-16	0.351183	0.0418889	5.129988e-17	0.124152	0.0207412	2.153874e-09	0.05054129	15
cg26621088	TC_GWAS	Cardiovascular health	5:75015242	5	74965039	NA	5	75015242	G	T	0.383784	0.0453	0.0036	1.72e-33	0.229917	0.0340476	1.449997e-11	0.197028	0.033113	2.67879e-09	0.08013513	7
cg25417529	TC_GWAS	Cardiovascular health	19:11315817	19	11289356	KANK2;KANK2	19	11315817	G	T	0.6	-0.0245	0.0036	1.166e-10	-0.349926	0.0290664	2.219998e-33	0.0700148	0.0118179	3.133315e-09	0.1309123	10
cg08374201	TC_GWAS	Cardiovascular health	20:34154741	20	34156766	FER1L4	20	34154741	T	C	0.186486	-0.0313	0.0043	6.585e-13	-0.341193	0.0337963	5.780005e-24	0.0917369	0.0155371	3.540041e-09	0.6717603	20
cg01333471	TC_GWAS	Cardiovascular health	2:27980944	2	27975110	NA	2	27980944	T	C	0.724324	0.0295	0.0039	2.719e-12	0.315504	0.034518	6.22999e-20	0.0935012	0.016045	5.629041e-09	0.3465001	11
cg20555462	TC_GWAS	Cardiovascular health	11:122526501	11	122535518	UBASH3B	11	122526501	C	A	0.362162	0.0313	0.0052	2.264e-09	-0.64035	0.0284424	3.030073e-112	-0.0488795	0.00840578	6.063659e-09	0.0712525	20
cg11472320	TC_GWAS	Cardiovascular health	19:11315817	19	11348008	DOCK6	19	11315817	G	T	0.6	-0.0245	0.0036	1.166e-10	-0.32055	0.0287148	6.170021e-29	0.0764311	0.0131532	6.215353e-09	0.06984844	11
cg12182649	TC_GWAS	Cardiovascular health	6:31346937	6	31381779	MICA	6	31346937	A	G	0.224324	0.0292	0.0046	5.174e-10	0.482634	0.0352981	1.470002e-42	0.0605013	0.0105081	8.531862e-09	0.09501486	20
cg10313673	TC_GWAS	Cardiovascular health	19:19435680	19	19649144	CILP2;CILP2	19	19435680	G	T	0.151351	-0.0512	0.0048	9.109e-25	0.303378	0.0445382	9.650028e-12	-0.168766	0.0293971	9.416826e-09	0.4530723	3
cg22914245	TC_GWAS	Cardiovascular health	2:20374249	2	20377884	NA	2	20374249	C	A	0.456757	-0.0231	0.0035	1.992e-09	0.310971	0.0269112	6.930045e-31	-0.0742835	0.0129615	9.980058e-09	0.2265567	20
cg00291142	TC_GWAS	Cardiovascular health	2:203532304	2	203498983	FAM117B	2	203532304	G	A	0.175676	0.0277	0.0041	1.951e-09	0.36596	0.033974	4.679996e-27	0.0756913	0.0132247	1.043638e-08	0.6307626	3
cg12517394	TC_GWAS	Cardiovascular health	11:61606642	11	61582795	MIR1908;FADS1	11	61606642	G	A	0.42973	-0.0462	0.0051	2.832e-18	-0.217253	0.0294729	1.69e-13	0.212655	0.0371934	1.08066e-08	0.05674293	11
cg09032499	TC_GWAS	Cardiovascular health	6:30996132	6	30993705	NA	6	30996132	T	C	0.183784	0.0384	0.0056	8.337e-11	0.470432	0.0455776	5.629991e-25	0.0816271	0.0142915	1.119294e-08	0.350474	12
cg24137216	TC_GWAS	Cardiovascular health	8:145011204	8	145020381	PLEC1;PLEC1;MIR661;PLEC1;PLEC1;PLEC1	8	145011204	G	A	0.375676	0.0346	0.0057	2.898e-08	0.467655	0.0284707	1.250004e-60	0.0739862	0.0129941	1.242299e-08	0.2142068	12
cg22096894	TC_GWAS	Cardiovascular health	19:11192831	19	11189676	NA	19	11192831	G	A	0.1	-0.1799	0.0079	1.71e-104	-0.286006	0.0486429	4.109998e-09	0.629008	0.110488	1.248251e-08	0.2018254	5
cg24967694	TC_GWAS	Cardiovascular health	3:12272199	3	12271420	NA	3	12272199	A	G	0.302703	-0.0316	0.0039	1.567e-13	0.26565	0.0332365	1.319995e-15	-0.118954	0.0209052	1.269332e-08	0.06829666	18
cg22037435	TC_GWAS	Cardiovascular health	19:49228272	19	49250688	IZUMO1	19	49228272	C	T	0.435135	0.0345	0.0053	3.554e-10	0.707998	0.0613819	8.860045e-31	0.048729	0.00859574	1.436618e-08	0.224347	20
cg12406744	TC_GWAS	Cardiovascular health	8:126484463	8	126486305	NA	8	126484463	T	C	0.643243	-0.0406	0.0037	4.548e-27	-0.216676	0.0329335	4.730014e-11	0.187377	0.0332072	1.674486e-08	0.8430737	3
cg15224011	TC_GWAS	Cardiovascular health	19:10927100	19	11006282	CARM1	19	10927100	C	G	0.362162	-0.0418	0.0054	2.778e-13	-0.252215	0.0306663	1.96e-16	0.165732	0.0294017	1.732424e-08	0.1526119	13
cg09594383	TC_GWAS	Cardiovascular health	10:17254832	10	17259221	VIM-AS1;VIM-AS1	10	17254832	T	C	0.472973	0.0217	0.0037	1.676e-08	-0.62608	0.0325094	1.200007e-82	-0.0346601	0.00617775	2.017777e-08	0.3503498	17
cg16155702	TC_GWAS	Cardiovascular health	19:49259529	19	49260210	FGF21	19	49259529	G	A	0.618919	-0.034	0.0058	4.989e-08	0.517046	0.0268422	1.110008e-82	-0.0657582	0.0117255	2.045339e-08	0.1146931	20
cg14913216	TC_GWAS	Cardiovascular health	8:145043543	8	145033104	PLEC1;PLEC1	8	145043543	G	A	0.348649	0.0382	0.0061	6.094e-09	0.388283	0.0310563	7.229986e-36	0.0983818	0.0175707	2.153545e-08	0.08016467	11
cg23495837	TC_GWAS	Cardiovascular health	4:3438643	4	3480318	DOK7;DOK7	4	3438643	A	G	0.235135	0.0276	0.0047	5.955e-09	-0.672773	0.0382792	3.800047e-69	-0.0410242	0.00736565	2.552196e-08	0.1072343	20
cg19710672	TC_GWAS	Cardiovascular health	22:21928916	22	21982391	YDJC	22	21928916	G	T	0.245946	-0.0278	0.0043	7.319e-10	0.474454	0.0445014	1.540006e-26	-0.0585937	0.0105992	3.236561e-08	0.1001304	5
cg21535931	TC_GWAS	Cardiovascular health	8:145031265	8	145029603	PLEC1;PLEC1	8	145031265	A	G	0.375676	0.0329	0.0055	4.857e-08	0.391489	0.0278619	7.589973e-45	0.0840381	0.015269	3.716406e-08	0.06745137	11
cg21653641	TC_GWAS	Cardiovascular health	19:49228272	19	49222892	MAMSTR	19	49228272	C	T	0.435135	0.0345	0.0053	3.554e-10	0.304287	0.0296027	8.76003e-25	0.11338	0.0206166	3.809901e-08	0.4274492	12
cg27123834	TG_GWAS	Cardiovascular health	1:63163073	1	63154653	DOCK7;DOCK7;DOCK7;DOCK7;DOCK7	1	63163073	C	T	0.27027	-0.0631	0.0035	7.51e-68	0.519784	0.0293792	4.810038e-70	-0.121397	0.00961363	1.488508e-36	0.2332219	20
cg26877327	TG_GWAS	Cardiovascular health	1:62960575	1	62907616	USP1;USP1;USP1	1	62960575	C	T	0.7	0.0666	0.0043	1.53e-53	0.483728	0.0293383	4.479997e-61	0.137681	0.0121963	1.491075e-29	0.5249838	20
cg08751424	TG_GWAS	Cardiovascular health	1:62943979	1	62948948	DOCK7;DOCK7;DOCK7;DOCK7	1	62943979	A	G	0.689189	0.0628	0.0042	2.731e-49	-0.321729	0.0336289	1.099996e-21	-0.195195	0.0242218	7.713668e-16	0.2192145	6
cg25326896	TG_GWAS	Cardiovascular health	11:61571382	11	61582785	MIR1908;FADS1	11	61571382	A	G	0.389189	0.0436	0.0035	6.92e-34	-0.391522	0.0371025	4.949997e-26	-0.11136	0.0138304	8.156676e-16	0.06570583	20
cg10830713	TG_GWAS	Cardiovascular health	1:62921586	1	62904021	USP1;USP1;USP1	1	62921586	C	T	0.289189	-0.0643	0.0042	1.01e-50	0.300152	0.0321534	1.009995e-20	-0.214225	0.0268782	1.584186e-15	0.3474686	7
cg01333471	TG_GWAS	Cardiovascular health	2:27980944	2	27975110	NA	2	27980944	T	C	0.724324	0.0494	0.0037	4.52e-38	0.315504	0.034518	6.22999e-20	0.156575	0.0207599	4.621937e-14	0.09407876	11
cg10583485	TG_GWAS	Cardiovascular health	1:63180036	1	63150905	DOCK7	1	63180036	C	G	0.148649	-0.063	0.0066	3.19e-18	0.543684	0.0482701	1.989992e-29	-0.115876	0.0159124	3.286306e-13	0.1065966	19
cg12943317	TG_GWAS	Cardiovascular health	5:156369171	5	156479607	HAVCR1;HAVCR1	5	156369171	T	C	0.659459	0.025	0.0035	1.523e-11	-0.855201	0.029423	9.73709e-186	-0.0292329	0.00421437	4.020107e-12	0.2820645	20
cg03785426	TG_GWAS	Cardiovascular health	12:124449223	12	124419970	DNAH10	12	124449223	A	C	0.316216	-0.0252	0.0035	4.668e-12	0.632613	0.0264142	9.299982e-127	-0.0398348	0.00577721	5.380681e-12	0.1008687	20
cg15402009	TG_GWAS	Cardiovascular health	6:139840693	6	139837719	NA	6	139840693	C	A	0.475676	-0.0261	0.0033	1.854e-13	0.363637	0.0285331	3.349995e-37	-0.0717749	0.0106805	1.815131e-11	0.05082938	7
cg08107208	TG_GWAS	Cardiovascular health	1:62921586	1	62901199	USP1;USP1;USP1	1	62921586	C	T	0.289189	-0.0643	0.0042	1.01e-50	0.298093	0.0408932	3.110004e-13	-0.215705	0.0327741	4.655347e-11	0.802388	3
cg08011798	TG_GWAS	Cardiovascular health	12:124419728	12	124418878	DNAH10	12	124419728	T	C	0.318919	-0.0248	0.0035	8.178e-12	0.434662	0.0291673	3.179971e-50	-0.0570558	0.0089161	1.562057e-10	0.2245487	19
cg08705382	TG_GWAS	Cardiovascular health	1:230322708	1	230322024	GALNT2	1	230322708	G	A	0.181081	0.0399	0.0046	8.046e-17	-0.386952	0.043222	3.469991e-19	-0.103114	0.0165522	4.676299e-10	0.06834196	6
cg12406744	TG_GWAS	Cardiovascular health	8:126484463	8	126486305	NA	8	126484463	T	C	0.643243	-0.0623	0.0034	3.463e-67	-0.216676	0.0329335	4.730014e-11	0.287526	0.046434	5.935267e-10	0.338705	3
cg21593676	TG_GWAS	Cardiovascular health	4:88057353	4	88142277	KLHL8	4	88057353	A	G	0.559459	0.0297	0.0034	5.301e-17	-0.302869	0.0351722	7.239991e-18	-0.0980622	0.0159909	8.657199e-10	0.1022466	15
cg06511276	TG_GWAS	Cardiovascular health	1:27013133	1	27155069	ZDHHC18	1	27013133	A	G	0.0783784	0.0365	0.0059	2.331e-09	-1.49153	0.050367	1.008697e-192	-0.0244715	0.00404106	1.398007e-09	0.1252238	9
cg17860800	TG_GWAS	Cardiovascular health	1:27039228	1	27287541	C1orf172	1	27039228	T	C	0.0675676	0.0364	0.0059	2.949e-09	1.42174	0.048551	1.687879e-188	0.0256025	0.00424095	1.5704e-09	0.2824823	9
cg00135618	TG_GWAS	Cardiovascular health	1:27013133	1	27259355	NUDC	1	27013133	A	G	0.0783784	0.0365	0.0059	2.331e-09	-1.27407	0.0529861	9.3402e-128	-0.0286484	0.00478165	2.081415e-09	0.3820338	3
cg00249205	TG_GWAS	Cardiovascular health	16:31117413	16	31012263	STX1B	16	31117413	T	C	0.327027	-0.0211	0.0034	1.098e-09	-0.493329	0.0284484	2.30001e-67	0.0427706	0.00731999	5.127122e-09	0.1792583	15
cg22692401	TG_GWAS	Cardiovascular health	16:56985555	16	56985393	NA	16	56985555	G	A	0.783784	-0.0304	0.0049	5.512e-10	0.640818	0.0386086	7.230007e-62	-0.0474394	0.0081632	6.196287e-09	0.05104275	18
cg10313673	TG_GWAS	Cardiovascular health	19:19435680	19	19649144	CILP2;CILP2	19	19435680	G	T	0.151351	-0.0454	0.0045	1.465e-24	0.303378	0.0445382	9.650028e-12	-0.149648	0.0265081	1.648106e-08	0.293897	3
cg13320318	TG_GWAS	Cardiovascular health	8:19852156	8	19819682	LPL	8	19852156	T	G	0.137838	-0.1503	0.0074	2.619e-86	0.276185	0.0471396	4.66e-09	-0.5442	0.096672	1.808895e-08	0.3977405	5
cg21570988	TG_GWAS	Cardiovascular health	6:32217092	6	32116841	PRRT1	6	32217092	C	T	0.645946	0.0266	0.0036	4.002e-14	-0.275629	0.0317462	3.879971e-18	-0.0965065	0.0171506	1.833552e-08	0.07890626	20
cg18127003	TG_GWAS	Cardiovascular health	8:11616410	8	11614472	GATA4	8	11616410	T	C	0.437838	0.0223	0.0034	1.686e-09	0.322087	0.0296226	1.550008e-27	0.069236	0.012328	1.952599e-08	0.1284708	20
cg09889350	TG_GWAS	Cardiovascular health	16:57006590	16	56995813	CETP	16	57006590	T	C	0.227027	0.0389	0.0047	2.994e-16	-0.339697	0.0445188	2.34e-14	-0.114514	0.0204122	2.022449e-08	0.2009481	8
cg14808040	TG_GWAS	Cardiovascular health	12:124419728	12	124418532	DNAH10	12	124419728	T	C	0.318919	-0.0248	0.0035	8.178e-12	0.287554	0.0317038	1.189999e-19	-0.0862447	0.0154456	2.353384e-08	0.09516854	8
cg20332679	TG_GWAS	Cardiovascular health	8:10670723	8	10683188	MIR1322;PINX1	8	10670723	A	G	0.278378	0.0245	0.0038	2.306e-10	0.357775	0.0321507	9.159979e-29	0.0684788	0.0122751	2.423537e-08	0.117841	20
cg09858892	TG_GWAS	Cardiovascular health	15:58699937	15	58702544	NA	15	58699937	T	C	0.224324	0.034	0.0058	7.505e-10	-0.633087	0.0348797	1.270027e-73	-0.0537051	0.00962742	2.428116e-08	0.1037738	20
cg25573884	TG_GWAS	Cardiovascular health	7:25997536	7	25992424	NA	7	25997536	G	A	0.354054	0.0232	0.0034	8.864e-11	-0.344528	0.0357647	5.789999e-22	-0.0673385	0.0120935	2.574392e-08	0.4211697	5
cg00280174	TG_GWAS	Cardiovascular health	6:31848220	6	31845469	SLC44A4;SLC44A4;SLC44A4	6	31848220	G	T	0.662162	0.0335	0.0036	1.001e-19	-0.240698	0.0349599	5.780006e-12	-0.139179	0.0251463	3.1167e-08	0.152981	3
cg10502130	TG_GWAS	Cardiovascular health	7:73037366	7	72847020	FZD9	7	73037366	A	G	0.216216	-0.0837	0.0059	3.547e-44	-0.255638	0.0426783	2.100001e-09	0.327416	0.0593342	3.42558e-08	0.1718042	3
cg06162668	WC_GWAS	Obesity and metabolic disease	2:644953	2	638091	NA	2	644953	G	A	0.818919	0.051	0.0045	1.4e-29	-0.908526	0.034645	1.420078e-151	-0.0561349	0.00539585	2.393653e-25	0.1428332	17
cg06941159	WC_GWAS	Obesity and metabolic disease	16:28490517	16	28875210	SH2B1;SH2B1;SH2B1;SH2B1;SH2B1;SH2B1;SH2B1;SH2B1	16	28490517	C	T	0.389189	0.03	0.0035	2.7e-18	0.772432	0.0299674	1.659928e-146	0.0388384	0.00477511	4.170437e-16	0.3304151	20
cg06726893	WC_GWAS	Obesity and metabolic disease	16:28543381	16	28870846	NA	16	28543381	A	G	0.391892	0.03	0.0034	2.6e-18	-0.384631	0.0271833	1.879981e-45	-0.0779968	0.0104175	7.042617e-14	0.7416289	20
cg17459721	WC_GWAS	Obesity and metabolic disease	16:28857645	16	28840005	ATXN2L;ATXN2L;ATXN2L;ATXN2L;ATXN2L;ATXN2L;ATXN2L	16	28857645	G	A	0.367568	0.033	0.0034	5.8e-22	-0.301548	0.0293559	9.409994e-25	-0.109435	0.0155122	1.728644e-12	0.9899188	17
cg21947254	WC_GWAS	Obesity and metabolic disease	18:57744189	18	57757389	NA	18	57744189	G	A	0.202703	0.04	0.0038	8.6e-26	0.346667	0.0390781	7.24001e-19	0.115385	0.0170097	1.17338e-11	0.4945623	3
cg02195680	WC_GWAS	Obesity and metabolic disease	16:28543381	16	28519566	IL27	16	28543381	A	G	0.391892	0.03	0.0034	2.6e-18	-0.294043	0.0287307	1.389998e-24	-0.102026	0.015267	2.344342e-11	0.5036859	16
cg04609801	WC_GWAS	Obesity and metabolic disease	16:28543381	16	28609176	SULT1A2;SULT1A2	16	28543381	A	G	0.391892	0.03	0.0034	2.6e-18	-0.288256	0.030261	1.640009e-21	-0.104074	0.0160777	9.596086e-11	0.7558356	11
cg12079797	WC_GWAS	Obesity and metabolic disease	16:28848668	16	28848698	NA	16	28848668	C	T	0.354054	0.033	0.0034	8.7e-22	-0.277328	0.0321573	6.459974e-18	-0.118993	0.0184575	1.142085e-10	0.8047534	6
cg00348858	WC_GWAS	Obesity and metabolic disease	16:28507644	16	28858442	TUFM	16	28507644	G	C	0.389189	0.028	0.0038	1e-13	-0.405093	0.0325564	1.52999e-35	-0.0691199	0.010902	2.295706e-10	0.200655	20
cg09256413	WC_GWAS	Obesity and metabolic disease	1:72751185	1	72566690	NEGR1	1	72751185	C	T	0.62973	0.026	0.0035	1.5e-13	-0.318963	0.0273336	1.830002e-31	-0.0815142	0.0130078	3.691383e-10	0.3135309	20
cg05683445	WC_GWAS	Obesity and metabolic disease	16:28507644	16	28303182	SBK1	16	28507644	G	C	0.389189	0.028	0.0038	1e-13	0.3801	0.0333005	3.550009e-30	0.0736648	0.0118995	5.994587e-10	0.09056175	14
cg22587293	WC_GWAS	Obesity and metabolic disease	2:614168	2	637620	NA	2	614168	G	A	0.82973	0.049	0.0045	2e-28	0.465324	0.0623128	8.169996e-14	0.105303	0.0170989	7.344995e-10	0.135506	3
cg06060107	WC_GWAS	Obesity and metabolic disease	19:47569003	19	47542104	NPAS1	19	47569003	A	G	0.635135	0.026	0.004	1.7e-10	-0.626046	0.0344173	6.20995e-74	-0.0415305	0.00678499	9.302708e-10	0.8584801	10
cg05684748	WC_GWAS	Obesity and metabolic disease	16:28847246	16	28890057	ATP2A1;ATP2A1;ATP2A1	16	28847246	C	T	0.367568	0.032	0.0044	4.9e-13	-0.324345	0.0301343	5.130026e-27	-0.0986604	0.0163723	1.680232e-09	0.112754	11
cg11061137	WC_GWAS	Obesity and metabolic disease	16:28595700	16	28518213	IL27	16	28595700	G	A	0.378378	0.028	0.0035	4.1e-16	-0.280148	0.0307275	7.710007e-20	-0.0999472	0.0166211	1.818225e-09	0.2260164	8
cg01499465	WC_GWAS	Obesity and metabolic disease	16:28859802	16	28858342	TUFM;SH2B1	16	28859802	G	A	0.354054	0.035	0.0056	4.1e-10	-0.488177	0.0272434	8.37007e-72	-0.0716953	0.012149	3.605668e-09	0.176509	20
cg20804211	WC_GWAS	Obesity and metabolic disease	16:28543381	16	28495340	CLN3;CLN3;CLN3;CLN3;CLN3;CLN3;CLN3;CLN3;CLN3;CLN3;CLN3;CLN3	16	28543381	A	G	0.391892	0.03	0.0034	2.6e-18	0.22902	0.0288861	2.219999e-15	0.130993	0.0222121	3.693307e-09	0.1030162	11
cg22267191	WC_GWAS	Obesity and metabolic disease	16:28595700	16	28508006	APOBR	16	28595700	G	A	0.378378	0.028	0.0035	4.1e-16	0.254583	0.0292413	3.140001e-18	0.109984	0.0186706	3.844595e-09	0.5738298	12
cg01740001	WC_GWAS	Obesity and metabolic disease	19:47589895	19	47579456	ZC3H4	19	47589895	C	T	0.662162	0.023	0.0037	2.1e-10	0.5166	0.0295178	1.399995e-68	0.0445219	0.00760058	4.693389e-09	0.07392377	10
cg23330212	WC_GWAS	Obesity and metabolic disease	11:27670108	11	27672697	BDNFOS	11	27670108	C	T	0.183784	-0.032	0.0042	3.1e-14	0.339623	0.0374774	1.279998e-19	-0.0942221	0.0161567	5.484867e-09	0.186963	17
cg15467784	WC_GWAS	Obesity and metabolic disease	16:28333411	16	28332908	SBK1	16	28333411	A	G	0.232432	0.026	0.0038	2.5e-11	-0.337971	0.0321507	7.599982e-26	-0.0769297	0.0134154	9.785143e-09	0.05708027	13
cg08213689	WC_GWAS	Obesity and metabolic disease	16:28847246	16	28893874	ATP2A1;ATP2A1	16	28847246	C	T	0.367568	0.032	0.0044	4.9e-13	0.281724	0.0304315	2.089994e-20	0.113586	0.0198612	1.071409e-08	0.8334079	12
cg01378222	WC_GWAS	Obesity and metabolic disease	16:28507644	16	28622494	SULT1A1;SULT1A1;SULT1A1	16	28507644	G	C	0.389189	0.028	0.0038	1e-13	0.519551	0.0572994	1.220004e-19	0.0538927	0.00942451	1.075618e-08	0.1435208	20
cg03610516	WC_GWAS	Obesity and metabolic disease	2:615140	2	642275	NA	2	615140	C	T	0.82973	0.045	0.0058	9.8e-15	0.565593	0.0708121	1.379996e-15	0.0795625	0.0142963	2.617913e-08	0.3256665	10
cg17083323	WC_GWAS	Obesity and metabolic disease	6:50798526	6	50803820	TFAP2B	6	50798526	T	C	0.210811	0.038	0.0044	1e-17	-0.316302	0.0439538	6.19001e-13	-0.120138	0.0217306	3.229253e-08	0.1853714	4
cg27288595	WC_GWAS	Obesity and metabolic disease	3:141105570	3	141094238	ZBTB38	3	141105570	G	A	0.505405	0.021	0.0034	8.7e-10	-0.34008	0.0274715	3.379999e-35	-0.0617502	0.0111729	3.261973e-08	0.3274415	13
cg24964110	WCadjBMI_GWAS	Obesity and metabolic disease	18:20716805	18	20735672	CABLES1;CABLES1;CABLES1	18	20716805	T	C	0.713514	0.037	0.0039	1.2e-21	-0.357812	0.0343572	2.130018e-25	-0.103406	0.0147441	2.325813e-12	0.5851755	4
cg10366797	WCadjBMI_GWAS	Obesity and metabolic disease	12:54421476	12	54441509	HOXC4	12	54421476	A	C	0.405405	0.032	0.0039	2.1e-16	-0.550179	0.0507458	2.179998e-27	-0.0581629	0.00888976	6.042507e-11	0.3144928	8
cg27288595	WCadjBMI_GWAS	Obesity and metabolic disease	3:141105570	3	141094238	ZBTB38	3	141105570	G	A	0.505405	0.024	0.0033	7e-13	-0.34008	0.0274715	3.379999e-35	-0.0705716	0.0112543	3.595213e-10	0.4454796	13
cg09025210	WCadjBMI_GWAS	Obesity and metabolic disease	3:141121814	3	141132146	ZBTB38	3	141121814	C	A	0.505405	0.025	0.0036	2.8e-12	-0.390727	0.0276388	2.249998e-45	-0.0639833	0.0102652	4.575418e-10	0.349335	20
cg07461977	WCadjBMI_GWAS	Obesity and metabolic disease	12:54385599	12	54420892	HOXC6;HOXC6;HOXC5;HOXC4	12	54385599	T	C	0.443243	0.03	0.0044	1.7e-11	-0.426295	0.02976	1.539994e-46	-0.0703738	0.0114311	7.443451e-10	0.05794627	8
cg03738025	WCadjBMI_GWAS	Obesity and metabolic disease	6:105400837	6	105388694	NA	6	105400837	G	A	0.513514	-0.029	0.0043	2.1e-11	-0.408251	0.0304401	5.170017e-41	0.0710347	0.0117895	1.688266e-09	0.2903625	8
cg04744409	WCadjBMI_GWAS	Obesity and metabolic disease	6:105364421	6	105388191	NA	6	105364421	G	T	0.513514	-0.024	0.0034	2.4e-12	0.358329	0.0328876	1.209996e-27	-0.0669776	0.0113057	3.138064e-09	0.06846025	5
cg12856965	WCadjBMI_GWAS	Obesity and metabolic disease	1:17298496	1	17284740	CROCC	1	17298496	G	A	0.478378	0.021	0.0034	1.2e-09	-0.510595	0.0286872	7.229862e-71	-0.0411285	0.00704844	5.375221e-09	0.0555255	20
cg17866778	WCadjBMI_GWAS	Obesity and metabolic disease	6:26322768	6	26233442	NA	6	26322768	G	C	0.413514	-0.028	0.0043	4.7e-11	-0.36942	0.0313865	5.569991e-32	0.0757945	0.0133024	1.213742e-08	0.05379265	20
cg03785426	WCadjBMI_GWAS	Obesity and metabolic disease	12:124449223	12	124419970	DNAH10	12	124449223	A	C	0.316216	-0.02	0.0035	9.6e-09	0.632613	0.0264142	9.299982e-127	-0.0316149	0.00568791	2.724677e-08	0.09409764	20
cg02895586	WCadjBMI_GWAS	Obesity and metabolic disease	15:74229065	15	74226609	LOXL1	15	74229065	A	G	0.681081	-0.023	0.0035	1.1e-10	-0.340013	0.0334412	2.769987e-24	0.0676445	0.0122566	3.408612e-08	0.2053242	6
cg17592360	WHR_GWAS	Obesity and metabolic disease	1:119543471	1	119543590	NA	1	119543471	A	G	0.781081	0.026	0.0038	4.6e-12	0.431404	0.0313598	4.649994e-43	0.0602683	0.00983781	9.000425e-10	0.3096404	20
cg15667148	WHR_GWAS	Obesity and metabolic disease	6:6752059	6	6781655	NA	6	6752059	T	C	0.378378	-0.026	0.0038	2.6e-12	-0.383847	0.0320829	5.47004e-33	0.0677353	0.0114043	2.859698e-09	0.07755805	4
cg20645689	WHR_GWAS	Obesity and metabolic disease	18:57896742	18	57811915	NA	18	57896742	T	C	0.224324	0.024	0.0038	1.9e-10	0.664554	0.0396671	5.360043e-63	0.0361144	0.00611096	3.425537e-09	0.07639646	20
cg12942962	WHR_GWAS	Obesity and metabolic disease	7:25862790	7	25886475	NA	7	25862790	A	C	0.256757	0.026	0.0042	8.8e-10	-0.644881	0.0353661	2.749996e-74	-0.0403175	0.00687792	4.576597e-09	0.06770358	17
cg11649715	WHR_GWAS	Obesity and metabolic disease	1:119531497	1	119543440	NA	1	119531497	A	G	0.802703	0.027	0.0039	2.9e-12	0.361452	0.0331553	1.129989e-27	0.0746987	0.0127816	5.08901e-09	0.6888371	19
cg00048149	WHR_GWAS	Obesity and metabolic disease	12:26463082	12	26472528	NA	12	26463082	T	C	0.7	-0.025	0.0038	2.6e-11	0.72688	0.0596388	3.599987e-34	-0.0343936	0.00594082	7.065266e-09	0.5730029	20
cg25671837	WHR_GWAS	Obesity and metabolic disease	6:127509139	6	127513912	RSPO3	6	127509139	G	C	0.459459	0.032	0.0034	3e-21	0.21396	0.0295354	4.34999e-13	0.149561	0.026053	9.432214e-09	0.386716	10
cg21504240	WHR_GWAS	Obesity and metabolic disease	17:21284223	17	21279303	KCNJ12	17	21284223	G	A	0.394595	0.021	0.0037	3.1e-08	-0.799019	0.028902	3.134683e-168	-0.0262822	0.00472726	2.702087e-08	0.7719819	20
cg05845219	WHRadjBMI_GWAS	Obesity and metabolic disease	3:64729892	3	64703756	ADAMTS9-AS2	3	64729892	A	G	0.789189	0.031	0.004	3.5e-15	-0.774379	0.0425225	4.219962e-74	-0.0400321	0.00561372	9.956294e-13	0.6503622	20
cg12942962	WHRadjBMI_GWAS	Obesity and metabolic disease	7:25862790	7	25886475	NA	7	25862790	A	C	0.256757	0.033	0.0043	3.2e-14	-0.644881	0.0353661	2.749996e-74	-0.0511722	0.00723439	1.511112e-12	0.09451059	17
cg11649715	WHRadjBMI_GWAS	Obesity and metabolic disease	1:119531497	1	119543440	NA	1	119531497	A	G	0.802703	0.035	0.004	2e-18	0.361452	0.0331553	1.129989e-27	0.0968317	0.0141901	8.861819e-12	0.07010262	19
cg00048149	WHRadjBMI_GWAS	Obesity and metabolic disease	12:26463082	12	26472528	NA	12	26463082	T	C	0.7	-0.031	0.0038	1.3e-15	0.72688	0.0596388	3.599987e-34	-0.042648	0.00629081	1.206645e-11	0.3178594	20
cg23078228	WHRadjBMI_GWAS	Obesity and metabolic disease	3:64710850	3	64711384	MIR548A2	3	64710850	C	T	0.386486	-0.027	0.0035	2.7e-15	0.381028	0.0276792	4.090012e-43	-0.0708609	0.0105297	1.700905e-11	0.07316484	19
cg23998114	WHRadjBMI_GWAS	Obesity and metabolic disease	19:33824946	19	33798340	NA	19	33824946	A	G	0.102703	-0.035	0.0051	7.4e-12	0.685225	0.0445861	2.66e-53	-0.0510781	0.00815116	3.695795e-10	0.4991601	16
cg06793162	WHRadjBMI_GWAS	Obesity and metabolic disease	6:32448398	6	32452388	NA	6	32448398	G	T	0.464865	0.022	0.0035	2.3e-10	-0.872297	0.025382	7.915539e-259	-0.0252208	0.00407896	6.283759e-10	0.2850814	20
cg05724777	WHRadjBMI_GWAS	Obesity and metabolic disease	6:32448398	6	32634362	HLA-DQB1	6	32448398	G	T	0.464865	0.022	0.0035	2.3e-10	0.840634	0.029222	5.526098e-182	0.0261707	0.00426176	8.209103e-10	0.1078134	20
cg23896685	WHRadjBMI_GWAS	Obesity and metabolic disease	22:29449477	22	29451551	ZNRF3	22	29449477	G	A	0.4	-0.025	0.0035	7.2e-13	0.500006	0.0421512	1.859992e-32	-0.0499994	0.008171	9.408677e-10	0.3541226	16
cg00669289	WHRadjBMI_GWAS	Obesity and metabolic disease	3:52542919	3	52542961	STAB1	3	52542919	C	T	0.462162	0.022	0.0034	3.1e-10	0.479883	0.0274485	1.930019e-68	0.0458445	0.00755475	1.292661e-09	0.2610548	20
cg10366797	WHRadjBMI_GWAS	Obesity and metabolic disease	12:54421476	12	54441509	HOXC4	12	54421476	A	C	0.405405	0.029	0.004	3.1e-13	-0.550179	0.0507458	2.179998e-27	-0.0527101	0.00874611	1.673516e-09	0.2561146	8
cg23916522	WHRadjBMI_GWAS	Obesity and metabolic disease	12:26471364	12	26283729	NA	12	26471364	T	C	0.291892	0.032	0.004	4.4e-16	0.379104	0.0418262	1.260006e-19	0.0844096	0.0140733	1.999249e-09	0.5405121	9
cg11126497	WHRadjBMI_GWAS	Obesity and metabolic disease	3:52567014	3	52558566	NT5DC2;NT5DC2	3	52567014	T	G	0.540541	-0.023	0.0035	7.1e-11	-0.376546	0.027912	1.779999e-41	0.0610815	0.0103391	3.467208e-09	0.3170585	20
cg14808040	WHRadjBMI_GWAS	Obesity and metabolic disease	12:124419728	12	124418532	DNAH10	12	124419728	T	C	0.318919	-0.028	0.0036	7.2e-15	0.287554	0.0317038	1.189999e-19	-0.097373	0.0164921	3.543404e-09	0.07148036	9
cg25671837	WHRadjBMI_GWAS	Obesity and metabolic disease	6:127509139	6	127513912	RSPO3	6	127509139	G	C	0.459459	0.034	0.0035	1.5e-22	0.21396	0.0295354	4.34999e-13	0.158908	0.0273638	6.350703e-09	0.2441281	10
cg03184291	WHRadjBMI_GWAS	Obesity and metabolic disease	3:64701146	3	64635369	ADAMTS9	3	64701146	G	A	0.272973	-0.035	0.0037	3.4e-21	0.264202	0.0368539	7.559985e-13	-0.132474	0.0231862	1.106706e-08	0.4172459	5
cg24283019	WHRadjBMI_GWAS	Obesity and metabolic disease	6:32444198	6	32381449	NA	6	32444198	T	G	0.481081	0.022	0.0037	1.3e-09	-0.642216	0.0313562	3.159883e-93	-0.0342564	0.00599917	1.128535e-08	0.2475055	20
cg00945042	WHRadjBMI_GWAS	Obesity and metabolic disease	3:64704891	3	64665491	ADAMTS9	3	64704891	C	T	0.275676	-0.035	0.0037	4e-21	0.261809	0.0372748	2.160006e-12	-0.133685	0.0237064	1.708381e-08	0.8679492	4
cg04392471	WHRadjBMI_GWAS	Obesity and metabolic disease	12:124428331	12	124482493	ZNF664;ZNF664;ZNF664-FAM101A	12	124428331	C	T	0.316216	-0.03	0.0044	7.9e-12	0.301704	0.0304057	3.320013e-23	-0.0994352	0.0176949	1.915992e-08	0.3893591	12
